# Supplementary material for: Growth Properties and Metabolomic Analysis Provide Insight into Drought Tolerance in Barley (Hordeum vulgare L.)
Source: Int J Mol Sci. 2024 Jun 29;25(13):7224. doi: 10.3390/ijms25137224 (PMC11241679; doi:10.3390/ijms25137224)
Supplement: Supplementary file 1 [file ijms-25-07224-s001.zip]

Archive with 15 entries (15 files):
- Supplementary figure S1.jpg
- Supplementary figure S2.jpg
- Supplementary figure S3.jpg
- Supplementary figure S4.jpg
- supplementary table S1.xls
- supplementary table S10.xls
- supplementary table S11.pdf
- supplementary table S2.xls
- supplementary table S3.xls
- supplementary table S4.xls
- supplementary table S5.xls
- supplementary table S6.xls
- supplementary table S7.xls
- supplementary table S8.xls
- supplementary table S9.xls
