# Supplementary material for: Growth Properties and Metabolomic Analysis Provide Insight into Drought Tolerance in Barley (Hordeum vulgare L.)
Source: Int J Mol Sci. 2024 Jun 29;25(13):7224. doi: 10.3390/ijms25137224 (PMC11241679; doi:10.3390/ijms25137224)
Supplement: Supplementary file 1 [file ijms-25-07224-s001.zip › supplementary table S1.xls]

index	MS2_name	RT	m/z	CK49-1	CK49-2	CK49-3	CK49-4	CK49-5	CK49-6	PEG49-1	PEG49-2	PEG49-3	PEG49-4	PEG49-5	PEG49-6	CK56-1	CK56-2	CK56-3	CK56-4	CK56-5	CK56-6	PEG56-1	PEG56-2	PEG56-3	PEG56-4	PEG56-5	PEG56-6	QC-1	QC-2	QC-3	QC-4	Class	CAS	HMDB	C_ID	Pathway	KEGG_B_class	KEGG_A_class
M303T410_POS	.alpha.-L-Asp-L-Lys	409.5325	303.16465	3020.41248102949	6083.39828584033	9631.37053275261	6529.00085415725	5910.48769896396	7173.41174520262	2989.16524268562	3280.98352764407	3108.90855365891	6193.93868669636	7281.27384118927	6453.58995042678	5767.1021299313	4537.03975259966	2373.46776822375	3045.11872032962	4113.80191833159	4548.47095047543	2927.02470477338	3358.6705656097	1283.28155474806	1819.7339216205	2082.25485896161	2659.34209895513	1255.00588743755	1495.34237546681	1244.14105118236	1336.14268461643	--	--	--	-	-	-	-
M97T57_POS	.beta.-Cyano-L-alanine	57.1335	97.03866	15137.3832589382	16697.3369531211	21471.3454979594	25844.9157092846	23107.2208591991	23555.2199310503	19937.8488673371	22224.894579195	20269.1871075227	48578.499651204	22354.3587556295	29993.0208606013	24947.5042679273	28424.2767572536	19740.5456207414	23414.5616004524	13982.3765549616	15395.0700035263	23278.6410332874	26592.9047893892	22139.7556797551	26638.955802559	23351.8675326324	20858.2410031442	22422.161196288	24482.2243970598	24299.6745046356	23208.2514702461	Carboxylic acids and derivatives	-	HMDB0060245	-	-	-	-
M357T532_POS	.beta.-estradiol 17-valerate	531.5965	357.24892	63326.2468861769	162684.927813763	192518.623382646	163645.53580639	124501.458018883	137888.160693682	111085.043794733	188544.883826424	162923.710033073	164436.693657868	155718.163702103	134698.957112132	185539.72284996	181480.941177414	139164.582574574	122774.416353297	155527.593237624	177305.508562346	161096.803751229	193050.591504201	266233.134585002	343468.109343955	169898.938284336	177369.091725415	172452.685168828	174767.077347866	174743.871107396	172479.21397798	--	--	--	-	-	-	-
M397T41_POS	.beta.-sitosterol	41.483	397.38023	3552.91279927222	22063.2205949394	23333.2529952319	15469.2924956516	26719.1354970142	20380.9412359143	7617.74648032201	5808.2877014724	8290.95673835432	10289.7826290155	7593.85934472011	9385.73827696299	25293.2290938513	21870.4355801172	141374.616240122	95327.27698992	21214.4227344874	18706.4249255058	4888.81657885994	6298.15151731031	6667.15131242879	5983.55361883818	6405.85327637134	26838.2533079901	56166.6020957923	36155.0567809701	34968.1796841296	36951.4166829419	Steroids and steroid derivatives	83-46-5	HMDB0000852	C01753	ko01110//Biosynthesis of secondary metabolites;ko00100//Steroid biosynthesis	Global and overview maps;Lipid metabolism	Metabolism
M104T375_POS	.gamma.-aminobutyric acid	374.6635	104.07019	314995.153956653	341229.249218836	402159.823675127	398462.595546607	416780.74213123	408973.216764211	452807.492890417	474983.329015164	499090.751795698	578332.44587238	558076.453803707	527328.053423845	407706.792604812	385155.36985925	288411.177189109	364371.470282534	291568.344484529	341422.552446252	323197.60082529	386613.991292547	369741.09437519	398676.519504078	389612.03178004	392235.906443355	372959.282531748	386015.525629069	381330.674088005	373090.304796233	Carboxylic acids and derivatives	56-12-2	HMDB0000112	C00334	ko01100//Metabolic pathways;ko01120//Microbial metabolism in diverse environments;ko00330//Arginine and proline metabolism;ko00760//Nicotinate and nicotinamide metabolism;ko00410//beta-Alanine metabolism;ko00250//Alanine, aspartate and glutamate metabolism;ko00650//Butanoate metabolism	Amino acid metabolism;Carbohydrate metabolism;Global and overview maps;Metabolism of cofactors and vitamins;Metabolism of other amino acids	Metabolism
M276T462_POS	.gamma.-l-glu-.epsilon.-l-lys	461.843	276.15524	24099.1044631009	40041.0982497553	60522.2240484121	45905.4268749264	40468.2874681842	42680.2788922059	69973.5413204737	70504.6523771463	78244.5650378484	55174.1431247113	62164.8051282769	61424.171148043	46221.0709656298	59224.3902598081	30022.6795511949	31062.2457403296	39148.1565445021	25036.7463133257	60330.2787262303	76262.8161409143	85834.3492854421	81455.0665901751	54050.8545910945	78204.369946849	58829.3730775487	56559.8750093623	59490.5942713879	59357.1985075918	--	--	--	-	-	-	-
M168T58_POS	(-)-.alpha.-kainic acid	58.139	168.10095	10806.4608308642	20620.9056120536	18244.9182246602	11986.8027499906	13665.5927656014	8347.34833602986	190781.897405617	1035368.19649465	136241.581731753	130687.232654022	61628.6979052941	105223.867572094	57904.0502807045	55333.095470035	33702.0001961246	27618.5337561972	45288.4861386699	35558.2264196116	77091.1884381137	45513.9442776069	52200.5888619865	69413.8724378919	48319.3353107854	49979.5161121751	59694.7784769332	64845.1739273252	64934.5544375016	62411.5449878873	--	--	--	-	-	-	-
M399T360_1_POS	(-)-riboflavin	360.194	399.12305	6417.34342322106	2064.31475466043	956.53854396525	903.281114310628	2222.41088895763	2813.56745970262	3946.30900750458	10888.0417191923	3514.36191695959	5121.26769660862	8217.54118989605	4486.21562424167	1693.49643222201	713.585342749072	2794.05521191672	772.950140831654	809.225946927747	2648.29253885412	4063.39401086739	2498.39519142481	1929.76234226015	6923.63455418894	3310.3612280536	1683.47694254688	6612.00531877753	7149.75590577941	7212.39168233119	6597.6578702261	--	--	--	C00255	ko01100//Metabolic pathways;ko01110//Biosynthesis of secondary metabolites;ko00740//Riboflavin metabolism	Global and overview maps;Metabolism of cofactors and vitamins	Metabolism
M332T410_POS	(-)-trans-4-[4-(4'-fluorophenyl)-3-piperidinylmethoxy]-2-methoxyphenol	409.781	332.14159	3225.04164388257	4714.44401046812	6651.66134085256	5284.25273138388	4285.0363546993	2451.30263642927	6960.99685660803	7829.88178548912	8418.28308610026	7323.89465208917	6519.4593718581	2240.72112536226	5945.5422079977	5002.25818446435	2008.79027851437	1367.69326339631	4914.98960219292	5130.4331468941	10297.789424127	5950.54835996001	5644.98503473162	8598.10804025858	5328.54065863123	5531.32079335929	5941.90102036739	5652.81867826901	5861.07285316895	4719.63931026053	--	--	--	-	-	-	-
M358T473_POS	(-)-Tylocrebrine	473.247	358.18457	1666.11242521281	2110.59412322761	2951.18131216046	2917.36071459601	2022.60894045879	2288.37857978896	2023.12257929152	2633.79671653055	1600.16515266798	3334.48849037051	3599.20256189017	2865.81206279275	3941.55212676123	2769.65728199765	1569.30631546472	3297.65148024621	3511.4640320748	1928.87945722473	2585.41741965903	2945.41900938639	2214.85669310926	2009.75972271788	742.747658937258	4858.23919645391	2067.66156072816	2306.43345098788	2097.05487109783	2213.29063741142	--	--	--	-	-	-	-
M119T121_POS	(+)-methamphetamine	120.5875	119.10529	988.589950016002	1243.15170894393	1103.46419759229	1855.94260762074	1668.08757690497	1535.40309170033	32984.2318375875	32673.0549125515	37879.7531641234	59239.4411839613	14316.2380740268	27619.6537665937	1942.39070774504	1230.42988226384	2629.58685637759	41808.1513575915	43211.6086853761	53236.4746242002	7697.92970894466	7292.46502305236	5265.92396582945	8082.94584916624	4065.98618245092	5301.03288256784	7141.38231703107	7744.09025765789	7209.89366224094	10388.2986325684	--	--	--	-	-	-	-
M362T66_POS	(1s,2r-d-erythro-2-n-myristoylamino)-1-phenyl-1-propanol	66.0185	362.32508	37239.1533513157	53004.7496411455	95273.8199757556	86882.8621249467	76807.6020861686	70472.862295036	113894.144561966	237425.696742408	157091.979136241	158486.027948095	89295.0622510512	152904.56170859	43276.6991312668	43516.3818542074	105927.70837306	44838.2850923915	41285.6987239551	31665.7547274649	49907.3274689207	113449.770041811	93945.9112398373	104130.708991363	58688.2495728877	63288.5890561034	89645.1825469808	96268.8047487669	94585.4699809648	96550.0153825467	--	--	--	-	-	-	-
M561T154_POS	(1s,4as,7s,7as)-1-[(2s,3r,4s,5s,6r)-6-[[(e)-3-(3,4-dihydroxyphenyl)prop-2-enoyl]oxymethyl]-3,4,5-trihydroxyoxan-2-yl]oxy-7-hydroxy-7-methyl-4a,5,6,7a-tetrahydro-1h-cyclopenta[c]pyran-4-carboxylic acid	154.222	561.15534	2217.42440680094	4034.59779471321	2962.34241984817	3648.4669882295	1982.85910877362	2120.60723978638	6527.51291299711	9427.86885944511	5495.24858005299	7936.47719510969	9336.79812578462	7168.75444321966	3369.35423670749	2791.05959713095	1837.67591535977	940.662001371772	2599.38011479125	1397.47750838551	15406.0202415721	10240.9060474363	7960.44833828192	8444.84896797771	10601.7078028704	2606.79439715511	2522.53842415664	2137.00448152696	3135.46177201926	2210.76121989905	--	--	--	-	-	-	-
M337T74_POS	(2E,6E)-Farnesol	74.361	337.23419	44638.8414735768	32748.0702643307	55285.9056633259	44848.1916705196	57269.563972209	36039.6816153058	57911.6292711064	73222.3066368363	168790.323558059	105622.270253729	64856.077743853	103497.320561166	50163.7293743684	9514.21480671684	42900.3860508172	54949.9750091674	37406.9043155556	18536.1932873761	54179.407214603	90779.8936004718	47213.8344333276	118158.181175795	44696.0452438455	67363.4014726831	104448.349143534	104614.652456601	80141.6510563749	104736.478829639	--	--	--	-	-	-	-
M322T239_POS	(2e)-1-(2-hydroxyphenyl)-3-[(1r,4r)-5-(2-pyridinyl)-2,5-diazabicyclo[2.2.1]hept-2-yl]-2-propen-1-one	238.7175	322.14969	12239.4501645158	49257.3141335891	33903.4134014291	13065.9297091981	33787.4148446313	45904.6837451521	17328.2285382497	10965.4471863367	14478.1767314426	5279.65205053451	15531.2446011091	10720.7599247585	32424.0343561008	16265.7429508293	14321.7490800535	24392.4383713626	35764.4533770871	32364.2612540939	5912.71757034349	5396.37830696743	10438.2316567437	13944.502982286	12394.6755742636	13601.0319976144	18075.7399929887	16964.211625728	13400.084944531	18121.0051808977	--	--	--	-	-	-	-
M631T363_POS	(2r,3r,4r,5r,6s)-2-[[(2r,3s,4s,5r,6r)-6-[1,7-bis(4-hydroxyphenyl)heptan-3-yloxy]-3,4,5-trihydroxyoxan-2-yl]methoxy]-6-methyloxane-3,4,5-triol	363.003	631.25773	876.582833364372	1759.02578560432	1470.89120750605	1024.84180588129	1492.93024814171	1329.33689350232	4437.39561061648	5697.85341446104	4205.74645468163	4185.63845560196	4513.88481594454	3296.32389146931	2097.02851167381	140075.97828499	22845.9027692726	1872.23734154296	5212.83579385559	3715.04592062122	4121.78685489186	3361.48691533037	8565.93014707699	4392.24554219063	3456.71385729426	3706.60639456054	8924.67605754995	8919.9993558231	8881.81779191314	8498.83104283099	--	--	--	-	-	-	-
M332T118_POS	(2r,3r,4s,5s,6r)-2-[(2e)-4-ethenyl-2,5-dimethylhexa-2,5-dienoxy]-6-(hydroxymethyl)oxane-3,4,5-triol	117.931	332.21962	2655.30406398495	1502.1334312611	5458.93524458242	6730.29259216696	4737.04752556464	5939.40366104626	2626.56865140843	45667.2826682845	1147.43394153516	2292.73852249365	1418.94806813241	45057.6865736192	6193.59069975925	2929.1397006395	3325.62024922128	4470.07274813572	2746.92284811551	2457.98161261274	2657.51245296049	14436.2953291986	3919.56335725765	4024.97521653307	3038.99303664134	2329.27028236822	2681.15029051449	2738.08570570774	3866.80195807963	2967.19921779081	--	--	--	-	-	-	-
M480T41_2_POS	(2r,3r,4s,5s,6r)-2-[1,7-bis(4-hydroxyphenyl)heptan-3-yloxy]-6-(hydroxymethyl)oxane-3,4,5-triol	40.528	480.23433	5225.02388793619	1686.93423457228	2788.73235484043	1771.18055317081	10697.8020379452	3063.62372907227	3962.78932411585	6222.5818020069	3705.42739968906	4095.75521475518	5984.76001349485	2383.631628826	1721.19376481625	1468.32894300683	4062.82606400957	3872.93420658608	2610.44214729602	2376.54413504871	5777.80723079435	5893.47898265906	7850.46170843062	5003.30488507034	25885.5670363007	7472.81062275011	7864.22659111996	12858.6538394067	12924.6032718145	12069.2086807364	--	--	--	-	-	-	-
M557T501_POS	(2r,3s,4s,5r,6r)-2-(hydroxymethyl)-6-[[(2r,3s,4s,5r,6s)-3,4,5-trihydroxy-6-[4-[(e)-3-hydroxyprop-1-enyl]-2,6-dimethoxyphenoxy]oxan-2-yl]methoxy]oxane-3,4,5-triol	500.9335	557.16685	3871.10741186408	4017.10531526968	3983.89029464701	4258.22801403798	3947.93579960024	4119.07751551978	3484.0125104666	3699.43312082944	2623.11825030774	3178.082978819	3217.21370892705	3357.09935690606	4446.77643078784	4461.5693986339	4016.87818560307	4057.09260974686	4324.98724466542	4541.94624001047	3271.7621694578	2679.75334896921	8039.84391657562	6091.12034595494	4435.63580775251	4630.80105308508	2052.83640419054	2277.5805657358	2226.50596720493	2281.36888405657	--	--	--	-	-	-	-
M439T438_POS	(2r,3s,4s,5r,6r)-5-[(2s,3r,4r)-3,4-dihydroxy-4-(hydroxymethyl)oxolan-2-yl]oxy-2-(hydroxymethyl)-6-(2-phenylethoxy)oxane-3,4-diol	437.664	439.14027	8814.52682866101	12066.3083677409	10407.1721359937	20022.1659652204	13086.1160305722	13231.6116959628	119005.543140624	94126.7160068332	77043.0193825055	95569.7891932456	111505.677680295	84718.9238159129	26418.1276645737	26368.0565404896	14747.9183613651	8756.34739368762	8443.30970336321	10564.1548229229	95054.3301628891	96771.1096352541	103439.191839145	97733.5317473383	97600.910664328	86875.3626932293	65129.4271780539	66140.8275099264	65111.427971051	64343.068869433	--	--	--	-	-	-	-
M257T240_POS	(2r)-5-methoxy-2-methyl-2,3,8,9-tetrahydrofuro[2,3-h]chromen-4-one	239.6515	257.07365	1653.37910352875	2786.97259927798	1705.08787803504	998.486983879865	1851.69085497066	1425.04216581624	1348.34647567292	1624.78178760565	773.332097517112	2203.6508101305	1631.36442489786	1648.80111688936	917.547785728262	2421.70627152511	1784.18109108181	1293.24703865666	1193.35563151793	2568.60608572004	826.839002458263	659.031085929391	786.981850475751	326.949393817722	677.884559502198	1319.1728583103	1361.99983152547	1481.60019404718	1554.18406452102	1371.12842973114	--	--	--	-	-	-	-
M335T442_POS	(2s,3s)-3,5,7-trihydroxy-6-methyl-2-(3,4,5-trihydroxyphenyl)-2,3-dihydrochromen-4-one	441.815	335.07266	8770.0207582842	16379.4726670313	31083.2677608301	19927.355356371	17974.2715598954	16132.3738804046	162629.802965806	258834.139947957	199007.554314183	367716.107091435	363805.270780092	252694.873345598	18898.4325955928	17087.7250935908	7256.18489658311	13516.1457159452	23154.6265608833	19318.489743803	145424.104243869	191494.350585215	147264.423012876	259712.172868959	118788.384200239	110615.799634216	96196.3716426104	97489.5082303731	97534.9315430896	94963.4939481876	--	--	--	-	-	-	-
M191T187_POS	(3-Carboxypropyl)trimethylammonium cation	187.112	191.0905	3319.85301149296	2428.95946398195	468.098400288953	2628.0384203428	3787.74314177989	2895.03352009575	22233.0505696828	35660.7733109293	21257.259260035	24921.4041930504	19788.8906186263	21946.1636012791	3710.21236969147	3540.0869681644	1912.22347832185	1912.04841078385	2140.13424714822	1772.22277308975	73141.8188492697	61016.8021488842	54376.0477236099	82144.2745982733	66231.7421426803	52100.5420089647	25267.6034670598	25967.2644159824	25984.3667341578	25278.1760914536	--	--	--	-	-	-	-
M119T185_POS	(3,4-dihydroxyphenyl)ethanol	184.699	119.04775	7155.42144385961	6251.03958316508	8104.95786674772	6946.66161876795	237.452410092294	7326.36176912307	3290.21952478899	4463.47398741377	2974.44747377246	6425.23539571791	6087.52966748781	5060.22932614879	8291.96790385065	5459.89828138348	4438.63897796684	7700.93010007956	6241.08079604066	5532.43972007903	2314.45633782499	2161.44980430936	688.44157516807	5116.5471658682	3016.82295305795	2607.79798566931	1441.35674192398	1484.1189920669	2965.99953994174	1511.36382409257	Phenols	10597-60-1	HMDB0005784	-	-	-	-
M475T164_POS	(3r,7r,9s,10s,12s,13r,14s,17r)-17-((2r)-6,7-dihydroxy-6-methylheptan-2-yl)-10,13-dimethylhexadecahydro-1h-cyclopenta[a]phenanthrene-3,7,12-triol	164.4255	475.32245	3423.51364416632	7481.54446075612	10013.6840138451	7325.15541680514	8620.71742516276	6453.55316282879	1884.72339482294	27340.8900668847	3541.42578488635	7106.2530383083	3550.17249052456	2576.33198991969	7907.78360186732	11528.3178839498	4915.42789937873	6809.01750979949	9805.92088244332	12784.229114555	28760.485063425	1931.24923109362	19880.6995325782	27459.0994383625	18182.5695843246	28833.5957208183	6368.51782065795	5612.80548288609	5614.14225266353	5603.5556248892	--	--	--	-	-	-	-
M171T84_POS	(3s)-3-hydroxyquinidine	83.931	171.07535	4200.59758412316	9052.27154536733	8975.06733508757	5052.46984395088	12191.1699881748	11048.8289378264	87799.9624100956	96495.9308290634	101941.118321336	126893.46657858	100589.560841063	93045.6986171243	13643.8845073404	31468.7560002343	16166.1748975429	9178.47911466228	11022.6955069602	11971.1363886643	64239.0020980281	75832.7418054194	75580.6365416556	3816.99869832098	67547.6358232989	69925.2251790904	7510.34437996818	10110.955960008	10107.5551494271	9994.11016657111	--	--	--	-	-	-	-
M328T67_POS	(4Z,7Z,10Z,13Z,16Z,19Z)-4,7,10,13,1 6,19-Docosahexaenoic acid	67.3315	328.24666	151934.679775503	179710.461495769	105881.10777166	221133.992052628	196233.427917196	197453.083643072	291437.69768816	236723.882550705	305568.942818631	253999.092660275	194571.305392363	232629.588044373	189576.568261696	86433.6043863587	70615.6641450814	203637.409796522	123487.577918377	119626.428837265	195366.602988989	249306.506598474	262766.138385556	232070.814059551	188111.525540117	368301.038484719	257625.341909185	263858.370619135	264292.868371522	240706.20562632	--	--	--	-	-	-	-
M149T159_POS	(cis+trans)-nerodilol	158.7335	149.13109	13997.4624035357	31561.8022115078	47714.2802046942	48629.6832497562	48093.3537100968	49227.1119043457	73710.0711308785	93650.1056897765	91079.2739517273	132289.76019273	109867.960502847	85431.3212972953	37895.7140417691	25793.6521356938	13658.4990076302	15608.8950337748	14233.7997651676	21138.7458580506	51277.2308597459	65892.8898667555	77709.3110865963	92788.7867803415	52661.0620132375	48036.7709390046	43621.0840176975	49765.6408625629	49894.4405969557	49199.6528736993	--	--	--	C09704	ko01100//Metabolic pathways;ko00909//Sesquiterpenoid and triterpenoid biosynthesis	Global and overview maps;Metabolism of terpenoids and polyketides	Metabolism
M401T419_POS	(e)-5-[(1s,4ar,8ar)-2-(hydroxymethyl)-5,5,8a-trimethyl-1,4,4a,6,7,8-hexahydronaphthalen-1-yl]-3-(acetyloxymethyl)pent-2-enoic acid	419.378	401.21074	854.627240349106	1083.79292655276	1530.92375646972	1186.47398256366	1193.07428783243	1243.76104056821	1987.65438837879	2395.17531538354	2588.81487361175	3740.75580072764	4977.85701019235	3855.4923516417	1649.57488776161	1912.54489188824	2143.14618218498	1173.19770359214	1287.78982814123	1656.12777411615	1557.19315111739	1656.74623879413	1802.64787279289	2095.9046324888	1485.65827771207	1746.55877407886	1867.87300754918	1770.8151402955	1708.76489024827	1636.73249262751	--	--	--	-	-	-	-
M232T256_POS	(r)-butyrylcarnitine	256.314	232.1531	1887.33267399133	2748.8634041651	1368.99895220914	2765.54110076602	2977.04638567932	2412.92171605012	719.94280070712	345.291144543046	1311.33690804591	2764.62876803786	1023.78978438612	261.115670115232	5655.36707914138	8509.94893280525	3127.01676811353	2328.5457580291	3832.83384741493	6515.97153325629	1910.24268626322	1629.33312098469	392.913435746399	598.054832870776	876.86095367996	2948.83155306156	2323.26253276498	2268.87652133805	2668.49941990404	2265.46672200798	--	--	--	-	-	-	-
M347T186_POS	[(1r,5s,6s)-5-acetyloxy-3-(hydroxymethyl)-2-oxo-6-propan-2-ylcyclohex-3-en-1-yl] (e)-2-methylbut-2-enoate	185.78	347.13134	2403.44695765473	5171.15362060684	5429.27063107277	5254.10576371715	6917.5602676538	6001.21412024074	16462.0728372828	19994.2599347508	16320.0322429354	30293.0948662532	24022.8954580739	18530.5005937423	1543.00736983328	1330.02476216154	1668.25657398098	1459.97496100426	1719.30160744003	1635.53095218441	2876.89776865276	2891.08498219588	2920.80410780681	2973.79065729439	2916.99099069332	2575.7061087526	6811.75464497535	7090.36740355766	7088.13627877029	6822.50886465415	--	--	--	-	-	-	-
M609T427_POS	[(2r,3r,4r,5r,6s)-4,5-dihydroxy-6-methyl-2-[[(2r,3s,4s,5r,6s)-3,4,5-trihydroxy-6-[(e)-3-phenylprop-2-enoyl]oxyoxan-2-yl]methoxy]oxan-3-yl] (e)-3-phenylprop-2-enoate	426.985	609.20706	1194.9111210562	2044.86985879613	2591.50256248945	3775.80670801867	2027.14964602145	2594.26462564335	2031.38698314089	4563.81215407598	1742.70036455382	4020.1715681548	3458.71236815109	3089.32783633538	2668.8902397556	2937.60076359272	1796.98487382858	2191.03998856079	2832.18278607746	2359.20605723105	2256.72546388513	3419.46831640978	4190.5127052275	2697.15420568317	2803.77665929803	2060.93736748692	2666.34713435946	2729.19573770629	2666.1077640198	2959.66285434816	--	--	--	-	-	-	-
M447T166_POS	[(2s,3r,4s,5s,6r)-3,4,5-trihydroxy-6-(hydroxymethyl)oxan-2-yl] (3as,6z,10e,11ar)-10-methyl-3-methylidene-2-oxo-3a,4,5,8,9,11a-hexahydrocyclodeca[b]furan-6-carboxylate	165.56	447.1818	2422.51318799176	3003.34485203028	3324.04551377981	3144.35307752761	3299.79748242383	2875.19620774868	7013.77929418228	12098.4822417327	4830.7713746138	12067.1706786249	16319.8403934832	10795.0712072578	3326.00247915776	2835.04303193638	2079.26776679082	2274.16923679179	2274.62351466375	2165.57188889966	5079.28758064312	6436.38418567112	6045.87239026492	6559.40167624757	6995.18369386887	2823.76210933434	5560.16895359492	4072.21434994826	5565.53798102712	5316.41521478461	--	--	--	-	-	-	-
M252T159_1_POS	[dala2] .alpha.-neo-endorphin (1-2), amide	158.69	252.15569	2179.62317548664	4267.78653812868	2068.01872885568	4455.37853217625	9217.3075124032	5603.46199239211	16298.0617063756	44055.6923599513	24013.322829389	25856.4249124603	24985.2917077991	27122.4099922214	3735.09633876746	2432.67261721479	5780.14774143159	3115.89898538529	4993.33713911835	2945.85642161622	11781.3884411899	17176.0278168896	6552.36655521175	23176.02522077	18840.4968493357	13472.3053451383	13416.045965174	13549.7115018919	12944.5705401145	12437.4661815283	--	--	--	-	-	-	-
M819T34_1_POS	1-(1z-octadecenyl)-2-(4z,7z,10z,13z,16z,19z-docosahexaenoyl)-sn-glycero-3-phosphocholine	34.4535	818.6071	2822.20903976237	9488.10700019525	15363.7764807745	16596.3794320427	16162.7052868712	12666.3425621229	12881.1008666282	12760.0491181858	15554.0636020777	12513.8631583549	4247.74496662203	13281.7099318449	17030.894608231	8088.10090444723	1945.77421308352	6563.28329786793	12748.2934238419	15172.8226104424	6434.18098679947	14913.918030406	17901.3484140271	14050.367353403	13280.9688578416	14545.0475910555	14726.8192879524	14697.3151151995	14331.4307147363	13086.209739623	--	--	--	-	-	-	-
M385T32_POS	1-(1z-octadecenyl)-2-(4z,7z,10z,13z,16z,19z-docosahexaenoyl)-sn-glycero-3-phosphoethanolamine	31.638	385.29098	2910.22219536749	2864.70736558606	4810.56949212449	16744.1608597602	13282.6760109924	17710.5185959641	4654.65806611827	36394.3339434204	15825.6527203752	2251.2568158958	32332.6115317025	26700.2981501781	15734.1969451134	19267.2248146123	13538.6951701674	13009.319473496	16051.8537760589	15350.9634067065	2950.51244614263	2304.47196323114	970.02691401507	1451.02784742064	12469.4152900395	15556.2163548654	16681.0834406275	16920.0624304204	16931.762916235	15355.6616703877	Glycerophospholipids	-	HMDB0011394	-	-	-	-
M217T394_POS	1-(4-piperidinyl)-1,3-dihydro-2h-indol-2-one	393.716	217.15292	11755.854121475	13243.4480043954	11799.6679154739	945.445549101091	12940.8653697578	12760.9745693367	1851.73974366543	2847.04116654948	2028.22921841844	2306.3644916213	2809.37412394788	2118.15600388899	1309.26789340109	8106.66645690912	2936.43214936523	1452.77100940932	1822.35844278726	1600.80991760294	5808.15118158674	4255.24216645408	5270.60603169722	8851.47848809786	4873.84727960549	3807.42317647795	3517.97235693608	3714.51663591562	3690.28346082696	3722.3963503426	--	--	--	-	-	-	-
M236T374_POS	1-(benzo[d][1,3]dioxol-4-yl)-2-(methylamino)pentan-1-one	373.538	236.14813	28252.1809260237	73766.6741628434	85596.8283847464	61450.5848966729	51839.0920216697	81202.3166136783	31386.8017207956	11179.1716297585	13891.8274366055	10396.5873413761	35464.8063641132	13229.3504972917	81448.0783572175	109832.057842367	60084.6697267198	42948.9597692654	72614.4370883783	74217.2623077415	9138.71006872892	7570.07035766845	23131.2685490568	15947.3603132126	10324.9019151913	24726.9525621604	36388.0796353958	38787.0078715039	37332.5434061993	36393.0209454179	--	--	--	-	-	-	-
M102T486_POS	1-amino-Cyclopropanecarboxylic acid	486.0295	102.05383	31840.0413482933	52261.0302811801	59353.5865959893	29699.0721147417	26734.4756971191	38809.5943740147	39426.292740819	96404.9083557102	115161.542310412	95206.0804241828	90959.4393701169	99256.2315016808	32574.2922670544	54792.51564371	40927.574875384	45105.9387684726	62903.3099312414	33907.2837759089	102099.829097327	151079.818155627	107794.290481897	148340.90176688	77413.3654714746	111438.55784923	72541.3395693659	56323.0117407812	72444.0179895424	72543.9011496592	Carboxylic acids and derivatives	22059-21-8	HMDB0036458	C01234	ko01100//Metabolic pathways;ko01110//Biosynthesis of secondary metabolites;ko00270//Cysteine and methionine metabolism	Amino acid metabolism;Global and overview maps	Metabolism
M84T402_POS	1-Aminocyclopropanecarboxylic acid	402.1855	84.04403	127728.391299047	473641.223230337	210838.389568117	101973.029008808	311291.707056248	100554.61466094	123617.085108535	140299.885411746	124883.985375705	114771.433664027	161415.567007358	106934.691090987	60212.4290147525	140703.631788881	72664.8266515452	236835.593398974	179455.158280573	122754.540646993	85952.6673169017	102005.211016435	71161.4416263935	123418.085412291	91351.4636565516	56618.700307889	103648.346064651	109127.153735376	109139.920729646	107847.22532224	Carboxylic acids and derivatives	22059-21-8	HMDB0036458	C01234	ko01100//Metabolic pathways;ko01110//Biosynthesis of secondary metabolites;ko00270//Cysteine and methionine metabolism	Amino acid metabolism;Global and overview maps	Metabolism
M552T70_POS	1-arachidoyl-2-hydroxy-sn-glycero-3-phosphocholine	69.899	552.423	14886.4350698862	15843.2908979494	18939.8460349973	13451.0742887025	17912.1674827789	19314.082484635	41803.4643221048	43220.6817820599	40174.6678564095	15877.2406075283	11545.404791049	26966.936895469	18564.3106626186	11672.0743419969	7655.15084335791	21192.1349014603	13665.6488870656	15395.8815658393	31970.9606062856	47255.4842770341	69903.9661282437	70847.5634205421	38013.6617924649	43561.1726834057	33583.4898465516	36868.0869588212	36080.9162288969	37030.293336212	--	--	--	-	-	-	-
M580T187_POS	1-behenoyl-2-hydroxy-sn-glycero-3-phosphocholine	186.771	580.43095	4699.17826556798	10107.3059715899	11931.8362508954	11548.1013087171	23624.837904743	13215.7144539188	18768.9607385864	9165.85792526565	18189.8759373532	7296.45849066214	7233.37066201402	15722.8973941255	10940.2267435213	9315.16253733278	7135.09440827305	5925.45662996152	4866.12585198091	6650.46747742375	7567.46685434679	9821.12706234521	25659.2197209631	15497.6944087584	11475.3416561677	14412.3775421527	13712.7972411554	14092.3824410201	14507.4646560563	12833.4038160927	--	--	--	-	-	-	-
M303T217_POS	1-dodecanone, 1-oxazolo[4,5-b]pyridin-2-yl-	217.3065	303.20609	1991.81682851182	4686.46520084647	8633.27183922858	6263.02908147138	5747.2364488531	5725.5837670928	8187.68263589381	6323.91806055214	8729.33416494742	7506.89745604849	6261.53131744255	7183.53199438149	6219.5787361792	7359.71922241543	4009.35040125334	3584.45667540076	8308.71367768069	6542.04579463845	3843.15539577321	3547.67353303286	5024.45359294668	7088.83585092256	4397.81905272609	3296.90683708283	6235.26334475036	6512.33338773914	6061.50534983229	7097.35661002782	--	--	--	-	-	-	-
M759T147_POS	1-hexadecanoyl-2-octadecadienoyl-sn-glycero-3-phosphocholine	147.443	758.56778	2184843.60509437	1624402.35339088	2023132.65378089	1260265.16882483	1758070.02127981	976379.505798271	669866.814729901	229874.319614388	1690823.21314506	63026.953480285	81695.5885414141	634051.697599672	864070.869508526	779312.390945747	774971.601725047	721447.876140418	749722.375803579	629672.975622739	1104733.79123155	1897377.33802847	514287.143418866	1413119.25851633	803969.441693236	789134.069946161	761078.840062697	817586.413102119	803583.471142096	805084.04629939	--	--	--	-	-	-	-
M397T366_POS	1-hexadecyl lysophosphatidic acid	366.3425	397.25438	1525.86922742208	1969.90525742897	3548.30826242209	2100.15831410788	2151.76229080462	2178.9673632177	742.15298335175	2814.95666266274	3152.44767316486	2220.95036559399	2508.64323702548	512.487766259094	2552.37555911158	2149.53825502703	1289.65460034258	2091.06066205939	1379.52363249377	1813.02007647442	1473.29687611834	1406.26976301499	1699.82816525945	1312.13955516519	1460.38914899678	1734.13544337083	2011.02656057725	2098.52693292418	2173.28254323442	1954.9277850099	--	--	--	-	-	-	-
M769T143_POS	1-hexadecyl-2-(5z,8z,11z,14z-eicosatetraenoyl)-sn-glycero-3-phosphocholine	142.866	768.58445	4774.1473086235	4634.48510664446	5020.00691534973	3649.58685628933	6427.74307655803	5294.58592114255	4079.28562177794	2760.5591995931	4054.86474306407	2345.5382127793	1862.96450409633	3714.28723277736	8259.47779328186	9521.45647013899	16616.9896834769	4069.56057564413	4065.25787259907	4044.24435280847	3119.52528893148	4782.44255653073	5120.94401112763	5337.14554956681	4422.10357239131	4345.83031562881	3745.47938941062	4129.24691452525	4042.76268723381	4139.9879515487	--	--	--	-	-	-	-
M793T114_POS	1-hexadecyl-2-(8z,11z,14z-eicosatrienoyl)-sn-glycero-3-phosphocholine	114.1535	792.59284	42942.4830887301	40200.7352303341	42423.6124714212	55688.4237791159	52455.6224442228	38289.857881559	44425.7955771032	12156.748690529	34478.9599234402	20581.1051664653	8642.69453314516	25077.7198364576	36981.9167257625	41641.7138190661	27465.7235347749	32832.5094314432	25229.2151792267	36039.9571038211	35915.0873949254	36390.1875909746	39879.1726322146	22025.2179593014	32333.3729431256	27149.7549568991	41907.3832580362	41758.5774514173	40933.9105788506	37363.8466040207	--	--	--	-	-	-	-
M482T200_POS	1-hexadecyl-sn-glycero-3-phosphocholine	200.357	482.35803	789.222405249534	901.488335551094	882.189737189063	968.688681732936	977.843644189853	947.526389324031	915.380955328861	2374.3206924046	1230.83624167429	1103.57370093862	1196.28699046118	1060.53115404104	13465.7749838614	9113.00873909977	6985.80171278889	9551.54719751545	4874.49283278054	7798.02924462778	1748.81166468325	1001.4223827595	1806.87742229003	1257.81964696349	1095.16069161269	999.96123445684	1620.80625636728	1741.54741896444	1069.27699193102	1746.97972134899	--	--	--	-	-	-	-
M242T598_POS	1-hexadecylamine	597.752	242.28307	3930.34317938772	4905.07172471797	5039.14507813556	6593.8521971285	5309.94387247595	5619.56465073968	6593.97301164978	6846.59917800929	5050.75079852328	4663.14470423144	4424.52537913513	4697.81479636488	4699.80435328423	3502.22895781675	5637.5915019344	5909.44833044032	5704.7535421313	5120.76877003211	5104.9740198673	4583.57215871932	5215.3847945873	5723.00584837762	3317.21117640936	3951.24504579807	5624.98850404119	5073.24854710142	4882.4289234177	4569.33618991722	--	--	--	-	-	-	-
M295T163_POS	1-hexanone, 1-oxazolo[4,5-b]pyridin-2-yl-6-phenyl-	162.551	295.13824	510.076095312337	4530.25452276074	952.477119951703	5749.99384904576	4073.34575003773	5935.0011446492	74232.2011777371	126034.944558833	105246.360996384	121754.407493026	132423.91799752	111698.084913204	6774.47257344594	5934.07105665615	1628.93133574914	3612.97757797813	1461.20174461039	4375.48930224994	16104.0048570052	20363.7028795497	16462.5216480189	24077.0021214162	16637.1680391857	14010.2515687439	22135.964302608	26410.1342306012	22604.5222958724	24025.9653044838	--	--	--	-	-	-	-
M630T185_POS	1-lignoceroyl-2-hydroxy-sn-glycero-3-phosphocholine	185.404	630.44352	1108.63895755763	1391.15879853995	1062.44107176944	1633.42369394914	1860.03298751592	2431.51566226198	3127.1518889477	4286.69298850147	1482.50314775098	3618.75343457184	4045.1320451173	3267.55390807315	1800.05092850802	1146.58939788705	1816.25023354269	1192.30640845008	1350.79881802211	1170.03133931658	2493.4928362863	2445.36177401335	2544.44625872912	2798.72959304058	2521.53588426657	1235.61277447202	1763.22327545843	2009.04807717999	1650.79454923346	1659.63098231811	--	--	--	-	-	-	-
M133T162_POS	1-methyl-3-phenylpropylamine	161.575	133.08453	9558.72415806688	14366.0607420359	19303.5421457549	19316.8154627593	18124.3774561614	17334.0963547737	126649.79815646	179591.615594916	161122.98754963	189914.641090468	135368.367339496	179813.550589148	18198.1133525582	13541.2433468471	10622.9168945522	11644.3676250641	11563.9683310092	11664.1011221416	46765.711904835	45104.8958195924	44272.38366539	51859.1950302369	35236.8267226461	19988.4281427934	43446.3289954775	48687.375037659	48621.912491996	48392.8094645587	--	--	--	-	-	-	-
M282T138_POS	1-methyladenosine	137.874	282.11908	23767.8678053694	59748.7328860574	110944.577599338	102634.003843663	102857.651104866	82633.3464980332	31682.9940254944	53630.380633848	57472.9821800394	36585.6757298292	19575.732975725	36065.2002649031	119940.331590701	57187.4651350823	17706.1599211904	76205.6263363995	50948.728010152	39082.1448936739	38030.7192468522	56158.4562430599	78891.349870608	126853.643423342	40167.9343344135	39306.3817248051	54395.106428366	65151.708325893	63152.0199776296	65560.1372632389	Purine nucleosides	15763-06-1	HMDB0003331	-	-	-	-
M468T200_POS	1-Myristoyl-sn-glycero-3-phosphocholine	200.247	468.30566	1030.94079434465	1782.95062130672	2545.07210818938	2320.0250750836	3565.1540558635	1786.6312453946	20266.8436385301	19771.0856985361	23405.4103462313	16533.0415770976	12235.2794102884	24824.9244802285	1420.56502256734	5114.8853141403	2113.43757137187	2847.13971986672	2228.18646566948	2651.24306125242	10537.9247809387	9294.4558934051	17300.5019475601	16125.76461748	15757.5596435903	11471.1127160354	10687.4647147461	11337.8332747499	11050.1681925824	9841.07977987877	--	--	--	-	-	-	-
M154T338_POS	1-naphthonitrile	338.485	154.08224	4528.83661251103	4853.31242475098	6286.84933187212	12918.9725009389	5139.6443133611	4011.77987158409	1470.75087466431	846.997039838485	1545.70179351773	1380.30305528516	1759.93567154324	1790.5819879553	26303.5938596866	9155.14138724553	4089.27433253132	10167.1129134403	4432.05604778538	5893.85678640221	2222.71613366737	2710.41470718455	2511.64537007162	2355.43704036511	2478.91600591189	2883.98592391416	2831.73319294654	3026.90737714556	2583.36919480591	2651.81321904173	--	--	--	-	-	-	-
M592T187_POS	1-O-(cis-9-Octadecenyl)-2-O-acetyl-sn-glycero-3-phosphocholine	186.846	592.43082	2859.88902831059	4883.41547340094	6276.07633914225	7310.12790608122	13522.590710012	6896.52256346914	8472.66155870251	5030.67035677975	11820.9562838188	3180.38029925006	2963.71395151089	5042.98561682374	7338.24746130047	9519.31906647874	3647.8175303324	4370.99304733584	3537.25094220841	6087.38763999779	4193.44787986455	7857.21161814233	9458.12750939174	11024.771880478	7582.24577618828	6007.0111144394	6666.91486553534	7261.44949900507	6699.01375537926	7010.74522059734	--	--	--	-	-	-	-
M184T475_POS	1-o-hexadecyl-2-deoxy-2-thio-s-acetyl-sn-glyceryl-3-phosphorylcholine	475.1215	184.07305	503937.013406269	851362.446632999	1016682.68267417	397712.359806301	358560.304062699	391726.251623899	760715.174162236	1493986.4168931	2019645.04202606	1893417.03597042	1160429.97160374	1389175.22610997	282381.5634118	284155.421210212	121223.527561912	498217.798524076	662450.962482708	626516.595176071	918775.389326379	1748062.52530653	891773.459486602	1928606.01641802	570970.814490509	609051.834882124	987281.397951731	1053673.02010597	1053691.04056959	1053788.63797144	--	--	--	-	-	-	-
M552T192_POS	1-o-hexadecyl-2-o-butanoyl-sn-glyceryl-3-phosphocholine	191.8	552.39902	3877.05518558617	6974.91619945619	7543.94345341038	7290.32850161901	10008.9788158034	6764.11306300837	6925.3366521452	8563.56392217178	7482.36740876583	7183.30280418674	32137.5463051379	4575.79019887724	7187.75626262664	6433.83895739094	4765.76179394427	4051.22262023129	4164.7776974366	4766.32778012929	38759.1523579085	30461.5129216277	42538.1920622556	24447.5943179876	24417.1510625857	9055.34510329343	6176.42157337556	6968.04129010329	5791.38334670298	5504.1313397576	--	--	--	-	-	-	-
M496T142_POS	1-o-hexadecyl-2-o-methyl-sn-glyceryl-3-phosphorylcholine	142.3125	496.35919	4104.49854212226	4766.58867128286	7744.45613291903	5251.74228711578	4687.78566522286	4866.57627376725	3163.64267015514	649.23720102885	6443.37525096149	3673.46582918988	3489.41224008475	4075.75603244105	5915.66947651659	19192.9030653539	3126.21650115226	5168.19146998439	3419.29208490287	785.960717123764	5061.50246008903	2522.15947365895	5689.02925190924	6334.21225076564	5558.83916832281	4878.51233646648	3875.25158024685	3737.09709724607	3120.23216818515	3871.39599954161	--	--	--	-	-	-	-
M546T177_POS	1-o-octadecyl-2-o-methyl-sn-glyceryl-3-phosphorylcholine	176.902	546.37426	1249.97074143237	2182.80831582442	2353.95014454853	2095.04309985368	1223.49272676718	2359.70551280361	2173.27152621526	1839.74030527944	1491.11350619592	4113.80479356694	4378.79608879876	1684.21778045884	612.590121801753	1060.85263107731	599.809596793142	1141.77796903375	857.401193433962	555.903819887657	7470.81591336989	5258.03681640605	3738.35692644617	7601.75771085544	11035.3412810034	2652.6661785888	2006.30229412284	3087.58890756761	3350.28846593533	2699.23380012234	--	--	--	-	-	-	-
M811T141_POS	1-octadecanoyl-2-octadecenoyl-sn-glycero-3-phosphocholine	140.542	810.59665	17804.1186560697	18907.9650431716	17807.6816403592	15068.4921050917	23681.9265966735	17392.5050040689	10801.6170924901	13965.2670106641	21940.8096806661	3780.67037345736	4976.4755098762	16576.940959678	8278.28657308733	15214.3342836575	16568.1127196193	13888.1106523871	15564.314138914	17461.9668431492	23041.0067319595	16742.1216777896	19485.4806635636	26027.7382947287	19061.9286648732	19338.1191491287	15396.0928466067	15993.3301947154	15801.5420540503	15424.1496795696	--	--	--	-	-	-	-
M590T146_POS	1-octadecyl-2-acetyl-sn-glycero-3-phosphocholine	145.715	590.37935	11398.504488808	11771.769059447	18035.4728122507	21539.0498739554	37924.8702652685	18617.1907397365	34437.8041540875	39640.6625150399	34358.1456113057	40311.752419795	58700.0071177695	38317.6616805102	23448.3631675597	16041.9060277111	16185.2105401006	25774.749973211	8517.54201357659	11222.024584389	80172.3422977525	55964.8333254523	66780.7459359764	81582.1462319342	74300.9182010487	36111.1260236976	48754.184104087	42987.3503161712	41183.0248229368	41038.7307087133	--	--	--	-	-	-	-
M733T148_POS	1-oleoyl-2-myristoyl-sn-glycero-3-phosphocholine	148.412	732.5508	20160.3423463263	7342.01404897863	9558.88459994032	28390.9455746991	36685.0031888466	35812.041483863	64009.081791006	30732.7140316826	51885.9969915725	20891.2355690154	11447.1262931425	46768.8292331882	9286.37224125037	33957.0391878079	17745.7799297267	16942.4751266735	11951.8453156372	12600.1320609217	42021.0449844077	41132.0029150584	44664.1642138325	44802.7800356397	33823.7864189842	35812.5389393049	27842.1817859088	34790.1072751736	28037.0703137697	27745.3046131688	Glycerophospholipids	-	HMDB0008097	C00157	ko01100//Metabolic pathways;ko01110//Biosynthesis of secondary metabolites;ko00564//Glycerophospholipid metabolism;ko00590//Arachidonic acid metabolism;ko00591//Linoleic acid metabolism;ko00592//alpha-Linolenic acid metabolism	Global and overview maps;Lipid metabolism	Metabolism
M522T189_POS	1-oleoyl-sn-glycero-3-phosphocholine	188.9415	522.35301	9138.20112200304	21423.796327918	41789.7772215491	37298.8445122756	43166.1490966168	31698.4580168837	180433.363904676	184845.409985318	332483.888255451	205799.255641505	146393.196729389	216422.356530473	47671.8850769465	56644.3073819301	23652.3650928119	20466.1759506033	16447.6567860653	20542.6218735345	895651.856533368	608106.464875163	347970.869328166	447745.332250923	471344.223743329	833623.535898562	253418.838472942	288748.153660588	289317.789033932	289997.876475658	Glycerophospholipids	3542-29-8	HMDB0002815	-	-	-	-
M784T153_POS	1-palmitoyl-2-arachidonoyl-sn-glycero-3-phosphoserine	152.587	784.48735	6184.40109567054	12115.6859372586	14313.5371512516	8000.28393096759	20942.1725562747	14305.4656783124	44612.4510787104	53534.0497017021	47748.4727306385	54636.3338130802	51300.8604780298	51367.7923282009	6614.19072866525	6233.08383398434	7426.95051190553	6189.88021304149	3323.18545540042	5488.04736408316	73157.4991813716	72142.657180477	68913.6036728266	83745.3748320309	70471.476985318	65011.466381399	38076.4892098292	38056.7795270132	37403.4676299676	35667.8117998449	Glycerophospholipids	-	HMDB0012361	-	-	-	-
M454T203_POS	1-palmitoyl-2-hydroxy-sn-glycero-3-phosphoethanolamine	202.5265	454.29203	64694.7058383516	128576.77570688	225413.743039399	182866.04276927	191627.114010102	137427.56123624	293686.596725028	355281.235658051	606688.422973851	215922.157907606	117721.338963345	286991.06330065	160830.079789067	107132.46248172	53396.9444642014	108884.79866806	65042.4771738895	65859.4642753785	276501.901287032	397769.007557887	503007.111285881	612650.132342467	427002.930657246	341237.114805996	298505.653590556	300827.514248104	300948.656516578	293226.401479039	Glycerophospholipids	-	HMDB0011503	-	-	-	-
M615T144_POS	1-palmitoyl-2-linoleoyl-rac-glycerol	144.468	615.49348	5527.4736122967	14629.6217782573	36184.4854646008	22678.9095360673	27007.9400835069	32130.2523867619	39041.6801889339	42699.8539646598	63940.053438489	48395.3474141228	69124.3055766601	35322.8605803474	20597.4964687173	26992.2468198327	6981.18380030425	7405.40763641662	21762.0181441798	21586.7427761083	21812.003110235	20813.0093236154	47919.221497924	46452.4149321967	36898.5995426947	9002.98985992096	18542.3932307736	29060.839477757	29114.1820955895	29199.0010410581	--	--	--	-	-	-	-
M759T118_POS	1-palmitoyl-2-linoleoyl-sn-glycero-3-phosphocholine	118.147	758.56643	2264.59583797628	89102.3835774881	20359.253285255	28065.5804217777	20579.863317626	32723.034757294	9964.55643178778	6381.58700527182	68978.9167646899	3962.1063958826	4908.5850102178	8282.28828047635	15030.7636251678	15276.0905689481	56641.7433147476	48479.6054727425	2290.62048713024	6247.11949607503	20014.7197174353	21762.1089137496	20517.6543140504	19839.6342348173	22973.3948280364	32684.6459613955	65268.7177418271	39119.9968578492	36208.9242143277	59517.2686108663	Glycerophospholipids	-	HMDB0007973	C00157	ko01100//Metabolic pathways;ko01110//Biosynthesis of secondary metabolites;ko00564//Glycerophospholipid metabolism;ko00590//Arachidonic acid metabolism;ko00591//Linoleic acid metabolism;ko00592//alpha-Linolenic acid metabolism	Global and overview maps;Lipid metabolism	Metabolism
M602T167_POS	1-palmitoyl-2-oleoyl-3-linoleoyl-rac-glycerol	166.8565	601.51396	4815.55827479124	7242.86792395298	9101.50210225034	7697.38069930073	10676.8564221421	8286.17586072758	10470.1086348616	7039.78999669788	16627.9558736706	5250.5703989894	5560.34952695931	10680.3551475737	4178.31315933121	4719.66954444681	1923.52332790693	2448.59166798049	3018.93702575391	3831.58270523377	7606.80757971631	6992.95941564504	11090.9486748515	8862.38184548639	9619.81673336165	6872.17707828973	6381.18765745997	7525.48733929933	7182.65132651076	7534.81315445131	--	--	--	-	-	-	-
M793T58_POS	1-palmitoyl-2-oleoyl-phosphatidylglycerol	57.7515	793.49973	2040.55557273216	2492.04724363688	2800.85849889011	1819.63826280477	2110.88477148488	2269.69411570578	2002.09148837086	2300.97472066292	2355.39703013303	2070.32824602423	1858.99903404841	2121.05391455672	3343.53878646779	2029.76904642781	2181.2642713452	1908.52812538283	2320.06832692966	2178.99574483089	1863.48383338093	1813.94010217854	2475.71201842634	2513.81304197999	2119.06461860972	1846.86591132038	1876.14533571489	1872.44957389054	1791.38261012275	1579.15411041806	--	--	--	-	-	-	-
M741T59_POS	1-palmitoyl-2-oleoyl-sn-glycero-3-phosphoethanolamine	58.592	740.51874	36225.9633593647	42366.5953201772	53796.8726877904	47593.8357621819	71473.988531701	53048.5005066418	25976.815768615	19369.5373148162	47562.8064922488	13876.9198318993	32719.4686950321	30499.45412559	26641.5635552616	31143.2727394227	18116.5033881272	13791.352378713	20047.3957562741	26947.8413450672	21484.9772674955	24438.3725275339	36044.6772291559	38908.3178808545	29609.005238355	34563.8377177019	37343.0981870507	38696.1945700423	38319.3097071765	35556.3234189679	Glycerophospholipids	-	HMDB0008927	C00350	ko01100//Metabolic pathways;ko01110//Biosynthesis of secondary metabolites;ko00564//Glycerophospholipid metabolism;ko00563//Glycosylphosphatidylinositol(GPI)-anchor biosynthesis;ko04140//Autophagy - animal	Global and overview maps;Glycan biosynthesis and metabolism;Lipid metabolism;Transport and catabolism	Cellular Processes;Metabolism
M618T34_1_POS	1-palmitoyl-2-oleoyl-sn-glycerol	33.788	617.50977	56593.1752536762	78060.7280547342	88803.3043691444	79337.2148762494	78741.6698026895	76715.2535363625	41415.9852625644	18928.6507526942	119681.256765382	45495.2678688194	33165.2361230384	81824.1982292115	87516.9708452383	119390.787429699	57351.395610962	63070.4019208671	73565.7595224673	62619.1014653205	62078.9535978859	85595.6933094992	97456.2723828135	88326.6837491382	74704.2758704557	83075.7755145785	78853.2168408552	84159.15793415	81944.4439487805	78698.9375643338	Glycerolipids	-	HMDB0007102	-	-	-	-
M496T195_POS	1-palmitoyl-sn-glycero-3-phosphocholine	195.3655	496.33881	136209.545254006	251188.277199593	575753.920806408	466133.346025928	592780.7762323	333136.843423294	736547.095883653	643670.148715237	2514595.59193732	512594.785101842	224310.034803481	710056.542489932	280569.351125988	218454.50878421	114495.813440894	148684.246355747	99596.349292677	112358.961770359	566731.365710533	1024054.18766983	1376205.49827931	1962873.20486429	1156559.0786378	865711.042233707	746317.355273255	820651.473157266	766585.619668463	786672.375254189	Glycerophospholipids	-	HMDB0062541	-	-	-	-
M313T34_POS	1-palmitoylglycerol	34.4925	313.27285	159392.84251698	181956.050188345	228906.806773167	221973.963622761	201862.328769393	169733.98391153	148060.521752935	124716.020545784	129085.037886687	152784.488168242	133764.687669717	164327.84050824	197517.609772701	165798.82269131	149741.867563421	196157.677794999	155893.991202428	192174.208773137	69938.4962407809	127008.448349967	154887.225822389	156801.157828086	112692.589142082	124259.989970519	126316.504223465	138981.806281262	126383.462060247	126375.350720537	Glycerolipids	32899-41-5	HMDB0011564	-	-	-	-
M482T198_POS	1-pentadecanoyl-sn-glycero-3-phosphocholine	197.979	482.32111	3765.92538644532	7529.16962340547	12923.548134299	10601.2762386455	14485.554270201	10458.9491957018	37265.9160170935	39557.5072648188	70866.3041715756	29204.7470352576	19506.2122673984	35100.4693523559	2779.41096023997	4193.86004687883	4112.5129584417	494.173644315752	1422.09656444117	1126.84284594042	34935.2648725173	43602.0478244155	41908.2290017494	67559.0797239554	51173.500186158	40935.3173524443	29700.7121937366	32269.6899336971	30834.270905606	31584.6940745052	--	--	--	-	-	-	-
M105T176_POS	1-phenylethanol	176.476	105.06873	2354.75585070941	4455.69920460731	5094.7783786307	4690.14476427108	1819.57321600788	32164.2645850004	6428.68452459843	7928.21407238709	5839.05265797371	7083.1236824237	7306.40509094769	6563.19412062038	4098.70131161714	4765.22852986903	3263.88966032103	8827.52862497821	4909.19493520211	5321.35487499062	4374.7927595407	5502.25538551613	4655.67794842641	6157.17877084329	4602.84735952633	4922.1198891532	5321.66872433788	5471.89394988264	5471.17392233112	4973.02499396469	Benzene and substituted derivatives	98-85-1	HMDB0032619	-	-	-	-
M306T149_POS	1-pyrrolidineheptanoic acid, 2-(3-hydroxyoctyl)-5-oxo-	149.3355	306.26362	3125.06025120313	3823.57377996321	6453.03713689853	2855.04700693619	5884.02536958907	5156.92612823508	11944.6078155173	18917.5592870363	13651.5328922921	49207.7956240171	17483.844968135	7446.48660446965	3005.36459180738	4706.60225781349	7393.02740517274	4185.65947281939	6703.77278918347	8091.98971044842	6987.80252729268	8331.04734315372	12298.4589657402	13703.8496867651	10327.8160726789	5506.79407315421	7790.88494292474	8153.82898188017	5696.95042093372	8114.76143260156	--	--	--	-	-	-	-
M835T38_2_POS	1-stearoyl-2-docosahexaenoyl-sn-glycero-3-phosphocholine	37.761	834.60596	2169.75546480557	13265.1496150668	7924.12717065375	16369.0202248786	17381.5543714213	6960.93826055614	11070.0940971402	8611.97474459068	8571.60901147816	14618.4398508054	13817.887156381	16230.7578999744	16476.3975567032	13165.1303347649	7456.65578631871	7032.0918736004	14570.3514213242	14170.0291438937	14382.7279340942	16385.9063980072	18725.7375109155	9894.36882182116	20599.116200505	9486.42021593416	17846.7395609455	17858.781978052	17306.2790960438	16185.5088949355	Glycerophospholipids	-	HMDB0008057	C00157	ko01100//Metabolic pathways;ko01110//Biosynthesis of secondary metabolites;ko00564//Glycerophospholipid metabolism;ko00590//Arachidonic acid metabolism;ko00591//Linoleic acid metabolism;ko00592//alpha-Linolenic acid metabolism	Global and overview maps;Lipid metabolism	Metabolism
M524T192_POS	1-stearoyl-2-hydroxy-sn-glycero-3-phosphocholine	192.161	524.36669	4717.06935228154	9712.58310810421	11841.1040995035	11327.3187071189	16450.0579375369	10152.5945573585	30750.120022883	24440.3245362196	56353.3157703889	20059.4238351563	39647.6489860823	27858.5029035036	12132.635733119	10734.4493627351	5446.0767711742	6764.85184413738	6518.92426221468	7362.24142250632	46830.489792276	27780.7827180383	43173.4355611266	89040.209365877	5935.27692807894	50331.9293995041	22942.0022477679	23688.9168445744	24846.4010823443	23810.3969201157	Glycerophospholipids	-	HMDB0010384	C04230	ko00564//Glycerophospholipid metabolism	Lipid metabolism	Metabolism
M811T71_POS	1-stearoyl-2-linoleoyl-sn-glycero-3-phospho-l-serine	71.3605	810.50422	1969.41434430329	3002.74159189297	4341.05085115521	3016.9338040776	4748.45508845064	3481.72234139711	12707.9761549829	12324.8591227387	13313.9862525971	13926.3211991313	12539.6749369939	13739.3369913123	3162.92482815994	3264.17053610078	2590.64862612128	2221.29015089457	2384.51943224169	2429.00536870061	26243.1196328509	29145.5022054582	23565.6395732768	30251.2351785074	24969.7254574787	16530.249931929	12825.9569445908	13320.2341201314	14224.1495285176	13652.4808287026	--	--	--	-	-	-	-
M167T34_POS	1,2-benzenedicarboxylic acid	33.724	167.03272	56117.0443961552	74431.385470416	95066.2920247166	99296.1609017926	88720.6479214583	84791.0835494925	41547.7116852763	40332.4603740172	33169.6096256542	33165.7067435986	31197.95504345	39225.8685986639	6458.18066319659	6550.287038724	7022.69504221331	2752.79607405744	7664.43385557145	6360.38941661296	3473.13897837692	3719.27669403337	3440.72183666905	3873.90900711247	3570.87003127815	5634.84413960875	33118.0021155502	39609.5743682083	39672.5514169402	38427.0967540728	Benzene and substituted derivatives	88-99-3	HMDB0002107	C01606	ko01100//Metabolic pathways;ko01120//Microbial metabolism in diverse environments;ko02010//ABC transporters;ko01220//Degradation of aromatic compounds	Global and overview maps;Membrane transport	Environmental Information Processing;Metabolism
M510T216_POS	1,2-bis(o-octanoyl)-sn-glycerylphophorylcholine	215.88	510.31514	961.247976984518	1532.07725584026	2425.71152648213	2176.63808874894	2163.19878977617	1816.61367899151	7325.32110568716	9387.28533879963	5572.71691464124	7642.72494960372	6594.51896346152	3952.57505004446	2173.56127095933	2410.39336263555	1169.69178635766	1350.20690542971	1357.19402238617	1435.72680600233	2959.297232935	4062.86769354471	4604.48276248709	4248.57207789142	5167.07755876993	3029.5451634977	3085.20952083124	3515.75136177599	2624.4108748843	3278.43547951174	--	--	--	-	-	-	-
M779T147_POS	1,2-di-(9z,12z,15z-octadecatrienoyl)-sn-glycero-3-phosphocholine	147.167	778.53613	62542.9225459638	36163.5931903288	60530.420235969	57344.1218219196	53390.8260912665	44765.963912204	45411.4845826859	43879.8927068435	120908.854799587	13420.2310190264	8006.82669867889	57176.0615728547	61750.3890503151	53735.7516005961	59912.3742332064	47568.4329071082	35156.9077047297	31273.5695291981	80538.99416243	181843.038101362	70924.8523395549	205062.573181724	72237.6800063401	111604.460489568	59399.3876349983	64428.1444443489	64522.1381348911	61717.0751182847	--	--	--	-	-	-	-
M831T161_POS	1,2-diarachidonoyl-sn-glycero-3-phosphocholine	161.166	830.5455	5863.87768877229	7602.37844366922	5089.73716668836	5678.27910339379	6078.09571742789	6896.82789725461	15043.7107839669	18195.2348170493	16078.1557094734	16329.3713949655	16314.5434487688	17218.7119584697	1755.85953819757	7558.90786739	10145.9717540802	8926.83053862071	4866.86699084995	10032.7796878606	2055.7290535727	22194.4907254394	20929.7561943368	23686.861495934	20866.3510451274	18951.5565913329	10772.1108578328	10685.8685964525	2754.67193184775	10732.2922584009	Glycerophospholipids	-	HMDB0008443	-	-	-	-
M599T78_POS	1,2-dilinoleoylglycerol	78.3605	599.49998	5346.75355532593	4074.06501773323	54054.4002665982	8233.54587590163	8962.04305028626	32489.6635299417	32323.9891028512	20629.9820744274	65659.7192539909	10210.9920937227	7803.72262189974	21130.1510272474	37881.5494707567	27978.72962671	15734.9692934989	4246.23177767616	16780.322734767	14985.7242538668	46517.610878765	45602.4086809484	42746.5742052392	76054.3057533366	41468.2534987632	59620.55048514	19455.3865197343	28537.5166321789	28659.7907379242	28648.5530414296	--	--	--	-	-	-	-
M164T217_POS	1,2-dimethoxy-4-(2-propenyl)benzene	217.408	164.06952	3985.74367912996	8629.91147508656	18017.3916873524	6377.46318925414	7441.01493085105	6088.37205941411	47819.4236290011	31093.121481906	40748.0029744797	33768.0335900336	19802.2616758762	29670.3159146456	13765.9739788508	37634.2248808506	30648.5191440382	13555.3006862253	43639.5850156382	40379.1244907949	9967.83905129821	10806.1763980131	13787.4277359502	15150.9577584297	13091.4970856429	14914.5679165956	22614.785805048	22606.8972139047	23809.6507008028	21663.6905969564	Benzene and substituted derivatives	93-15-2	HMDB0031864	C10454	ko00940//Phenylpropanoid biosynthesis	Biosynthesis of other secondary metabolites	Metabolism
M636T157_POS	1,2-dimyristoyl-sn-glycero-3-phosphoethanolamine	157.411	636.45668	652.546709952387	3639.93795904297	4510.40939347171	2087.4102230273	4776.84566895454	3447.34493358548	3165.56949792873	2790.18650248035	5441.12200392145	2614.11936017931	5644.51151666769	1778.99583239601	1868.99897127229	1481.96139456328	2659.81943870551	2109.78548621442	1552.61711996014	3402.93795186712	3279.52939840046	2169.7156200082	3014.59973240333	3902.5804394915	2869.01067022135	1387.97803968388	1606.51992323684	2478.18782758007	1675.04693457321	1667.46087030324	--	--	--	-	-	-	-
M787T146_POS	1,2-dioleoyl-sn-glycero-3-phosphatidylcholine	146.411	786.59814	102700.732855047	205070.792993432	145936.99769687	157214.995424562	132900.294058867	118374.142021475	230940.096383333	65697.523603232	359850.237556269	15917.7915386389	60062.4456913469	95327.7030390423	89734.2404275839	131149.404054826	158567.862399959	34901.3702329495	62233.6842841594	53066.6056288529	629803.900625238	663657.87801468	142218.390410081	277187.480745645	483560.653096355	360776.627418107	148685.387412205	168354.766256986	162313.905855081	169170.266183957	--	--	--	-	-	-	-
M604T38_1_POS	1,2-dioleoyl-sn-glycerol	38.451	603.532	27379.4362909851	41142.2360629089	40296.5562329084	45807.5903780233	74685.9565641415	62274.9506386761	200502.423668507	243400.618357398	235916.38772229	163673.454939354	149072.558305239	215764.520183666	36181.9113273924	34859.9655197197	40904.1853907577	34330.0475973074	32988.0993948102	36336.6322540568	479279.505260511	271705.626562461	404914.224007458	422200.801502005	444365.186065491	600831.112252995	180142.420819467	198949.785497806	205422.772796247	205604.717760153	--	--	--	-	-	-	-
M753T192_POS	1,2-dipalmitoleoyl-sn-glycero-3-phosphocholine	192.101	752.52152	2894.705135246	5064.30984836746	5696.96629228548	7298.65984958448	6333.32209548716	5013.74893786593	25306.6276089357	33898.3922278735	27770.6183573371	25604.1420660739	37611.7423729991	38051.8555961263	2714.17160173672	1443.35117900609	1363.12238714471	661.902084269588	1173.91101083889	1753.14926675511	93242.9258007322	60132.7201205906	59259.0152659274	70556.9925312686	69803.5193535675	63586.3655404034	29165.8678076977	28322.0255076121	26788.6990521289	27698.0643192348	--	--	--	-	-	-	-
M688T153_POS	1,2-dipalmitoleoyl-sn-glycero-3-phosphoethanolamine	153.1065	688.48932	12290.5842610082	21810.6949814255	12795.4106041212	18004.2675685874	26290.4945878582	19287.4433918503	225096.842493533	84953.4672697175	136886.545227245	43666.8112017006	83493.764125647	135407.428759713	25185.6212323594	33681.9875318027	48934.5438459489	17257.2941041156	16816.963681528	18576.2300122091	157494.066665397	105443.351526631	95390.7903863487	108966.649133947	162540.643712147	160706.631547428	78711.5572790201	90382.9635019648	87079.0052888172	90608.9077413527	--	--	--	-	-	-	-
M850T207_POS	1,2-dipalmitoyl-sn-glycero-3-phospho-(1'-myo-inositol)	206.5475	849.51171	4141.86157736701	9955.84697566163	18008.1719685997	17469.7444301166	15027.9584452398	12389.2566875106	17625.574934818	22835.7287467515	19651.6746947787	19724.8194679202	43852.4356086544	34177.7018424729	18954.8266477822	13272.5271313138	5560.3637580237	10586.2765243237	6676.73738961707	7450.93764877931	15953.4730905482	17019.0989604311	26380.4086978608	29040.6496774511	21361.6896511766	16428.4448894883	18001.9049522666	18442.0113744426	19156.135538694	18011.7023031202	--	--	--	-	-	-	-
M721T88_POS	1,2-dipalmitoyl-sn-glycero-3-phosphoethanolamine-n,n-dimethyl	88.24	720.53539	3925.0142990168	4683.55777181081	6621.0655141667	6347.66389485925	6012.83835044747	5900.42418164157	2327.98113310482	5620.38771512195	6043.02812334624	4444.06018511416	3972.4618594977	6821.06276104621	4508.19895099952	4870.27173112811	3516.17996190706	3664.65247427714	2985.48906906919	3573.65136027467	4861.7304218667	5124.92876330868	6962.78830492281	6441.8724157083	7036.24637825648	6225.11662409563	4721.82847348933	4512.0358607208	4430.29072892202	5133.40411003464	--	--	--	-	-	-	-
M473T37_POS	1,2-dithiolane-3-pentanamide, n,n'-1,3-propanediylbis-	37.159	473.14177	52587.7524472207	14965.6601251215	15215.3409588371	13651.1023842908	140115.763123596	10865.4049600764	2512.2919638299	4259.77893730817	11302.241834461	3453.55969196975	463.365983195606	1584.55355957511	10636.1228023742	10878.8664975506	34918.2292174265	51300.7497542706	3952.20404459838	17437.9516604136	1216.98455713797	2319.94351223426	1672.09121173494	7632.2208594201	1364.51474912605	23538.0280260333	50104.558727363	54632.8190359661	52447.7954563309	48523.016965727	--	--	--	-	-	-	-
M212T137_POS	1,3-diphenylguanidine	136.8995	212.11675	1668.98292164004	1361.64602437807	1742.07673635923	4837.18050669873	4508.32571056044	1667.32988954697	5964.48267348273	3495.44291078414	5987.80592049218	4532.69068343054	4126.93759679596	7092.08826874433	12048.4326717138	26057.8983905986	26269.4295351794	9552.07275067144	19382.3325839053	21525.8408793328	9505.42972524335	35628.9150771453	22132.0621916634	23015.5087073034	19724.9773889274	11578.8051518991	6714.64319576368	10642.7702370942	10816.6683968713	11002.7554010897	--	--	--	C05189	ko01100//Metabolic pathways;ko01110//Biosynthesis of secondary metabolites;ko00950//Isoquinoline alkaloid biosynthesis	Biosynthesis of other secondary metabolites;Global and overview maps	Metabolism
M371T370_POS	1,3,4,6-tetra-o-acetyl-.beta.-d-mannopyranose	369.7165	371.09088	1028.63579988242	985.984362017445	1235.33006475537	1257.31008374554	1169.06624481478	1132.61451915899	12329.2126825799	25796.1583278273	10944.0052675222	13127.6221287303	13302.9621913871	13806.9366115797	1285.01622443421	1255.8855266772	1097.1500215135	1219.63702454724	1256.07181490921	1011.01711714764	9369.58878036318	6726.54844119852	6401.92591042818	9835.07326247904	7265.19821672977	5045.05712447086	6167.14849227011	6164.42773936722	6165.18194661867	5753.34491213848	--	--	--	-	-	-	-
M185T352_POS	1,4'-bipiperidin-3-ol	352.451	185.16402	2434.06371058397	1850.39592201438	4781.59872860495	3459.78541131128	1811.31585013898	1911.34017253287	4824.09456324903	2225.88666795585	12880.8350456684	134182.481852986	9004.26344973751	76953.1075782936	2475.59684811749	3454.22407308469	1021.94314348094	3519.08588154808	2472.5811771857	1876.77454258723	1497.53801614952	5041.35042120716	2353.07674052619	1840.6081086191	1381.46604265677	3944.26694573249	3704.88848853121	3843.80620818032	3759.89810040073	3705.82197549717	--	--	--	-	-	-	-
M125T230_POS	1,5-diazabicyclo[4.3.0]-non-5-ene	229.9465	125.10591	3195.30379747489	3415.35353436921	5265.18739371451	2088.08165750593	4354.66847748757	4929.73878526157	7302.03754199617	8162.74101843187	5037.04728476908	7387.63128990113	5448.67037367084	7905.24585547767	5360.72304772634	6825.86850462311	12847.7116138014	3903.55621995044	5636.00047300871	3805.32081599343	2374.60134054952	2379.93023341588	6132.63587296616	5428.87972462113	3668.37787977136	7033.28520011875	5665.15158102911	6008.47482420876	5573.70446686677	5574.32874965693	--	--	--	-	-	-	-
M86T475_POS	1,5-pentanediamine	475.1375	86.09534	5603.34465587488	8449.51767542242	10660.8108632114	26889.5744761049	8837.16252565932	8516.39935103522	20045.451154384	11650.2008975388	11107.2718278644	9497.3141328228	8376.86090865349	9806.49888217392	9901.05633636863	8608.70419371746	7581.2422958722	10796.479377936	8816.95997473084	8857.8392944464	9323.03507727595	10531.0760678874	7524.09227099141	11828.3045453038	6544.40582751867	7640.17118695148	10074.031481851	11735.4212888968	10084.2197290774	10505.1051506443	Organonitrogen compounds	462-94-2	HMDB0002322	C01672	ko01100//Metabolic pathways;ko01110//Biosynthesis of secondary metabolites;ko01120//Microbial metabolism in diverse environments;ko00310//Lysine degradation;ko00480//Glutathione metabolism;ko00960//Tropane, piperidine and pyridine alkaloid biosynthesis	Amino acid metabolism;Biosynthesis of other secondary metabolites;Global and overview maps;Metabolism of other amino acids	Metabolism
M509T356_POS	10-deacetylbaccatin iii	355.653	509.21801	1260.39079292084	2277.22550275105	2458.2770811655	3636.98745610457	2573.01821807193	3033.73353643057	34006.3539667732	58558.6355040175	25567.2510793902	35544.6646921981	43930.1203832035	38078.3681597558	3809.19764231795	3761.176786432	1599.36388095369	1300.8783608749	888.521120719522	1144.13961625729	23554.2825340156	16345.6519867558	12858.8936399986	25895.6698052209	18050.1105469526	12742.8173378027	15040.0812095405	15264.4536855449	15267.7392365328	14557.8620850101	--	--	--	C11700	ko01100//Metabolic pathways;ko01110//Biosynthesis of secondary metabolites;ko00904//Diterpenoid biosynthesis	Global and overview maps;Metabolism of terpenoids and polyketides	Metabolism
M472T430_POS	10-formyl-7,8-dihydrofolic acid	429.665	472.1651	616.066689156391	1476.33349819724	2530.46031119525	1375.4105495896	2084.12791173363	2030.98909510556	804.685233497924	1671.43454587989	6210.71843338674	1530.03449424432	1225.4765571593	2718.13059408815	1674.01907671885	2884.62008352825	2319.40238262255	1660.94403139121	3053.54835544136	1714.64792245555	1253.76083122413	638.925441025934	2418.15745542383	1434.25082190756	4645.50906510679	2290.88662004099	2438.41334052787	1517.08639160014	2622.23586742958	2605.04736346834	Pteridines and derivatives	-	HMDB0062757	C03479	ko01100//Metabolic pathways;ko00670//One carbon pool by folate	Global and overview maps;Metabolism of cofactors and vitamins	Metabolism
M467T460_POS	11,17-difuroatemometasone	459.765	467.17341	859.084922649671	1048.94322662297	802.191600538058	641.895728856093	1038.09341166638	1379.71271221098	1463.64533918914	1377.36575919181	1130.4636508021	1308.39470282894	1145.66786903624	1398.46692628038	912.120555432891	808.856967503076	954.998020925985	937.176470897395	1043.60497900854	954.758839701703	1249.54144045492	1314.96759862157	719.008734311547	1106.68214510549	2715.83755195069	1285.40333118018	1085.15489139603	1194.92767451585	1158.20802711006	1300.69255456453	--	--	--	-	-	-	-
M217T67_POS	12-hydroxydodecanoic acid	66.919	217.15727	9355.49961747831	16167.3388181582	23376.0960386645	16609.9097467698	18616.9110186369	20131.8960536866	19043.1519194876	17391.4684228282	21263.8712620952	21548.1237253487	18456.3742962784	19439.3838443008	18642.6224337361	21847.8586846044	17401.9452576824	14851.3995495775	17182.1510674272	13958.2396265448	16101.8749104735	23008.8291059153	21004.0765255974	20613.266942235	19671.309194681	22761.0951406272	18861.4185504669	19048.1063403367	21268.8618410889	18986.4953068592	Hydroxy acids and derivatives	505-95-3	HMDB0002059	-	-	-	-
M315T64_POS	12,13-dihydroxy-9z-octadecenoic acid	64.4365	315.24993	12935.5535856007	17723.5228762907	26875.7903452831	22790.2717345997	18991.1482725098	19221.7463333267	34583.1624453277	42047.2997086932	45303.27381368	100561.527417113	44696.1751052388	44102.6275307253	11226.6661458545	19143.2744974461	18440.8524880633	15829.3105801866	14592.5217578699	14133.6120497904	50171.6983160085	29921.8099094811	46538.7709559718	40043.8505950954	24134.6389071191	29604.22617052	33544.5367338134	37315.959403637	34797.454283677	33579.3800813185	Fatty Acyls	-	HMDB0004705	C14829	ko00591//Linoleic acid metabolism	Lipid metabolism	Metabolism
M285T36_2_POS	12s-hydroxy-5z,8z,10e,14z-eicosatetraenoic acid	35.878	285.22049	12653.803230834	7447.46566609105	6958.57771365183	6094.41906811494	26080.403023369	12030.3450614774	250044.424423483	3656112.88289093	97366.3526760909	123130.17699555	65964.8281538228	137238.207435496	19861.5644284055	103316.745226739	54495.3203462228	19578.4901455509	106249.267862111	134333.267728081	112832.375474539	119625.233026845	89588.7423571555	412337.518229328	82405.2408448615	191824.089382476	149543.396730087	149530.333349239	147142.34929967	139127.167670448	--	--	--	C14777	ko00590//Arachidonic acid metabolism	Lipid metabolism	Metabolism
M295T112_POS	13-keto-9z,11e-octadecadienoic acid	111.5075	295.22712	1010572.80283736	2023253.59848716	3184995.56592161	2342925.79491947	2724152.4795463	3056180.05316602	5605896.43185613	5450831.4973593	5822460.38618303	6146445.66251332	3794107.72036215	5393178.63281745	1979763.63064123	2049029.76713394	1814574.32106136	1332347.12544047	705867.462307404	1153212.57009077	3265716.19069169	2847997.63968613	4244444.65526564	4131895.5102611	3011961.277909	5466368.19314147	3156181.69934473	3383416.25018938	3385535.26976796	3300502.55787748	Fatty Acyls	-	HMDB0004668	-	-	-	-
M284T130_POS	15-deoxy-goyazensolide	129.659	284.32959	7942.26291180133	13357.8921454111	12753.3868591642	16205.083908514	18686.5979111413	12379.4910327967	21251.8206328654	26066.0659600384	14875.279437299	11541.0320934046	9950.89027067592	27082.0905796191	15882.1169254698	12451.1692168614	10023.4470963379	7466.98520907064	8862.37717413721	10431.5426675465	19150.4528770905	16815.8025865094	23297.9546831537	37598.9371620298	23825.3820851909	30188.4010297104	16609.29269815	18068.2009028342	17260.7318873	16664.5008522729	--	--	--	-	-	-	-
M396T81_POS	15-ketobimatoprost	81.061	396.27319	91807.6896091355	80050.740822159	147902.887743236	108054.196932017	63443.8911798199	69723.1743398309	33604.0248550068	82538.1652038476	107113.931439105	65840.1754659273	32685.3520643921	46154.4153174606	72080.0626528609	54920.7119201399	21934.3164823605	73572.4829168993	65040.0312746843	64570.696784904	63344.9317754954	168067.564606069	75471.5925365656	149258.654346791	99717.966576457	105277.231723669	76409.8122803793	84873.8625564319	82581.2596858701	84788.1266549563	--	--	--	-	-	-	-
M499T261_POS	15-ketofluprostenol isopropyl ester	261.145	499.21609	416.201286463216	1445.48318791541	996.237499220005	1335.12062264768	1026.13063697836	1133.60856923183	1004.76571841327	986.112703801045	386.199134488074	1970.86432304732	1042.01214980382	242.351617803117	1364.80787608407	4577.34873776131	1234.84472218169	573.738744946483	2773.09850950637	4137.54533877716	928.28418716516	543.232548287511	215.442995489866	952.51615466416	1068.65579807487	1579.77643536767	1358.44496955984	1281.80498424327	1119.89134917818	1135.33682069887	--	--	--	-	-	-	-
M375T161_POS	15-ketoprostaglandin f2.alpha.	160.821	375.20978	6702.8633762161	14130.5214627787	9334.71631413947	9064.58991224352	3273.83943593271	9729.47396394423	11041.5126824382	2805.01696136474	12218.13493719	17778.1632918749	16607.4984048848	17569.3040524559	4887.05675090999	5247.90576634689	4874.1303110784	7733.8734935847	5983.54626197459	12257.4418510105	6988.15443805587	4418.46454284422	6425.92184699223	8581.13724951321	6661.93860397517	4202.93548023992	8375.34725120164	4716.93348254986	8358.77536826325	8408.01542925463	Fatty Acyls	35850-13-6	HMDB0004240	C05960	ko00590//Arachidonic acid metabolism	Lipid metabolism	Metabolism
M455T250_POS	15.beta.-hydroxycyproterone acetate	250.211	455.15029	1652.54893472025	1330.93883559567	4738.77897977974	3117.25024701768	3661.63149439752	4073.48179738074	6023.9454562015	3506.52478587734	6383.26437253828	4298.95126566653	7506.80160307334	4629.65192021523	5987.43567862499	4578.19328697383	933.610385463727	3441.10807852644	7575.98623649466	12033.1322810388	3229.06921238473	3560.49045158643	4944.00047019016	4469.80245070811	2472.02912788152	5480.22748274761	934.115446185495	975.315669761655	1006.1645186389	614.103147640353	Steroids and steroid derivatives	-	HMDB0060708	-	-	-	-
M378T164_POS	15(s)-15-methylprostaglandin f2.alpha. ethylamide	164.35	378.31911	2780.3248611769	4776.06401096126	6723.03305363535	6502.04183368791	5579.28760859757	5366.87066773649	10243.1786646958	15814.9934158401	10212.7629959787	10296.2185861813	3150.9510761471	9951.48483852333	7463.06908173676	9818.94108417283	12730.9406217299	5503.93325186562	12693.5764459522	4167.01964459769	3798.61748262227	8456.65336941691	4197.05531244495	10000.6940965327	8368.35568822407	4532.20681204919	9179.31307805961	8850.86693923216	8559.3547733187	6975.91940915366	--	--	--	-	-	-	-
M272T111_POS	16-Hydroxypalmitic acid	111.294	272.221	5892.38282877952	11241.8059980743	7896.89956226985	9337.38041398836	11439.6227647571	9907.09599543834	10317.23978994	21835.3274070924	9408.87079356289	12216.8655776334	13263.2858916796	12864.6498230896	7531.04366831624	8483.19189024903	8104.30055850899	7303.88070230848	9196.92499958338	8847.80400088306	12366.5918040948	10128.2728779102	7770.77927037621	16549.1916574214	9451.27145570373	13653.6323604874	9813.21520639909	11217.5091548689	9952.63663250194	9965.95564433381	Fatty Acyls	-	HMDB0006294	C18218	ko01100//Metabolic pathways;ko00073//Cutin, suberine and wax biosynthesis	Global and overview maps;Lipid metabolism	Metabolism
M569T197_POS	16-oxocafestol	197.269	569.3624	1114.13601671976	2318.94747648241	2744.76005802315	2493.23360019302	4386.3185574972	2392.1551108199	9095.47279586376	11281.1662662448	7720.49352547695	9282.71054941318	12343.8010191621	10379.7817570717	1861.99924907784	1365.47403063485	1476.14054640561	1719.25581008757	1422.3077731938	1500.55157116095	16737.4660460343	14341.2132222817	16116.9390781722	16531.4403137122	36135.9297720725	12019.6312998669	8052.38091147617	9207.93673334816	8056.64333383785	8046.76200962812	--	--	--	-	-	-	-
M351T107_POS	17-phenyltrinorprostaglandin a2	106.978	351.2133	302956.350848553	268708.905312209	437752.458497839	346787.312485033	288135.614012286	315764.680978408	158447.596388856	185151.659465084	173267.217776309	200689.607946669	356613.225905969	172023.199656288	257489.016521707	204956.137371211	190440.161061887	271400.020089004	128872.991399849	135342.016648185	274454.841738791	315530.689903129	389444.553710176	444629.361469744	109644.015796816	211460.667469136	303343.770968964	247130.950729546	244234.076267815	243018.592167508	--	--	--	-	-	-	-
M366T185_1_POS	17-phenyltrinorprostaglandin f2a methylamide	185.01	366.23361	5112.67124567429	11858.6752573357	17894.5254484832	13704.5932388676	13179.6635750782	15381.7995799085	4808.68364376486	2349.71582360593	5184.0490071804	6266.89569699078	5629.59128939484	4052.4406553739	7429.21619945071	4732.70141620061	2926.06268079376	4812.75771818446	3841.35578054145	10383.4833585577	5853.78858831369	5294.82248279501	5124.39343689893	7871.56805986478	5071.11432430032	4977.93489083768	7436.13927409127	8202.70389311901	8210.93222062109	7801.87982990067	--	--	--	-	-	-	-
M271T56_POS	17.alpha.-methyl-5.beta.-androstan-3.alpha.,17.beta.-diol	55.608	271.2256	5878.18961750327	5866.73862330685	12098.4007344939	9238.19776415978	4185.79158492623	6291.87529580119	10975.1005925782	24114.4572257922	12299.1985155312	19882.693261227	12440.9787278015	20942.3105309472	8510.30783575301	24325.056393508	13756.9312591349	6852.24890815154	9178.26671671209	15015.4601942564	4178.03839519067	6914.02182670278	6218.86796994671	9675.0439321441	6569.77113053662	15850.8854114345	10176.5707860542	10483.7183231796	9979.16389139467	9969.21939920973	--	--	--	-	-	-	-
M332T198_POS	1h-indazole-3-carboxamide, n-[(1s)-1-(aminocarbonyl)-2-methylpropyl]-1-(5-fluoropentyl)-	197.5125	332.182	1290.24114459231	1747.97257533345	3746.21672391321	3151.74323463429	1590.14666255802	2052.780710788	2239.44663333793	3079.06012757279	2740.21366553673	2922.47989019817	3065.26671334579	2816.91702270661	2455.27999172505	1595.05082541089	2096.13212171656	2010.64349468321	2702.8670558419	2551.91757377798	1867.07398093682	2556.0754465101	2341.65733940414	3144.33751559179	2795.11023521374	2353.19253069555	2656.0896090377	2701.52936353008	2713.66300248081	2656.39350972563	--	--	--	-	-	-	-
M377T188_POS	1h-indazole-3-carboxylic acid, 1-(5-fluoropentyl)-, 1-naphthalenyl ester	187.962	377.17668	2681.37761226937	4664.73682577591	4765.28802984301	4941.96091967916	5497.16848586072	4686.70908541113	3504.72268660716	6011.42822693477	5436.0696349116	9146.63257196717	7553.46960497919	6380.59885305567	4894.72226490359	5692.11676742717	2354.44343995351	3825.18325808271	4156.71651081928	3520.17880247015	4699.68670917156	6973.29170714974	6658.32016012183	7943.02570103658	2887.96556800346	5368.43091602865	4174.08638360228	3803.65692260322	3727.57656897382	4172.2468378325	--	--	--	-	-	-	-
M379T241_POS	1h-indole-3-carboxamide, n-1-naphthalenyl-1-pentyl-	240.759	379.15615	1166.30052163831	2397.54774722486	2511.48006305833	2544.58961152926	5723.61947336826	2995.25967026324	550351.442047637	420125.338443195	793724.41798988	976884.832684696	488386.742822341	451382.940292034	15286.4403475866	8691.68212298529	3128.57649351724	1134.54333358063	3845.22932469806	3504.0650308341	157528.662383009	246044.025240318	195580.688202158	246416.426803875	198660.627376016	386117.641177032	389542.508981332	393579.135678288	382015.248752497	381656.344416858	--	--	--	-	-	-	-
M381T68_POS	1h-indole-3-carboxylic acid, 1-pentyl-, 8-quinolinyl ester	68.469	381.17855	4278.9122601261	4875.93753133414	8705.95315063493	8790.2118903147	8246.76485750715	7164.27901104571	12971.3750604594	13311.0208404363	6320.66785195943	3116.14626061035	13820.4049088899	18570.4379313673	5582.6857492859	6682.15087692999	8832.44050520248	6002.28671302194	9087.84691380736	3275.20090123192	6923.40483492975	9487.8728430058	8918.70303562863	2379.8994371917	8529.51211819662	8398.5587520117	8183.58982375688	8156.64895602519	7096.43994139979	8171.57971024814	--	--	--	-	-	-	-
M568T414_POS	1h-indole-5-sulfonamide, n-(3-chlorophenyl)-3-[[3,5-dimethyl-4-[(4-methyl-1-piperazinyl)carbonyl]-1h-pyrrol-2-yl]methylene]-2,3-dihydro-n-methyl-2-oxo-, (3z)-	413.568	568.18098	833.752400895491	1024.57481509411	1314.6679394814	1055.54986937505	1053.53242108358	1123.76452850113	2220.16946931822	3485.61067417519	2105.03344608233	3347.55344950129	2527.97927671137	2422.85378209935	1131.6071719409	1347.82482645222	887.130296939534	926.374099672846	1112.27453779554	1214.27871610662	1918.39648197816	1848.25742501067	1885.08575465778	2095.43437728348	1610.06806442834	1605.09055305889	1661.25050653092	1686.37247127355	1703.89168022508	1707.28381120909	--	--	--	-	-	-	-
M393T364_POS	1h-pyrano[3',4':6,7]indolizino[1,2-b]quinoline-3,14(4h,12h)-dione, 4,11-diethyl-4,9-dihydroxy-, (4s)-	363.899	393.13425	5472.73341063413	5768.5947056411	4681.36790017525	5359.21885128049	5668.4714302373	5374.31876782456	17565.1322615344	19376.6720042008	10544.7040538283	10626.2600647504	25752.1685812011	25292.6921698611	5256.48035305379	4337.55118718951	4722.89476925994	5227.15124340917	4686.88146448672	5214.47119017744	14051.8814510396	13202.5190737709	7481.90561701119	10767.5980918964	13403.2315634919	11247.7009493247	10237.3895645191	10445.0499196937	14141.2051811875	10239.1062750748	--	--	--	-	-	-	-
M558T38_2_POS	2-(21-amino-3,20-dihydroxydocosan-2-yl)oxy-6-(hydroxymethyl)oxane-3,4,5-triol	38.47	558.41348	19192.2694862854	24990.8177654195	35229.7730734746	31259.9296012411	32237.438124261	36910.7507448138	34585.9943883198	24504.2949333916	38846.1890818862	42786.8366231427	37821.6056278973	30360.0534509631	30778.6141327795	32654.7518981715	22691.8044071763	26939.6478627172	27627.7538812002	25100.8344086236	30573.7510442727	17165.0440122133	33896.8022220887	33487.5820057888	14335.0939844338	25632.5995931676	30352.2388659363	30384.7663603679	29111.4470125375	26887.7416538967	--	--	--	-	-	-	-
M575T353_POS	2-[[7-hydroxy-1-(4-hydroxy-3,5-dimethoxyphenyl)-3-(hydroxymethyl)-6,8-dimethoxy-1,2,3,4-tetrahydronaphthalen-2-yl]methoxy]oxane-3,4,5-triol	353.071	575.22554	1178.41806870622	1413.85263767074	1257.40933474129	1588.35496738103	1372.83410035296	1186.56550464657	3473.99940237455	14529.1858276524	2316.67092978425	3600.028479029	6260.66886533901	3351.19209109304	1180.69902516856	1346.51089139831	1087.65668721688	1264.15220772609	1172.82417908831	1089.28665955694	1415.46437280682	1772.040920411	1674.44242827733	2853.49083512089	1882.86700360485	1517.94543084183	1574.23686680408	1622.1282239694	1615.81366407573	1616.2359811134	--	--	--	-	-	-	-
M109T194_POS	2-amino-4-nitrophenol	193.5735	109.03855	12828.9549693026	34690.8227509509	32262.6326115668	26454.0528597178	22808.2726194389	16191.8619928658	16312.181285616	23853.6898078425	12871.166703308	16534.4343304767	18981.115975191	12532.2514297686	19565.3531081413	14042.7762367459	9259.81174168687	16795.6086228935	19848.1052384761	20050.2526603731	13657.2414267649	13370.1611621623	10808.4763588531	15929.5685943143	7575.57280403442	13375.4543157207	16097.157153218	15362.4686347514	11284.2756407417	16327.0018180906	--	--	--	-	-	-	-
M162T413_POS	2-aminoadipic acid	413.0945	162.07461	3664.81535847525	4807.93727363433	6202.10240621667	3956.04478999893	3146.28847176839	4128.38024504231	14430.3503639833	24543.5205519799	23187.2933836881	24176.9737508218	22484.9905935506	26990.5692988016	3820.31096198145	5623.45735963228	4171.77967458792	4009.86064319644	5711.98995366755	4612.59879960953	23251.5076425069	32593.4760936084	24068.965667789	49169.8439642794	20930.1546786921	20309.323416618	13271.2486871777	13385.7013852954	13722.4579898683	13314.6790323721	Carboxylic acids and derivatives	542-32-5	HMDB0000510	C00956	ko01100//Metabolic pathways;ko01110//Biosynthesis of secondary metabolites;ko01130//Biosynthesis of antibiotics;ko01230//Biosynthesis of amino acids;ko01210//2-Oxocarboxylic acid metabolism;ko00310//Lysine degradation;ko00300//Lysine biosynthesis	Amino acid metabolism;Global and overview maps	Metabolism
M668T198_POS	2-dhahhda [dmed-fahfa]	198.195	667.55975	162.836014823954	442.919728770126	345.449435803582	406.436430728232	580.295745228285	396.979501092359	1054.75286677107	1569.70252039027	1226.34412749081	446.715086869506	1259.95425855412	1359.05882161856	270.58102579362	1663.56584531733	271.883762871014	230.753904822395	146.568677020324	188.538510257371	28667.5847606061	26138.1365697381	6982.04996787916	14923.3565436716	13002.8848869821	11670.5685437631	5040.38939562153	5643.20305724606	5190.61588921795	5054.88602410253	--	--	--	-	-	-	-
M626T180_POS	2-dhahma [dmed-fahfa]	179.6855	625.54874	3477.30754771444	6486.03426769088	4866.7258714559	4394.38298065094	7917.31680320038	6094.98755211821	8820.71428611571	8679.20348480217	8557.5904782337	1615.22193214275	18067.1246692332	9250.59121697755	7165.98436460054	16321.6840446901	13664.469824481	3484.36028949753	7302.63201314797	7253.40945732875	26639.7548032411	19380.7875000348	12340.2637238578	7309.47236930606	18761.5868436405	18947.0365771514	7123.40475778808	8409.62542907143	6962.27714931159	8299.65487190238	--	--	--	-	-	-	-
M640T186_POS	2-dhahpda [dmed-fahfa]	186.1855	639.56425	354.857683711049	895.350643353848	561.8156849664	835.240627115955	559.707606720493	712.509371954097	864.063288507792	2930.05205026159	959.66680272002	1030.63946273556	1513.29933141137	3588.8206661828	667.144476016154	977.951229915341	1128.44662304155	302.25211130616	547.925373254034	585.966322416642	4505.4388545018	2210.23564651627	2011.01743822982	1204.66719407734	3577.15569402015	2370.42052353738	1397.17999718242	1625.08302905342	1489.5943252862	1390.98819154428	--	--	--	-	-	-	-
M115T66_POS	2-Ethyl-2-Hydroxybutyric acid	65.835	115.07424	9241.56156669356	8563.45863028163	21484.244362538	22000.336650653	18446.6175615224	17963.5988097508	12849.2688762707	34355.2908190112	14192.6892161993	35974.5070885348	47190.8181592146	18745.4693006615	20641.2023278473	12540.6204034606	8919.29411738907	11596.5487142393	11873.2492530779	11795.7865995088	3825.56978160334	12131.8645284019	11569.5459583515	13423.5044703068	10913.2260234818	12582.8718885347	13756.2129784313	14461.3926506481	15827.5794007211	13763.1861407135	Fatty Acyls	3639-21-2	HMDB0001975	-	-	-	-
M159T123_POS	2-heptyl-4-hydroxyquinoline n-oxide	122.707	159.07902	7291.0931071966	7525.91891625985	8702.03365101925	8217.68135448016	8198.57227578564	7315.50690432196	20680.4782189745	15456.2799184913	9743.4683628721	19658.802814249	16183.9735768976	20028.170751118	8707.63325281979	8825.95361318374	7381.17891542821	7987.31061788412	8003.56845019823	7619.91670241108	11485.155038836	11846.921455825	11526.4417059401	9235.69405319181	10288.3016304654	10286.8051835759	9046.3212128665	9601.14852221561	10232.8259130514	8368.9413631852	--	--	--	-	-	-	-
M299T176_POS	2-hydroxy-3-(3-hydroxy-3-methylbutyl)naphthalene-1,4-dione	176.342	299.0846	1899.05039254545	2381.65171887362	479.394585332342	1981.22870178641	2141.86169905793	1998.32659011374	6528.9659771218	9985.57419664479	7681.98898317083	6715.41302674474	7558.27202829225	7216.19872235711	1776.26991951558	1860.70227164775	1674.32920814489	1679.53154724598	2044.91656205782	1753.28354686553	3161.43454021996	4030.12456446241	3817.64516550126	1980.21557257886	3672.76026439643	5092.27005159528	3531.04255031702	4210.40635507206	3546.99753626287	3629.18388965197	--	--	--	-	-	-	-
M113T232_POS	2-imino-4-methylpiperidine	231.838	113.10599	6812.89653357736	5474.77404038083	396531.767630673	7735.79561881784	4069.93921122944	34484.6424400678	7800.30187998869	11207.8676429982	1473.92558709901	11606.526454353	3755.98132854283	8374.65650123913	132943.316420403	4688.19416486112	5715.34691072615	160332.473400026	130708.964603032	3600.47385223423	11988.4337942123	9596.6736489401	8902.47046836498	10368.3205859126	2786.83199864962	10156.456485051	8745.62271494644	6124.53021252428	6743.65082890642	6910.92604139776	--	--	--	-	-	-	-
M263T37_2_POS	2-linoleoylglycerol	37.169	263.23601	590026.68693911	587270.52354939	533451.155081577	615589.929649005	589100.68873705	704243.082064422	741250.718857176	604481.283943428	581952.05646379	618357.644933841	589919.346850206	581388.170438146	717450.325919783	598746.933035735	599716.54105946	781877.883036164	564173.373663817	315627.156948654	863852.465158071	595016.524845257	319167.997582547	305677.641242575	588982.129701419	562775.340300476	583190.792856004	599613.46736021	586294.806036243	583027.585918416	Fatty Acyls	-	HMDB0011538	-	-	-	-
M160T137_POS	2-methylamino-1-(3,4-methylenedioxyphenyl)propan-1-one	137.0445	160.07417	8894.86803599507	6589.2098968843	6854.74144060088	7288.81327612263	7675.2884425944	5289.37621460988	11864.5838057356	3032.07725007985	1735.3374235927	10679.1724670122	11191.0211997701	10454.1418542574	3858.78368232169	8476.70490296127	3571.59883156704	3799.52003196865	6171.29435602793	11162.836385612	6545.83963759065	19075.8148510151	13313.2091172578	29738.2473636234	6737.32382610266	2955.28965924526	4983.31807123847	6768.2471692258	7113.25042876175	5682.72777718043	--	--	--	-	-	-	-
M105T78_POS	2-methylbenzyl alcohol	77.566	105.06863	5617.52272656092	8140.10776705959	12876.7417870954	10754.0549575008	9293.41598893662	5316.6469815715	12225.6252278267	39210.641022837	12929.8112430692	30392.0887713644	31708.9413318318	15306.4437746797	11264.2637660708	10369.3111510752	4878.32420287642	15721.1763371721	8228.05617617692	7979.67977363314	9554.01509242446	10971.8422413453	8419.11497459639	12878.1504683811	8416.05151818601	11342.9802020977	13571.0040575791	11471.8025340365	8671.63999946451	10651.3162059321	Benzene and substituted derivatives	17373-93-2	HMDB0041472	C07213	ko01100//Metabolic pathways;ko01120//Microbial metabolism in diverse environments;ko01220//Degradation of aromatic compounds	Global and overview maps	Metabolism
M119T172_2_POS	2-methylhippuric acid	171.6745	119.03404	116536.32186607	256360.533167914	341508.384353007	173686.698466573	136563.268361394	279059.961941054	32071.0653701055	33085.7469933392	31704.3794029558	21530.8043033003	21469.8872270709	41051.6529960135	316778.033542201	61027.9027787053	45861.6005649644	92664.4372433741	56310.1443031083	66165.4184549499	27778.3118469937	92935.8566928505	23632.9870779472	117381.007974823	22899.5381674021	32655.3150729404	75908.3332748157	76130.704731274	87383.7886735606	75306.5819601773	Benzene and substituted derivatives	42013-20-7	HMDB0011723	-	-	-	-
M86T270_POS	2-methylpyrrolidine	269.6	86.09524	40305.8731017237	27656.6903351166	105565.82638543	83306.4696089575	95166.7446670089	81818.6303850187	4732.4958720478	5243.14701888667	15740.6287566066	22767.3532137681	5757.78783542851	6616.44537803273	65148.7686606182	37505.8472135688	19659.3806869521	54573.5184483477	6160.90405581125	85976.2889662436	7451.41872163041	10340.7227209463	3052.80008865858	5958.00304256041	2124.45579600998	22907.1326397278	20511.2677767651	18017.6593927873	19602.0516732912	17143.4371630202	--	--	--	-	-	-	-
M463T252_POS	2-naphthalenecarboxamide, n-[(1s)-2-[4-(5-chloro-2,3-dihydro-2-oxo-1h-benzimidazol-1-yl)-1-piperidinyl]-1-methylethyl]-	251.587	463.17508	4442.77377765292	2159.0325295238	2674.143244068	2467.84537966046	2986.43453972989	2390.84234088895	4866.00504044174	4604.2406704263	6465.22836026313	16974.0882497775	6840.83194529179	5877.1007603622	3059.74403966992	2550.99909183539	3247.34357306754	4224.91823967472	2986.21647918804	3045.62669450744	986.632155049918	557.435471746389	2102.19863512496	1680.25852672028	997.602641422779	2534.33924722234	5145.16048061464	4949.01765658064	5438.9719303153	4429.91718084112	--	--	--	-	-	-	-
M277T182_POS	2-naphthalenol, 1-[(2,4-dimethylphenyl)azo]-	181.766	277.12671	4039.50062953981	4672.65476280356	6539.66529610884	4859.50874683745	3415.57537689067	3426.61016374641	11085.9954280805	16436.2220620847	12358.6851105744	17782.0529742341	15685.4827143637	14264.0251855265	9128.61133715579	7316.46934266265	6571.80285352265	13257.3730929788	7526.92928077158	8655.48184406727	10599.1080957343	8475.99814795657	10131.849632749	14733.1658103631	10362.0164115789	6462.24224741279	4811.84664417813	6361.0439664619	6361.16019889919	6376.7418716456	--	--	--	-	-	-	-
M525T113_2_POS	2-piperidinecarboxylic acid, 1-(3,3-dimethyl-1,2-dioxopentyl)-, (1r)-1-(3-aminophenyl)-3-(3,4-dimethoxyphenyl)propyl ester, (2s)-	113.179	525.28633	1290.62939368654	3142.4278306847	3651.84582831137	4185.36988693867	3500.96245106337	3170.63035504264	5722.56631237728	5380.27076701381	5269.72257182202	17497.6044587675	4083.172237344	4928.30660470339	2709.17189504035	2930.2526542552	1980.93080188673	1825.15150512522	2205.48803368288	2099.37684109983	5640.78738505382	10333.5074431952	4219.70689344407	8511.49416430869	8020.53954054441	4167.73539242813	7638.33931263326	7255.02792503769	7649.01678682413	5784.09322709753	--	--	--	-	-	-	-
M100T59_POS	2-piperidone	59.3335	100.07461	15430.5280075604	16129.2046353878	22792.2806417729	20341.2881680032	23973.7532484852	18760.4715122112	18908.8448521945	24395.7328505661	16393.6027725396	14795.7907358366	16956.9512828405	17466.5053198442	25514.432088416	43849.8090880653	25179.4672010353	25149.3292136667	14239.073331785	15671.1055040498	46449.6538370996	14348.3261972061	21925.8334991835	31925.8183579281	27024.7273007975	28963.4397030977	21245.2119992311	24519.7015388983	21361.9867205564	21347.4662105117	Piperidines	675-20-7	HMDB0011749	-	-	-	-
M658T38_2_POS	2-sdahaa [dmed-fahfa]	37.819	657.58552	1932.8493725151	8625.82616461015	13465.8822241798	10612.812276796	18290.4002726554	11040.9868784887	16113.6788939291	7835.51550454575	24546.9355060564	12999.640818406	13507.5262431559	18089.5601465114	17933.6860544487	12450.3846273444	5752.23936154995	9710.55529783688	11421.5949155277	8008.51025120334	22319.6678509066	29484.4896345533	28441.675172765	25775.2500892638	20366.8089553774	19516.3931638558	11529.962183055	16473.9583239549	15264.1699919372	16472.0809078831	--	--	--	-	-	-	-
M573T38_2_POS	2-sdahma [dmed-fahfa]	38.438	573.48563	305392.570870762	371731.073348313	521222.633948704	587583.552949363	818126.014970857	483563.146659077	524636.948123624	439960.704680453	837375.157769273	420984.831912855	286141.600618821	434748.514566815	911659.479234309	706812.486048722	364944.42736311	1009081.43681255	675466.641301676	663057.548062377	638944.744833824	964592.988412983	977667.066926042	951527.543912606	687115.470657578	934511.294299091	591452.073724196	615941.840999578	634236.03114228	671522.741191547	--	--	--	-	-	-	-
M210T464_POS	2,2-bis[hydroxymethyl]-2,2',2''-nitrilotriethanol	463.531	210.13192	65675.5070575796	46449.2812234578	67380.5852115967	72982.0107949488	63108.8170632916	69219.8186456545	46886.0665312867	36892.4283075276	145691.629984978	57632.0167410543	120118.705047668	83789.7085822443	64154.3322186833	63955.8634619004	60817.9384045409	78513.2637683338	33499.7513112838	71894.6498511385	29190.6537092093	115763.670107833	103643.134723913	52117.6331048688	88891.2480435394	39413.5752185317	80406.7489188904	87961.1967668261	90218.3849408241	81913.0593611325	--	--	--	-	-	-	-
M349T109_POS	2,3-dinor-8-isoprostaglandin-f2.alpha.	109.4425	349.19746	71713.6260535464	110340.270253127	110245.179297617	111630.232470922	143289.248378377	101655.986542601	104799.014717601	42620.9504771154	44977.1448411162	93624.6476613325	64534.5678743717	84156.3472533296	100441.418135505	91135.6330694355	36862.6807658865	290051.246995838	63712.6100475386	62098.7149337592	56258.2879526599	99380.8368873271	96405.6090630468	114655.426275092	73670.7146133935	46068.7118587283	133183.719770619	80222.6137711165	127491.66749256	133710.460386367	--	--	--	C14794	ko00590//Arachidonic acid metabolism	Lipid metabolism	Metabolism
M246T68_2_POS	2,4,6-tri-tert-butylaniline	67.734	246.24217	138736.294303595	282696.162232479	353630.062943747	293976.240669353	304909.307069836	272030.905927792	417785.820246777	846733.687214512	468434.510525593	531387.543614983	433772.961538209	585417.767265607	227222.864094222	203083.251379753	284173.10303684	176213.940895717	212896.690869735	183979.831254148	230979.049300829	337149.009311911	304030.91911292	385398.867272641	302285.818227865	224269.920546182	317307.340447686	337147.473211349	337662.929838208	327186.411255117	--	--	--	-	-	-	-
M179T157_POS	2,5-dimethoxymethamphetamine	157.4995	179.1275	135837.321341789	340107.563382105	290496.130489114	299922.455776197	366834.526752774	329997.120109928	477975.181943878	537040.617896375	276188.943015948	191490.560086982	194793.201775803	242125.147419069	96414.1609264614	95703.3429278097	313604.142133372	126123.761136745	314971.025292328	286548.596632768	446374.924704325	422134.630488524	404746.861006664	454505.640636721	466662.674774968	269042.658820308	331244.036676739	382669.517710033	382917.119421236	369483.794513605	--	--	--	-	-	-	-
M135T38_POS	2'-Deoxy-D-ribose	38.197	135.07907	31747.7587506621	32714.9861312593	38759.4201965843	37487.7920578638	33497.3705681714	37594.2383275611	37117.1368391501	44067.3104733877	36137.6268213423	52641.8090741739	61083.4097018258	50761.3318237361	37737.6393973939	29584.1571773351	40406.7511335194	31759.2394302537	38614.7194745906	36551.0714188689	31681.4200646697	35525.6719129903	29495.5790711779	32854.3346029938	26505.7855401462	27496.32705882	33720.8022634447	36683.2388372053	33797.7557043	33741.9686480639	Organooxygen compounds	533-67-5	HMDB0003224	C01801	ko00030//Pentose phosphate pathway	Carbohydrate metabolism	Metabolism
M455T211_2_POS	2'-deoxycytidine	211.12	455.18762	332754.139537973	1026373.6256121	1323565.23971604	1201280.23859231	1040083.84044857	1160784.53929127	139236.53731647	191584.11301002	254560.516097228	228645.017448673	270717.602833764	104489.450358559	460110.892161916	122240.104769318	9583.2767905068	190524.820766116	87407.5153526144	150909.291945615	50662.4533765893	101968.561410198	23629.0700906152	33959.4470970917	32897.8030886251	27637.1300555497	246684.438809572	265211.281481403	247938.821667045	247501.723561317	Pyrimidine nucleosides	951-77-9	HMDB0000014	C00881	ko00240//Pyrimidine metabolism	Nucleotide metabolism	Metabolism
M112T211_2_POS	2'-deoxycytidine 5'-monophosphate	210.9425	112.04973	249674.939986952	467682.258315552	564246.262881915	562802.358188295	494836.479021181	509133.814812467	130324.771920138	199319.963313171	269989.520250119	271859.400058285	224853.996331255	126958.431765477	415016.129950036	158685.216890041	43126.6600531979	203957.530337657	160078.977687695	156397.551585384	78619.4586839219	131197.695419134	60858.6676109805	63042.9233239298	68587.9203551307	52857.1780028113	169726.571841147	185980.191261135	181396.685453619	186199.547203575	Pyrimidine nucleotides	1032-65-1	HMDB0001202	C00239	ko01100//Metabolic pathways;ko00240//Pyrimidine metabolism	Global and overview maps;Nucleotide metabolism	Metabolism
M275T209_POS	2'-deoxyinosine	208.571	275.0745	6342.12071579303	6264.53634947957	5901.70363582274	5052.85136054847	5215.67729630734	5782.33896974276	9617.14784357451	12338.477150368	9919.53748746917	13594.5428155286	13595.9537151586	7844.04558169452	14110.4850055981	79278.5113954137	120954.97028262	8304.4525967535	45247.2162610298	57716.0229294059	5216.71234711096	4555.24871130832	8548.78603633561	12500.6184428296	11206.7059805559	10133.3251463264	17239.0345576849	17419.5149849223	17098.3794337636	17088.1969807787	Purine nucleosides	890-38-0	HMDB0000071	C05512	ko01100//Metabolic pathways;ko00230//Purine metabolism	Global and overview maps;Nucleotide metabolism	Metabolism
M511T429_POS	2'-fucosyllactose	429.177	511.16293	723.841128275885	763.757957095447	1163.92756659661	1047.83469164547	1228.58227302801	1220.36099760743	5973.54804968199	10901.3986032083	7905.7704527562	4148.15180913487	4795.52341685048	4324.22911366772	734.319972019128	1199.82303947549	856.520665348084	819.434488774712	1061.12433557083	1106.85445796587	4960.04871076947	4975.71713614942	3735.9368284646	3828.94322342959	4859.86226629417	2872.11364962393	3278.36944029156	3271.08367442323	3266.33140236645	2067.60918269222	Organooxygen compounds	41263-94-9	HMDB0002098	-	-	-	-
M282T108_POS	2'-o-methyladenosine	108.106	282.11896	222574.30060014	533384.599011853	834280.975106233	647521.897020209	618420.987345322	822718.556411452	76127.7734812842	109256.529013085	253933.897434803	84361.3112052206	43172.2558540617	102241.928190831	1062140.42834213	762510.971306577	296621.009128017	562152.004544733	357551.026133041	443814.977036059	114614.333525855	406371.72258214	364383.613420188	554882.949761617	201592.011903561	137304.460254987	358614.578837755	414926.539338925	430235.408683922	396697.978999737	Purine nucleosides	2140-79-6	HMDB0004326	-	-	-	-
M258T178_POS	2'-o-methylcytidine	178.375	258.10977	7355.10309497908	20277.7121729692	25629.7768521865	27232.2121672071	25305.0831224217	27870.4567435969	26557.2244609241	32507.0225919519	41848.0875737992	40711.6016157812	37409.2844913322	37847.772642328	20057.5018529107	12570.9381741007	5145.78749349518	10367.5712743492	6267.90761383981	7505.33928981913	6036.94117817352	15509.9042831415	16507.8275454059	19719.6702081144	11420.1974791794	11520.2809957363	15552.9485293183	16995.2899705791	15634.1194804183	15600.7579661885	--	--	--	-	-	-	-
M428T206_POS	22-hydroxymifepristone	206.1665	428.26393	1214.55407433402	1896.04463474367	3328.24203049913	2938.1999581605	2907.1075101892	2404.28673010243	2386.13573237917	3716.80018793683	3372.3672792479	6286.49466812923	2963.41388489121	4283.02533162504	3202.92687866462	2504.39924865582	841.038149079235	1972.29165887269	1700.66739107639	1427.20031002296	3014.96360100916	3293.37054951469	3499.79666484526	3296.81994358532	3176.18624416321	2213.42470752066	3025.04512162118	3056.6398084446	3030.15157709983	3098.99591543031	--	--	--	-	-	-	-
M144T194_POS	3-(2-hydroxyethyl)indole	193.866	144.07942	2054.63087255385	6912.05773093913	6166.81682213596	3827.20078542263	4222.63158688679	4389.20566541952	11684.504416733	14273.854959368	19751.9020424947	9691.15695240679	21970.2079566227	21565.4459687332	9694.75504481976	14432.105760579	4155.72261049464	6690.73653506946	17380.1084032525	14166.6514133996	31155.3286576535	102050.708377163	57356.2182427771	72121.7561583221	42656.2300009948	42344.0100382169	26696.7556199278	28565.2785132334	28586.859548268	27831.2360188199	Indoles and derivatives	526-55-6	HMDB0003447	C00955	ko00380//Tryptophan metabolism	Amino acid metabolism	Metabolism
M431T199_POS	3-(2,4-dihydroxyphenyl)-7-hydroxy-6,8-bis(3-methylbut-2-enyl)-2,3-dihydrochromen-4-one	199.352	431.18634	1103.39880393493	844.480328484869	2598.8720307937	2102.03455859211	953.198163462624	1218.27400766785	3598.94088743817	3785.40701615627	1592.33077998833	5451.2717009607	4150.99384802958	3910.07954651992	2228.85456965917	1859.48949910553	1200.76764344203	1568.39792568894	1111.34290852301	1910.48202259472	1881.86720524203	3406.17559205894	3568.14782384654	2241.98013081954	1838.61405808334	1150.83717831352	1960.90971148733	2200.66915360817	2067.11470564153	1955.33018110425	--	--	--	-	-	-	-
M180T226_POS	3-amino-3-(4-methylphenyl)propionic acid	225.602	180.10017	2984.63134738307	1372.2397506533	2843.91668601763	2925.15995348909	2862.39106658063	940.567063792829	2436.07971872049	2328.86421925463	2961.77329575804	1419.49759687851	2395.27163533879	2640.1781089328	2394.44409254491	3385.52969975877	6280.74589133799	3562.0089858738	6778.68150303398	5696.95477507902	3824.43047249705	1023.3589377812	4621.81795891579	720.192904213954	495.248241383523	1916.31641801222	3810.31050149903	3990.00223151826	3989.91355402528	3989.7612076066	--	--	--	-	-	-	-
M132T384_POS	3-aminohexanoic acid	384.284	132.11164	2723.23769847216	15941.7546124466	6014.44699162405	18841.6409334207	18172.2842989184	15588.8142928799	26456.1017105585	44073.7760357269	18381.3400980666	22803.2806103328	29732.9531155969	31755.5928363532	15438.1857283048	12647.1514868771	10946.8384036885	6154.81496754251	12173.1810396249	10964.1979528338	46308.7875684053	32078.2261771337	38497.6799678508	29203.2435085019	26029.4068726052	19403.8070863169	20499.4520547761	20497.8931848133	20501.0097022822	19442.462346964	--	--	--	-	-	-	-
M196T67_POS	3-aminopyridine-2-carboxaldehyde thiosemicarbazone	66.8695	196.08216	6755.15464910015	9981.0651398969	14998.9220378248	13014.7283617746	12291.0657860054	12146.1635151109	43724.8666553604	26942.6227357833	34510.2545344125	108513.966515861	75061.350249735	67790.2622738266	10671.66663647	10508.1642866303	6356.57118757456	8795.00178573571	7893.85043412082	7464.36801576687	1766.40826118468	5091.92918741431	6444.24040284132	8665.55317303032	3909.05485570995	7048.65249654716	14249.2681887641	15113.0328395228	15141.7894653221	14509.6776361487	--	--	--	-	-	-	-
M145T158_2_POS	3-aminoquinoline	157.809	145.07472	4777.73125651498	9157.40220850773	11437.5234399342	7799.77237572833	11020.4455811378	10786.6517513981	12991.0644660111	13166.4541792907	16693.1388788676	14537.0695247821	14915.4101371979	13355.8286161536	8286.52709302049	13939.4295749431	11341.1424287318	15129.3379799436	19843.9671369875	24118.6729706018	15627.7652436141	27582.4103654887	16467.473197298	21448.4164526042	14505.6441536656	15302.7275008426	13561.3259966441	14559.0909235511	14561.2738218538	14161.776112286	--	--	--	-	-	-	-
M291T91_POS	3-cyclopentene-1-octanoic acid, 2-(3-hydroxy-1-penten-1-yl)-5-oxo-	91.3845	291.19569	455228.25910824	819749.631218601	2507622.97037697	1183310.82896021	1266867.08650869	1078084.65175155	736375.000164496	925730.691621144	670980.543182937	844003.042984637	905238.07004475	697364.603119319	1396977.00119935	2411245.11366102	514334.283928456	1026729.29605515	534650.75252723	681007.106286756	1087180.09325516	1934503.06910141	893730.548343138	1093943.32791628	551244.308310594	1331601.65528252	1238714.73856885	1278794.18961452	1581451.77710719	1419430.50413306	--	--	--	-	-	-	-
M427T160_POS	3-epilupeol	159.617	427.38057	5805.14061307353	6335.08182688773	6938.82700950542	6332.65086664147	6851.94789740795	4536.0794945043	5156.59734850298	6259.11407631167	5706.63132976446	5435.16492734837	6206.64118463643	6090.56697592553	5627.21214222584	5340.24292793885	2385.3296653488	6334.5516204198	5504.9553773608	5932.15730260599	6536.12058748904	5293.91129405773	6255.09452175838	5518.02554957532	12075.146463257	6344.68192698908	5297.67646301684	5571.47276534295	4209.51664839795	5595.0555055747	--	--	--	-	-	-	-
M237T111_2_POS	3-furancarboxylic acid, tetrahydro-4-methylene-2-octyl-5-oxo-, (2r,3s)-rel-	110.823	237.14753	10264.0521029484	11445.0529383425	18366.1661226183	20109.112388069	19170.7424931228	16355.1836076327	47914.6453703703	105937.724044341	40178.4907626648	134495.966346406	68842.463811198	89742.8048129097	21380.23053511	24754.6000569972	15284.5407939445	14952.3722173787	14475.6781107019	15345.8359003997	45339.2733216276	28925.669332457	34829.6423067843	45405.7761831758	36437.3654780868	60140.5639890853	50715.0783324226	36176.8935408705	36040.9671964632	35810.627785194	--	--	--	-	-	-	-
M345T128_1_POS	3-hydroxy-2',4,4',6'-tetramethoxychalcone	128.4965	345.15204	4929.43249286344	8425.3920293443	13689.2071039347	12862.4732015869	12205.0035576214	12419.7158030702	88112.0461687215	90349.8679744073	115624.117157673	95104.8285099996	90213.1963083155	65735.129568436	17581.85434887	13616.2319059133	6599.29865037082	9021.7784176808	6656.33428242978	7946.52061539417	23049.4887582885	18414.4801654275	25028.1175761495	31912.0619602414	22397.2932959062	14307.405274167	49525.0457209209	45060.2187183137	45114.4092607846	44978.49411044	--	--	--	-	-	-	-
M87T374_POS	3-hydroxybutyric acid	374.205	87.04365	201903.943851401	248568.828606518	323523.213339221	297715.07001602	286982.815439916	276408.627793189	346447.438633208	376815.52331331	411019.794697723	453954.353633289	446308.333103242	419870.4549043	279217.272276752	281561.778568334	181268.973407887	233240.004565686	204415.682494146	234181.012732806	230103.907742279	278589.331293388	296308.282335759	316699.217117434	275547.711107794	300811.883223468	288671.362705773	295145.600122795	295291.282813076	292187.551815556	Hydroxy acids and derivatives	300-85-6	HMDB0000357	C01089	ko01100//Metabolic pathways;ko00650//Butanoate metabolism;ko00072//Synthesis and degradation of ketone bodies	Carbohydrate metabolism;Global and overview maps;Lipid metabolism	Metabolism
M265T340_POS	3-Methoxy-4-Hydroxyphenylglycol Sulfate	339.894	265.03215	7701.93243335744	5510.94493540431	4406.20776844785	4741.49902782018	5498.07507744962	5972.78927800346	2412.57082085548	2230.2198417465	1865.3045954245	2372.75787281256	3409.0763544382	2619.78136719205	5837.17061483394	3978.09233358093	6095.21152682251	7245.44195166744	5904.28003414367	5813.52439581853	3130.40151547391	4901.22522103105	568.230781080754	1069.7145040084	735.213413522816	5741.34638667282	1719.12793841194	2231.39947699865	2332.53320990425	1784.83602310034	Phenols	71324-20-4	HMDB0003332	-	-	-	-
M109T57_POS	3-methyl-l-histidine	57.476	109.07481	33639.0477534436	11751.6580400302	17811.5324057546	30646.8452486874	17194.0614244128	19672.9747191158	21490.0051317813	16562.8194361963	24671.8751152125	16796.4139775282	24583.9385727925	17720.6073293343	28226.582178058	17461.8439440745	27660.4706774811	24556.8881196316	24223.0893371443	17499.9561774207	41512.6945069789	27611.7635088606	33347.3012349441	49102.3630446056	18281.2188682406	20338.2276687421	27565.792324826	30215.7772850371	26845.4251814986	26721.431789913	Carboxylic acids and derivatives	368-16-1	HMDB0000479	C01152	ko00340//Histidine metabolism	Amino acid metabolism	Metabolism
M150T243_POS	3-methyladenine	242.75	150.07631	23948.8864343568	41351.7571375576	47392.1406166261	43827.487282607	43672.4525033717	46426.0965537836	15973.653124185	5364.23284673496	20509.0509440312	54211.6035868574	27460.5636417069	19536.0701663136	104832.514289275	56179.0658426223	42349.5392470217	60670.655555127	43061.4452900657	34289.3885387842	5264.20845673307	11551.7544625382	21225.3815070507	13537.9930879731	5036.24525125874	28408.5805770035	30984.1625570375	33771.8356253046	31663.6974142273	31009.6029768762	Imidazopyrimidines	5142-23-4	HMDB0011600	-	-	-	-
M105T114_POS	3-methylbenzyl alcohol	113.535	105.06862	7557.56663654303	9633.25431938476	14675.7718366599	14124.8869163646	11859.3897505985	7268.20161524039	86515.6271369794	123234.787109454	105543.5626596	104593.67240947	94607.9016754116	105558.638589055	14121.7930001463	15315.2398288342	9016.25616904657	10879.3476398094	12012.4536466255	10025.1132552199	30526.3878877015	21621.9109670357	28793.0484286379	37760.0041777068	30414.5926171667	49052.9809486979	25960.2624774342	35315.6327725046	24295.294852445	29953.7564321307	Benzene and substituted derivatives	17369-57-2	HMDB0041473	C07216	ko01100//Metabolic pathways;ko01120//Microbial metabolism in diverse environments;ko01220//Degradation of aromatic compounds	Global and overview maps	Metabolism
M258T255_POS	3-methylcytidine	254.7695	258.10735	7548.08512182159	16662.9781976306	22152.0202101612	18487.4325619329	15800.1770270848	16111.7211989167	1281.93520993169	3582.0335582045	3602.16543027582	6292.5158822258	692.52015507589	1105.29575164046	15963.289613735	8410.11311424372	4833.16667230223	7530.69368591098	15520.6206879414	10599.2183794211	6440.60259061941	1413.92288517884	751.088347819883	2251.41037526269	299.170003304044	5286.05365870461	7171.68176910877	7087.7131978482	6873.41529745549	6633.51036602316	--	--	--	-	-	-	-
M489T404_POS	3-quinolinecarboxamide, 6-(2-furanyl)-1,4-dihydro-8-methoxy-4-oxo-1-pentyl-n-tricyclo[3.3.1.1(3,7)]dec-1-yl-	404.218	489.26358	1057.06395562585	1705.78670530476	679.918743433209	1597.92236000845	1423.90507881386	1309.12996001861	3655.45173194797	3366.8437405685	5076.4148016201	6584.96228143404	6240.44018028451	4767.14834706036	691.611933606022	1818.64498421036	811.117124487493	1713.38199287116	1714.45746305426	1659.80418332031	4052.81009816675	3517.03397172602	3264.33315369997	3724.10514025007	2329.62109158283	1950.68770838134	1445.25569545484	1979.66299842779	2136.87845078193	2132.28815656853	--	--	--	-	-	-	-
M297T196_POS	3,4-dihydrocoumarin	195.699	297.13021	2337.22387006006	1889.32038792366	4410.95483894378	4949.60830762681	2823.12717549517	3626.17573258127	771.609199093013	6264.85255371591	3236.26547988727	6796.07473217123	8425.31598335587	6147.62257458456	3134.87753520067	2924.38915934869	3187.10024777312	2085.73495482238	3829.0823222121	935.834626414046	1781.62251531638	3358.93165518123	2744.28735031309	4632.61149500681	4068.65985704153	3246.25094665762	3885.21279749367	3937.76629205302	2422.03289853891	3956.41364330852	3,4-dihydrocoumarins	119-84-6	HMDB0036626	C02274	ko01120//Microbial metabolism in diverse environments	Global and overview maps	Metabolism
M152T112_POS	3,4-dihydroxy-l-phenylalanine	112.206	152.06908	34709.2684982041	72828.6052358967	83547.0695760582	102007.367326197	88959.6441975495	78147.288736416	81649.7190609175	41495.8038911099	71570.1331404279	68953.6942107476	51505.9003458333	7841.16348819146	79822.3930097439	109960.665347572	74827.1490992707	50574.8073121874	126265.933415145	106562.430418655	64391.9669065473	53553.6117364215	57695.9885688511	84270.652437312	72072.2274886643	34583.0691714397	63532.5324485425	78739.8889573079	71540.0498825456	75014.7581259981	Carboxylic acids and derivatives	59-92-7	HMDB0000181	C00355	ko01100//Metabolic pathways;ko01110//Biosynthesis of secondary metabolites;ko00350//Tyrosine metabolism;ko00950//Isoquinoline alkaloid biosynthesis;ko00965//Betalain biosynthesis	Amino acid metabolism;Biosynthesis of other secondary metabolites;Global and overview maps	Metabolism
M359T35_POS	3,4,2',4',6'-pentamethoxychalcone	35.447	359.14721	1614.87568868577	3509.26356237968	1891.99158260459	2098.45587256378	2987.83212430954	2233.8834235784	13363.9492574417	13200.5820701154	4618.48237958098	6949.84441244646	8022.45117134145	7185.88048854391	6189.32962344331	13623.2577068537	432890.407994711	3120.02078403604	11039.0631136169	5461.57667783927	16980.0754486519	16276.0393026173	71214.0513272566	25602.8438397441	27117.476406675	13972.6972541802	30954.3953737101	33975.8546951257	31056.5852876708	31025.9365784571	--	--	--	-	-	-	-
M224T146_POS	3,5-Dimethoxy-4-hydroxycinnamic acid	146.2635	224.06609	1934.97951075996	708.456084486442	3866.3804749246	1256.52562452392	2783.49482466019	2928.74640602916	4563.34510888331	5740.87662457754	5701.847089617	6712.48302314165	1244.2621451776	5129.44585187266	3362.11801936317	3450.80500570116	3056.6092808243	3145.34355567979	7997.27341120292	7427.55202605816	3147.57723869625	5014.4772275595	4555.92633602129	5123.7490538039	4197.25498686648	3570.07531339119	2216.28681308862	1806.20329079914	2320.03618316687	1652.3564674109	Cinnamic acids and derivatives	530-59-6	HMDB0032616	C00482	ko01100//Metabolic pathways;ko01110//Biosynthesis of secondary metabolites;ko00940//Phenylpropanoid biosynthesis	Biosynthesis of other secondary metabolites;Global and overview maps	Metabolism
M287T409_POS	3,5,7,3',4'-pentahydroxyflavanone	409.387	287.06304	1530.19311824677	713.047966545858	2062.02726179258	961.529592051261	822.726259628774	815.969535806153	1606.79201678404	1910.49666863263	13720.8881213004	9746.10841514835	1607.32463665291	6396.30073223637	1426.9304101594	1598.59149413145	1924.21350399283	728.468286983532	560.454265858887	2141.70942806683	2679.63094752446	1578.62282057606	1629.41175981373	2012.82379855607	998.583331864563	1167.15098676673	1559.39822151166	1565.6170343714	1783.75847606529	1664.13006484772	--	--	--	C01617	ko01100//Metabolic pathways;ko01110//Biosynthesis of secondary metabolites;ko00941//Flavonoid biosynthesis	Biosynthesis of other secondary metabolites;Global and overview maps	Metabolism
M363T37_2_POS	3,6,9,12-tetraoxatetracosan-1-ol	36.55	363.30892	4953.17414868606	8014.25341193473	15419.837872314	15633.5721810861	10059.4762849575	4324.93061569554	6118.29239116121	11624.7731196377	15232.3428264488	4751.15521356552	18497.0589630332	21598.1944969308	7767.4200419454	9388.19064035407	9395.88411905364	7039.1811668425	7794.644509933	4533.10695346588	7968.90726684526	6861.52097007623	11438.038274571	14268.0409119531	9436.79573082218	8451.86855427073	6343.70956921761	6233.735664171	7009.03302323026	8523.3910854248	--	--	--	-	-	-	-
M197T431_1_POS	3,7-Dimethyluric acid	431.403	197.06414	1691.84680459151	838.43707721886	1079.92986908425	1745.19616146142	1769.63761330284	1826.83667921555	8455.36849996221	10064.2365310759	9060.90154055084	8629.2349998733	10324.4155833099	8311.10473061435	1835.56598105078	1071.6967301042	1796.77237891598	1672.9748291191	1964.17097295556	1710.70296611149	3794.41835296734	3664.08189113243	4533.42929332616	5411.75227974805	3222.5578393038	3206.41603686606	3889.59245551999	3823.61592127087	4251.31890886024	3814.46371658448	Imidazopyrimidines	13087-49-5	HMDB0001982	C16360	ko00232//Caffeine metabolism	Biosynthesis of other secondary metabolites	Metabolism
M509T367_POS	3'-galactosyllactose	366.681	509.1436	1592.36251980989	10153.0283828867	8029.85582912521	2128.91908693048	3679.3764831605	8008.5578251711	7193.45983696962	5658.45452244481	3092.60956882632	3152.90047014726	8428.96457145901	7886.90908136503	15483.1205149884	1189.76880845175	1348.66468786234	905.908349051781	8519.50117007558	1405.53378230836	936.671517539596	2375.76711339835	951.440679755223	954.742264680974	2200.64644585488	1301.25578675627	1748.66097855932	1748.17014384113	1919.05567400979	1798.4296214257	Organooxygen compounds	32581-38-7	HMDB0039706	-	-	-	-
M513T367_POS	3',4',6-trimethoxyisoflavone-7-o-.beta.-d-glucopyranoside	366.649	513.15446	891.036620031594	1095.28691998799	1324.63503252769	1063.26217737699	1105.59289356381	1079.93342095466	8692.95088055799	14857.8098969607	18111.4485658835	14859.8877984213	11195.3467260985	12216.2541713421	1323.2619470177	1331.0565490357	1098.09991824668	996.085398248253	1220.17088610958	1191.73809375683	5983.45753783225	7482.03673781264	6632.19954419896	8731.19888583483	5987.38365811497	5571.62569965879	5773.60187630222	5773.77767418466	5763.92721840592	4894.01804697154	--	--	--	-	-	-	-
M553T353_POS	4-(2-oxo-1,2,3,4-tetrahydroquinolin-6-yl)oxycilostazol	353.1305	553.24457	1066.77745308231	1622.41713448069	1010.1386589003	1678.38391995898	1062.96746434205	2438.83401160241	24487.2504880034	31068.6205772652	17330.6584031103	25717.1427809938	25489.2901329157	26366.7124062295	1439.44749196198	2017.51267593283	1100.09473308686	1044.03485549378	1260.84057261517	1099.9900044577	15040.4273348412	11312.381733751	8382.59647165828	15465.1118166264	11458.795241614	8354.60052762854	10834.3260166099	11257.8124746571	10546.7573990272	10527.4069542937	--	--	--	-	-	-	-
M228T532_POS	4-(4-phenyl-1h-pyrazol-1-yl)piperidine	531.5185	228.16933	2200.7076218855	4485.52253651893	5130.61762253086	3837.54081940404	4911.89978526284	4316.04283886866	3075.17833175762	4755.40505975666	5066.14211909158	4131.08162279439	3798.33822737471	3387.83932105142	5068.54765647707	5046.21083136521	3517.88010660475	3619.1010220216	4589.32128968274	4658.55333533891	5304.76864558492	4730.73530210106	6554.41057291775	7305.97246573305	4066.73726425644	5078.55091309961	4171.12818353	4773.60826841832	4770.1314286767	4784.28310707026	--	--	--	-	-	-	-
M435T226_POS	4-[(2r,3r,4s,5s,6r)-3,4,5-trihydroxy-6-(hydroxymethyl)oxan-2-yl]oxypentan-2-yl (e)-3-(4-hydroxyphenyl)prop-2-enoate	226.456	435.18132	1448.85046876665	1474.44154413537	1381.4112549963	1443.03851230562	1511.1568990993	2355.13710441223	3360.73484071167	2701.80158388632	2990.8225354323	4274.09841826215	3350.12763548176	5284.36418671001	1915.28228898333	1931.09819733341	1694.19710671173	1424.36330604612	643.767795185993	1645.63931336658	2270.80498181999	3426.28898527792	1386.33245884641	1625.86225134338	2712.44400493963	2094.48044166638	2803.40408301954	2852.69179309992	3409.19401358421	2617.35717042393	--	--	--	-	-	-	-
M389T132_POS	4-[2-(6,7-dihydroxy-1,2,4a-trimethylspiro[3,4,6,7,8,8a-hexahydro-2h-naphthalene-5,2'-oxirane]-1-yl)ethyl]-2-hydroxy-2h-furan-5-one	131.876	389.18813	1630.23020979133	1808.68210218874	2817.24774471999	2680.55231774993	2591.75302102911	2678.5115536605	60783.1926942308	58225.135273763	62352.8233494385	55904.3154012984	48795.9875847877	12115.3327378973	2483.06828193658	3050.87077966143	2320.8137409751	2134.64434712381	2238.53017376567	2373.05607536674	31298.5151785881	29166.5043062057	19904.8276016929	24685.843303196	17458.2743285254	24568.4433472647	25260.132985466	23739.6661800571	23590.9618169599	26390.5299723191	--	--	--	-	-	-	-
M335T110_POS	4-[2-[(1r,4as,5r,8as)-6-hydroxy-5-(hydroxymethyl)-5,8a-dimethyl-2-methylidene-3,4,4a,6,7,8-hexahydro-1h-naphthalen-1-yl]ethyl]-2h-furan-5-one	110.124	335.21777	10693.9088545774	21247.4900571452	16226.5323758424	20453.7898701443	21581.0536407505	18796.710709027	81630.1469197949	55549.2373284501	55228.0351718277	121173.36427564	84593.4141106051	60320.4471470726	22929.192469609	26123.5568107207	30351.3502525442	18128.6724038133	16625.6918676665	20921.7646695779	55191.2232923405	35901.9264510319	132166.5074835	106692.714013093	40325.1511769897	114399.748676735	51921.1399953891	52922.5461860479	49547.3701592221	57543.2457766888	--	--	--	-	-	-	-
M478T201_POS	4-[5-[[4-[5-[acetyl(hydroxy)amino]pentylamino]-4-oxobutanoyl]-hydroxyamino]pentylamino]-4-oxobutanoic acid	201.036	478.2913	14019.7267266362	77240.2563172008	120914.033425449	123802.06346972	122949.69539753	49458.7077407057	226892.101922278	258947.713083282	393889.717429177	221520.504690548	112522.479406102	189154.538950727	86396.9788142854	168580.593753123	34537.8488762068	17853.4720008401	42060.5260532057	43149.7365835619	197630.107932742	254931.484518531	201516.086555301	301331.691174588	246411.697712308	188285.950024188	176891.781838386	192289.505200672	177463.578799825	183283.339739128	--	--	--	-	-	-	-
M146T104_POS	4-acetamidobutanoate	103.922	146.07993	11611.1273687878	16200.7869297135	12869.8280413492	20928.2223251001	11352.4050311116	7936.94267975612	13325.6675644692	16180.9153854692	11896.5380667101	10011.7547578148	14046.2931853295	12506.5622677174	15110.3322040538	76799.6039594862	5361.91793417667	13892.470499733	12779.5345332916	10025.4480684409	30869.9907728911	36217.8865003693	1185.08504907951	42103.6785347556	15504.3664991815	16474.8947121994	9619.48376192139	10169.9041079135	7106.14429834253	11089.4908189244	Carboxylic acids and derivatives	3025-96-5	HMDB0003681	C02946	ko01100//Metabolic pathways;ko00330//Arginine and proline metabolism	Amino acid metabolism;Global and overview maps	Metabolism
M104T423_POS	4-Aminobutyric acid	422.599	104.06963	29073.4808096102	48034.436430648	67308.0053659427	56194.0071042366	50415.0014984701	52107.4036506673	97502.3068049186	30860.2081968411	48140.8972021188	53394.771114033	47711.8448653215	37640.3147469604	46521.7088864338	46458.8379661281	29550.5142237406	38220.3173418855	44888.8445716415	50514.2231047841	35430.0269306242	41220.6651727211	39203.383038756	54054.8357205892	34187.3724318116	35147.6824664736	38045.3769423188	37861.9932203204	37907.1526207494	18377.259456269	Carboxylic acids and derivatives	56-12-2	HMDB0000112	C00334	ko01100//Metabolic pathways;ko01120//Microbial metabolism in diverse environments;ko00330//Arginine and proline metabolism;ko00760//Nicotinate and nicotinamide metabolism;ko00410//beta-Alanine metabolism;ko00250//Alanine, aspartate and glutamate metabolism;ko00650//Butanoate metabolism	Amino acid metabolism;Carbohydrate metabolism;Global and overview maps;Metabolism of cofactors and vitamins;Metabolism of other amino acids	Metabolism
M178T194_2_POS	4-benzofuranethanamine, 2,3-dihydro-.alpha.-methyl-	194.288	178.13282	14733.5835931452	56917.4170427259	220911.848970308	312550.151958882	297567.182297853	284648.144110147	173071.647574103	141890.894202764	241077.894348952	111037.909169753	58750.7127046397	64896.27415142	210853.966284205	51697.3402651201	54668.5442419804	25740.1040790987	12220.2707172643	31566.0462472358	16457.6326751301	21381.4790618102	202359.576516874	153198.883068455	69100.5812378022	117990.754690492	114607.831514433	119604.847524888	115965.365538132	114565.14305321	--	--	--	-	-	-	-
M171T128_POS	4-chloro-2,3,5-trimethylphenol	128.066	171.06419	13105.3203065964	19106.1962658889	29075.1641979302	33920.1411048041	28141.0849075682	26103.2225569795	44871.2304288288	114907.622139223	96202.3066377951	69943.4375692098	73013.4758490468	90661.5113611138	30378.1330370091	25538.6045157095	15830.5682269711	23238.8876759041	19532.3696020653	17632.7349233119	24584.7911099119	21995.7869080944	22058.7757368812	28427.840830017	22387.0279382848	27389.322987765	30148.4298972369	34022.094997087	34058.0298411019	34110.525475353	--	--	--	-	-	-	-
M339T116_POS	4-demethylsimmondsin 2'-ferulate	115.633	339.10602	1637.93761132787	2308.31298740713	2132.17538043326	2405.81607133195	2814.44455471765	2479.14153749681	4240.53575471318	2733.29483755753	4395.12926746832	3575.3994076771	2638.72158508317	3423.43916862309	6239.36701825401	13165.832397498	10850.6616648079	1839.03849813182	6467.78487401692	6279.21047589813	3201.3484011783	5269.74885278434	2622.38976730568	5736.07532639699	3839.65416607384	2649.55278632758	2033.0224541659	2111.08434971277	2263.83802497039	2553.31360170227	--	--	--	-	-	-	-
M236T330_POS	4-fluoro-.alpha.-pyrrolidinobutiophenone	330.1325	236.14807	17160.0131551914	31513.3051696104	30349.2602926852	30983.1716793039	38530.7424681697	42285.1007973469	21551.8012334202	19866.9927678144	41577.1210480885	17302.3234617481	38196.6206261369	19727.5084391398	33599.1076128509	133649.824056002	34031.4891934569	23073.4962290479	22068.5685087495	51099.9286742846	148000.438205056	112124.993560803	108124.778417791	186324.369749952	127099.900972175	159079.263840213	63988.6456254345	67322.6045100781	67390.5286351786	65707.3216390176	--	--	--	-	-	-	-
M202T106_POS	4-hydroxy-1-(2-hydroxyethyl)-2,2,6,6-tetramethylpiperidine	106.466	202.17876	2774.09410206845	18065.4073171503	12762.6670614393	16603.5145851982	16890.5008106161	15458.8282607185	17266.7443917623	49722.9352244509	17552.4321785038	39852.2445512458	122036.954585705	35548.7046941531	16259.7104055215	12751.1030470936	6985.72246092561	5970.74331979668	18773.1527216907	18500.3889616743	11103.2852200248	16827.1824158224	14448.1000911246	32620.6112134672	34164.8006593432	9620.2957418987	15580.2719523538	16975.8702888129	15706.4656472616	16323.0458106218	--	--	--	-	-	-	-
M150T105_POS	4-hydroxymandelonitrile	105.126	150.05385	184197.047659024	219297.228205094	219111.049945215	215349.356526623	158948.015804516	187920.030748772	65091.4511224346	84425.3600333871	114545.402096832	113422.919935126	124519.113763253	101780.035898589	167679.669472617	130833.414182298	91164.6360321912	185420.643366701	133164.805154547	152464.692399714	89259.9796452703	124103.395751511	73027.6899487091	109611.359080159	78655.7355315089	63240.9323573212	107414.191626073	111858.521600499	112043.669367278	107388.750864755	--	--	--	-	-	-	-
M121T217_POS	4-hydroxyphenethyl alcohol	217.4275	121.06426	921112.70450406	1629425.33961854	2838351.61644155	1149745.36756186	1290591.93060386	1221507.66889673	5521459.89699836	4461112.13102736	4866733.78233039	4675108.74228562	3291235.29614809	4420443.54247911	2309224.45412007	4860726.7094536	3914186.85672514	2247393.70367541	5597087.22932436	5146973.86726264	1906011.86903244	1905678.575891	2053789.37015032	2351430.86571052	1869865.15584734	2367504.95420923	3374543.77048616	3413108.96926832	3325927.9628559	3233085.43230336	Phenols	501-94-0	HMDB0004284	C06044	ko00350//Tyrosine metabolism	Amino acid metabolism	Metabolism
M530T206_POS	4-hydroxyphenylmaraviroc	205.664	530.31392	687.313497699815	1130.77376348865	917.859775514377	1807.54317381669	1324.38405621737	1214.46588746121	3161.30016728758	4250.25265790839	2890.69990080605	3528.6581531044	4912.73201700296	3512.57946016819	1076.1185693566	1358.56268287292	600.994515644445	874.584247371249	1071.64784069463	961.342799033766	1195.29047883224	3606.00556700455	4505.72337542108	4768.76210789127	4520.31054279223	2886.26062056784	3104.80946906995	3206.18962190541	3159.50719162073	3161.17041519441	--	--	--	-	-	-	-
M146T68_POS	4-hydroxyquinoline	68.352	146.05892	3905.93155923235	15068.9717948093	12618.6024604581	10234.4234642713	9864.37474393922	9747.69580295539	43882.4160379785	11874.1848060727	23759.8276400068	35428.5669715663	34441.1096533288	26544.9289900413	19037.7484918611	13312.9828326274	21774.4701957427	24558.2021496544	15581.1050975933	16500.2009034219	20912.8998977819	30417.3999243222	21566.1554179125	27488.8223104649	20763.4711358581	17757.7112385095	16233.3490812635	19321.2332610072	16681.4703683421	17291.2308041836	--	--	--	-	-	-	-
M157T72_POS	4-ketopimelic acid	72.068	157.05958	4744.95688010424	2637.08521834884	6273.92619518904	4156.38156900176	4997.76739881982	5827.51641352537	39303.9560880909	43472.9921804636	37557.8023579713	88885.7131479019	70891.9681019059	51556.2794714233	3133.39533027576	7114.7345036444	5175.41905758742	4867.46601125849	6248.66135187509	5682.17567701941	20981.917035648	32641.2496733886	30510.8954996411	32000.1785962824	25561.8593791801	24428.6177024642	21917.7794977788	24061.3679205629	24028.8563197991	23034.4583516956	--	--	--	-	-	-	-
M105T40_POS	4-methylbenzyl alcohol	39.615	105.06875	75948.0179409984	91050.9193659633	74374.6505254569	77002.9742133434	74546.7907930541	77835.0559786454	68457.7286138863	73311.5905460123	69330.2658549809	109401.893736725	99156.7402778436	83739.2859269786	90402.6680901582	77348.7988643675	95906.8123261615	94720.3563720062	104137.777277923	74786.8474812335	75161.1691176015	80461.7509976328	59747.0873203576	51844.217044732	57088.9412891886	73979.6901148537	68800.3588954585	74621.1834990432	71812.0108936645	73992.3683461507	Benzene and substituted derivatives	589-18-4	HMDB0041609	C06757	ko01100//Metabolic pathways;ko01120//Microbial metabolism in diverse environments;ko01220//Degradation of aromatic compounds	Global and overview maps	Metabolism
M429T206_POS	4-piperidinecarboxamide, 4-amino-n-[(1s)-1-(4-chlorophenyl)-3-hydroxypropyl]-1-(7h-pyrrolo[2,3-d]pyrimidin-4-yl)-	205.5665	429.17157	1132.4982850757	1465.99239237753	2288.76789798214	1910.4235675501	2127.90144954127	1952.6225087311	3945.75482526523	5887.28529282791	2341.26231386097	5449.17857006671	5429.95341046921	4227.35119132153	2028.10541162312	439.210440133872	1568.86786544742	1507.71026367005	1843.16098312742	1842.59663230038	1931.91984731598	3478.41943261141	1244.9451873633	1976.22058004733	1886.78745756416	1539.62841799721	2184.20769934336	2184.35594738255	2847.54561566501	2188.63990708482	--	--	--	-	-	-	-
M622T184_POS	4-quinazolinamine, n-(1-cyclohexyl-4-piperidinyl)-2-[hexahydro-4-(1-methylethyl)-1h-1,4-diazepin-1-yl]-6-methoxy-7-[3-(1-piperidinyl)propoxy]-	184.0145	622.4764	2888.96680370981	4902.56182369456	5513.45066942	5455.69848274005	8801.85050179221	5309.60296048237	6414.93883138827	4764.87522961949	6202.83496754753	2160.61752695614	2848.90738245953	3744.55825655035	4764.95574189229	4214.46961755465	3801.96928962182	2802.62614770635	1718.8645908352	2909.92351889819	3645.96121384711	1578.33692586926	3962.36839360705	4233.29113344913	4154.18639760573	4466.76578368969	5260.9890309319	5496.83305522468	5277.71886487369	5256.42129102264	--	--	--	-	-	-	-
M636T166_2_POS	4-quinazolinamine, n-[1-(cyclohexylmethyl)-4-piperidinyl]-2-[hexahydro-4-(1-methylethyl)-1h-1,4-diazepin-1-yl]-6-methoxy-7-[3-(1-piperidinyl)propoxy]-	165.521	636.493	607.729099114969	6608.18816114549	7778.3352939829	3362.17273813538	13156.0941016053	8362.10605541704	5763.58571579121	3278.00301986476	8051.37297233649	10256.6333696442	9915.642775903	4011.89939027279	5270.42722043515	2735.6363583294	2623.73469598243	1653.54981592598	2577.62332951635	3906.86077773966	4845.44727666423	3854.02839018515	6461.30533830135	4683.10486779641	4221.18889478681	2851.83447782848	4015.63920530332	5204.23669718209	5215.09129318382	5104.305872033	--	--	--	-	-	-	-
M341T38_POS	4,5-epoxy-7z,10z,13z,16z,19z-docosapentaenoic acid, methyl ester	38.117	341.26646	19595.5169850815	18452.8965446932	1268.26566415692	4440.74476131171	2143.84037953325	19839.0299262255	26007.4929297102	4891.20926862406	18313.080783412	9497.79945995499	33984.4900825552	5593.22670772485	17795.3419710107	24097.7817559349	5734.7388914755	18076.0826106719	23693.0232533675	1791.75157595852	4432.17635099265	2637.57898877498	23235.4504948936	25251.282813825	17380.6352436975	19198.8393709336	5152.52743458984	5423.45673533396	5436.5522416815	5209.73872830248	--	--	--	-	-	-	-
M189T127_POS	4,6-o-ethylidene-.alpha.-d-glucopyranoside	127.4185	189.07479	4126.24198895205	4911.04556279709	6825.13057454039	7163.06819212056	920.095741216209	6204.14022844473	550023.794056821	579749.11448184	733032.507516828	982645.436670333	500846.461029997	796503.06609843	6211.64263464337	2336.08074459649	5190.11218788742	6060.54917440326	5071.41415695204	5300.01203771513	256100.130042425	251859.364798544	244504.608996084	346489.376479053	225683.626176043	201429.37197125	222618.030992832	243504.735683745	241420.443951434	243444.241309481	--	--	--	-	-	-	-
M707T370_POS	4.alpha.-mannobiose	369.7485	707.21946	923.174772862989	1634.19230955025	1464.78445418954	1356.47638141933	1240.91604018085	1294.96918971093	77454.3141293239	80299.4199834229	46135.3657172154	50952.177234003	69376.1443525827	88237.5452894496	1513.40998746182	2029.40135866852	1477.93450062275	1478.49927392599	1642.844443471	937.262246437137	39618.5189779642	21373.8357975687	20366.6779927314	11317.93713123	14183.142807669	7829.78344340073	22388.4331799124	23122.5368313126	22673.752637751	22397.049663662	--	--	--	-	-	-	-
M365T443_POS	4.beta.-galactobiose	443.2375	365.10423	69891.7105147993	54037.1952280222	64172.9750390691	42536.3114935697	34481.3370706152	43428.9214710678	44186.6832384739	47520.5968457299	55752.2295503906	46807.5016525173	42393.8822759794	52004.5219394228	68294.2154391461	76939.7320223634	76718.6270618017	57561.8204058295	96282.8853038582	92001.6871938865	68399.0520100312	73268.1715104228	69648.4021698623	75949.0395695381	71137.3371962846	67626.8454183731	55616.5859904083	55621.1876791983	55345.4832442466	52649.8361762014	--	--	--	-	-	-	-
M453T380_POS	4'-o-.beta.-d-glucosyl-5-o-methylvisamminol	380.38	453.15564	1865.04488219006	2666.26602403413	2564.12727471666	2403.66844888115	1656.6823961975	1703.57133986877	38083.8769963064	71722.301161793	51144.3029315177	56505.9442820207	62632.601489221	48433.2216022545	4107.68787147533	2103.8669468123	1870.74738790621	2569.22798322985	2234.37254759124	2271.38960592656	18322.9446750052	20867.307886551	24017.4069810149	28710.3615413519	23053.5952017746	19746.1983370234	26138.7478921725	28275.0276286572	25808.3891664332	25801.4267461648	--	--	--	-	-	-	-
M144T46_POS	5-(2-hydroxyethyl)-4-methylthiazole	46.038	144.0462	2972.48569412195	4050.41965409113	1472.08129737384	3262.09310712704	3649.97284101128	3673.41572252728	39024.9528445407	40635.6217139877	45960.9983505831	53086.7718223925	45405.9248532719	48237.3473534858	6190.51382664309	7962.92324732184	1508.17303849955	3595.62093556172	767.201991559047	965.749821448587	2587.14347617089	2086.51369731133	3468.0108849733	4201.58566864901	3297.88625802189	856.84748754287	16228.679565268	17431.3745041102	17800.4577005789	16695.5097406695	Azoles	137-00-8	HMDB0032985	C04294	ko01100//Metabolic pathways;ko00730//Thiamine metabolism	Global and overview maps;Metabolism of cofactors and vitamins	Metabolism
M747T457_POS	5-[[(2r,3s,4s,5r,6s)-3,4-dihydroxy-6-[[5-hydroxy-2-(4-hydroxyphenyl)-4-oxo-2,3-dihydrochromen-7-yl]oxy]-5-[(2s,3r,4r,5r,6s)-3,4,5-trihydroxy-6-methyloxan-2-yl]oxyoxan-2-yl]methoxy]-3-hydroxy-3-methyl-5-oxopentanoic acid	457.43	747.21313	1312.2928166735	1973.6380432112	1673.43353559658	1828.72903219291	1556.04273046362	2173.72031702038	13187.998292565	15509.8228384977	16901.7294964596	9314.42408335812	6001.41478438211	8254.17029745419	1730.44465690326	2233.92462879854	1549.62289704905	1650.10803948586	2075.50386038521	1161.22449603466	12702.0656625939	14554.0654504895	7405.07459459479	7968.69805559259	10018.5115057836	8222.17452892995	8872.92893166376	8331.70421746143	8653.56649688876	9005.89148609376	--	--	--	-	-	-	-
M401T427_POS	5-[5-(acetyloxymethyl)-1,2,4a-trimethyl-7-oxo-3,4,8,8a-tetrahydro-2h-naphthalen-1-yl]-3-methylpentanoic acid	427.118	401.23797	631.076720918923	830.835291663693	1092.05518301765	872.493699072901	979.278307555622	878.548125836404	2175.90921846305	946.957083429305	1551.02331182945	794.496659176919	787.872467476925	2087.3754038934	1138.46243956826	2152.29655239618	2216.02446968406	861.589252605329	1212.86688199026	1977.15740584662	1199.51590882549	1387.72406174376	1219.16336293048	1294.24245741784	1106.75420540248	1045.7134147134	1096.77766528062	1235.64058271416	1274.71648440725	1312.8082502294	--	--	--	-	-	-	-
M100T387_POS	5-aminovaleric acid	387.4975	100.07438	5474.37151516164	5125.88732840492	5273.60935188691	5986.65916016609	5497.69667009717	5297.57962436795	5180.5521353905	7042.07740129276	5247.95900334946	6593.13099848343	6330.67798575272	4938.72507412267	6083.32982647266	5419.71957094921	5666.75011867695	5696.84208173176	5571.07780145539	5876.97235687908	3115.68499937454	3029.0231276587	4718.55918860496	4539.31195470451	3473.64436869974	4617.38053931474	4265.66454452525	4638.60226778385	4200.85170040572	4349.0203534462	Carboxylic acids and derivatives	660-88-8	HMDB0003355	C00431	ko01120//Microbial metabolism in diverse environments;ko00330//Arginine and proline metabolism;ko00310//Lysine degradation	Amino acid metabolism;Global and overview maps	Metabolism
M489T221_2_POS	5-azacytidine	221.317	489.19262	1614.16244957114	1887.22370127484	2281.83931829068	1660.02938493044	1536.95913145986	1564.74045329285	4256.61542903654	2233.83021205273	3677.57205792765	3512.07253281976	3786.45500837277	2880.88968795409	1984.83898608088	2840.48046427649	2697.95587420513	2042.4051459512	2577.36723345577	2520.00045355683	4853.75098439944	5698.81469593328	2847.85522993121	4720.28249093461	6220.39194398555	2988.03767143613	3902.65439281921	3922.72650557522	4903.01658699835	3910.06384534217	--	--	--	-	-	-	-
M235T39_POS	5-hexenoic acid, 6-[(2r,3s)-3-[[[(4-chloro-2-methylphenyl)sulfonyl]amino]methyl]bicyclo[2.2.2]oct-2-yl]-, (5z)-	39.185	235.1676	26319.3331794676	48691.3505926024	44624.5310901814	48461.3196782912	37999.4757344442	33768.48051189	65624.0098267467	95360.5587559949	59295.4599558195	82040.2358251331	57806.5072335411	25333.9012704661	52739.0622092271	48259.3199828296	33770.8897530052	22710.4194763817	43743.4639220334	45508.0308231334	39679.5927743208	37623.559452373	48795.1080635617	45992.6033816331	44638.6642882231	42779.1136402112	36795.7644396534	45189.3260196648	45401.0139229313	42283.174603034	--	--	--	-	-	-	-
M110T41_POS	5-hydroxy-2-methylpyridine	40.609	110.05872	12451.6894930493	6463.63133461441	11129.370672614	12873.644943932	8565.90355788728	11925.9636672674	42667.1718684817	9412.9173988118	60167.5977566726	137573.322594757	70904.2326574195	72117.0949758304	9759.69035648009	5324.64411196624	3320.97918737666	7313.41535340753	2058.97268961485	6045.7322551837	10611.7515404945	4672.16016093337	7688.07872201379	3320.99508821701	13805.206715419	24687.7080562031	36429.1924593707	35643.3425662196	34372.8605206314	34356.8557299024	--	--	--	-	-	-	-
M256T403_POS	5-Hydroxymethylcytidine	402.928	256.09087	7479.27963581776	2731.56683090968	2642.44006042925	2180.02409680139	1836.60071092556	2270.93893130317	8324.00218442487	9051.80795374152	13790.0840966335	20775.9577419889	21044.1467927318	17951.4023333619	1642.72216223787	2990.28325283142	1616.70377548118	1772.41024018199	3032.79498882405	3047.90515735903	4211.41216999341	4391.96800837228	4359.10997380307	5702.98806356183	3420.26126896079	4200.46987367016	4393.12529253447	4345.24901312667	4502.29516355868	4251.44041757436	--	--	--	-	-	-	-
M219T417_POS	5-L-Glutamyl-L-alanine	416.5465	219.09614	7119.28502275462	19215.5653158836	25478.6306982371	14744.9404308326	18904.4057058899	14756.2512018392	14353.9585523121	36205.7599239183	20781.3433316181	22494.8479596934	22150.5155312344	26602.9740864623	12236.1210868674	15992.5629711112	8781.15350094511	8022.55548469545	9356.76683998104	9896.53585499165	22555.6096188821	17129.4963378058	15380.4736872578	21114.6210380132	14026.5737825031	13470.1880055973	18617.820739497	18614.6384758397	16780.5348240294	18610.0762211975	Carboxylic acids and derivatives	5875-41-2	HMDB0006248	C03740	ko01100//Metabolic pathways;ko00480//Glutathione metabolism	Global and overview maps;Metabolism of other amino acids	Metabolism
M219T273_POS	5-methoxydimethyltryptamine	272.736	219.13261	9185.09266600589	23024.8739383842	23979.9982645955	40507.9297592091	22944.3917401749	37018.4123516763	2960.00070070248	1706.62581473042	4376.53042766845	5814.48565344965	683.317436468417	3012.80365038585	36465.4848442261	31496.3911973868	6068.73220144043	23214.7347689407	25398.1311619371	13395.8796348645	532.067412615441	4141.14302494202	1006.05086202966	2119.40456482261	1131.91519475674	4012.70910395003	10475.8545825292	8065.02956496539	8771.3007517992	7927.92934517892	Indoles and derivatives	1019-45-0	HMDB0002004	-	-	-	-
M126T201_2_POS	5-methyl-2'-deoxycytidine	200.862	126.06537	311589.94465291	1129603.83106199	785141.398746312	942679.019285771	804671.32820711	924732.237079212	209325.952003436	247691.930396791	399551.376178834	382011.761316744	125544.355921073	371258.675602677	568792.548640097	447655.614867214	117997.160480268	250152.536161377	464201.910145645	318228.308094836	131219.798254205	334953.247401182	233939.068271797	201911.858968416	263823.465118106	124830.060220269	411605.656352643	395156.485595226	485905.239616084	338067.372116755	Pyrimidine nucleosides	838-07-3	HMDB0002224	-	-	-	-
M126T231_POS	5-methylcytosine	231.306	126.06485	44643.0134008631	60974.4874073938	92137.7787348518	69643.301273819	64281.4466842965	65394.0366020905	20882.4289772387	28704.6382858134	26765.3557834811	29250.0534677139	24682.0977899586	23950.7624024295	53965.3572825672	40850.735728686	18793.616327682	17403.1523496718	37570.1159315622	32053.5128917558	22413.3836751269	1793.7882349315	19799.0722057912	24162.0956954236	19203.3201442976	9988.28232020744	34687.8784053988	37426.9920944226	34689.5678827051	35268.5599547173	Diazines	554-01-8	HMDB0002894	C02376	ko00240//Pyrimidine metabolism	Nucleotide metabolism	Metabolism
M155T418_POS	5-nitrosopyrimidine-2,4,6-triamine	418.066	155.09147	264978.719881013	253991.604651217	271316.298857867	300471.795692698	284320.076965391	261154.836993625	27431.4432960855	27265.3011905139	12518.700791124	21201.4769236765	52516.7066300306	31589.7000525942	268419.594261602	271120.214532637	280601.440311934	292924.982334512	258325.783875018	275238.367035115	3839.13271618572	3606.83122244333	3471.97688504235	7876.1520107698	2453.43484586784	4445.24199665321	6207.6230960001	6790.60754955511	6821.34060505963	5595.20130532027	--	--	--	-	-	-	-
M126T334_POS	5-oxo-1-propyl-2-pyrrolidineacetic acid	333.869	126.10121	116317.366965207	98862.6617440686	84974.0091939101	103063.930602426	118118.049234125	211046.223642659	41691.4075699406	24145.358916229	43758.5076330542	41486.9653558696	33195.8981164262	41551.5241022961	109403.394549875	81868.2708916041	47599.2810802148	123250.725527592	45597.1505553286	106200.600988251	51577.6222951437	64663.3669722174	53672.689900535	63747.8985867922	60361.277490857	77792.2947016434	79552.7425930864	71057.2271764514	64612.171617821	65172.9337678441	--	--	--	-	-	-	-
M373T536_POS	5-trans-latanoprost acid	536.475	373.24233	1269.03505040197	2736.39633569058	2440.92693223981	2251.10955382876	1705.41208055592	2257.04559779313	1952.49683993315	1952.74706062339	2461.37987171073	2099.91478977302	2144.10176329662	1892.79315674888	2672.62789113715	1887.82834520596	1453.96644313306	1746.57535256999	2729.99151579694	2472.53315550839	3372.77697626729	4093.79368958511	2414.72379417493	4163.47939792725	3421.5866171871	2170.08539859933	2280.08831621369	2211.55728970287	2257.65696316312	2279.99062067112	--	--	--	-	-	-	-
M335T34_POS	5.beta.-pregnane-3.alpha.,17-diol-20-one	34.402	335.2573	84795.5144618785	79342.8051065201	139404.361797381	131940.065854736	110120.422965423	101948.991978726	106891.036108365	61610.421866364	230864.65865933	117364.268981965	92360.2460140263	178012.463857166	127260.770035438	120819.563342844	73551.2615427969	141230.70747026	101965.882713435	107844.005708591	115984.282716811	143751.36919154	165256.07960755	148674.720577099	154144.866252381	144645.231440948	129605.788417656	145148.91325332	145578.731503464	140127.231100284	--	--	--	-	-	-	-
M684T477_POS	6-acetylacteoside	477.069	684.25387	1877.87438620079	2607.97329138488	4544.11786172028	3341.55945939071	2960.64501689794	5430.50135794496	515812.772602448	972742.887285531	1103345.67714909	290747.649659379	209784.704808446	401632.817208917	4618.35191659364	5694.1401895017	3038.20969168134	2908.59355635786	4375.18827163262	2742.34060202389	343762.366204601	529283.377696004	87139.5510825834	182338.223329277	112888.591657835	86174.5817955947	160927.005717784	163851.935827804	163839.420487634	160953.335885734	--	--	--	-	-	-	-
M351T158_POS	6-ketoprostaglandin e1	157.98	351.21366	125738.051373357	270415.642799542	384706.794785763	405791.907930638	277423.945775482	345247.248014863	569124.333619626	252874.221672383	567507.451234485	436437.223974804	885840.895733039	720142.739687658	336146.538683044	178616.86617253	123000.610692324	181894.97251016	155866.952305869	176938.084964149	433273.621748615	627831.474095676	635220.502287036	597601.51458782	405709.258544367	398475.63500774	375370.081206252	399460.404691774	399664.913908229	387847.55346785	Fatty Acyls	67786-53-2	HMDB0004241	C05962	ko01100//Metabolic pathways;ko00590//Arachidonic acid metabolism	Global and overview maps;Lipid metabolism	Metabolism
M393T59_POS	6-ketoprostaglandin f1.alpha.	59.282	393.24076	2585.35623629145	2811.3318820567	4605.39051503152	4090.45243608189	4269.49304623194	2882.38616453136	12630.2441305861	18429.4733723435	15916.5012418523	24168.0507527174	24713.5557255679	18945.9968657259	5953.72196660926	1247.87269221385	2341.80229709187	835.135947555219	2771.57299746995	2370.00741707923	16559.2097195929	17516.3221012464	4263.03401793079	26600.3145724294	18757.3728035058	3348.13798683005	5967.32023826641	7239.68708495625	7264.21629767731	5141.99422880981	Fatty Acyls	58962-34-8	HMDB0002886	C05961	ko01100//Metabolic pathways;ko00590//Arachidonic acid metabolism	Global and overview maps;Lipid metabolism	Metabolism
M129T414_POS	6-methyl-5-hepten-2-ol	413.756	129.10089	15519.8259458268	17174.2664936153	20063.7904092977	19827.0071746848	18445.3167411134	19347.5918487935	36878.7205023613	40392.665028691	26603.7051475374	30431.3301831842	35470.4088902743	33850.9242319109	27115.9549557726	27698.9840513147	24027.2725788421	20328.7671058909	30192.4744298246	26121.6503272244	14646.9749857052	15642.6457732148	15091.8950262555	37200.0734236449	15834.5273431961	17598.1189950651	22140.5440655284	22504.8868955884	22728.7221512775	21413.2469091444	Fatty Acyls	4630-06-2	HMDB0030030	-	-	-	-
M431T158_POS	6.beta.-hydroxyeplerenone	157.731	431.18843	1690.01962874003	2591.31683249299	3194.8952015987	1136.42665985415	2490.25168926781	821.823609643311	5607.59693855779	6778.47147876187	5530.04405758863	9954.63399194743	8432.15619360657	10934.2904345115	2739.9248731286	2614.91988322274	1994.54271781636	2164.13656296588	781.028150649371	2729.49103219058	3976.80751071179	1371.71618571843	3686.9418060232	2314.66778764382	1911.72600241621	3578.02158382147	3683.28116839301	4052.72528323707	3587.43784379305	4299.04520140993	--	--	--	-	-	-	-
M569T459_POS	7-[(2s,3r,4r,5r,6s)-3,4,5-trihydroxy-6-methyloxan-2-yl]oxy-3-[4-[(2s,3r,4r,5r,6s)-3,4,5-trihydroxy-6-methyloxan-2-yl]oxyphenyl]chromen-4-one	458.71	569.16598	3874.77466527434	3515.0103261712	3644.1905815786	3391.87960012618	1040.86398026799	3481.93265863111	4101.12225071762	3550.26105543876	1692.42213226914	4118.31902233183	3799.17520664325	3618.41824514762	3103.69730276109	1785.3971979848	4617.50901101223	1033.49298780811	1739.28722027478	3949.43675896168	2360.77884783842	2701.68396369324	4661.84104359092	3198.19599803422	2947.70636930853	1976.25745678058	2514.66920765766	3255.2077376159	3249.93185319137	3258.30885600744	--	--	--	-	-	-	-
M585T424_POS	7-[3-[(2r,3r,4r)-3,4-dihydroxy-4-(hydroxymethyl)oxolan-2-yl]oxy-4,5-dihydroxy-6-(hydroxymethyl)oxan-2-yl]oxy-3-(4-methoxyphenyl)chromen-4-one	424.2955	585.16133	953.068758494591	1108.26773941496	614.481445404557	1164.70303122505	1189.76343039799	800.377414568697	19311.5244876844	15864.5632441787	33671.0285045067	7948.22174202631	3319.52234738859	8550.73002471331	1275.79469255003	798.101938603152	1100.72031391153	1280.14803780243	693.543590613891	1090.41195174373	27129.4398680329	32127.8740442049	5654.70363279508	6453.71866129108	18178.8765641828	10266.9054764698	10994.503442326	11170.7301164068	11171.0582140001	11076.6818464311	--	--	--	-	-	-	-
M298T202_POS	7-methylguanosine	201.5995	298.11332	6495.68392664455	15777.0058942489	24476.0148091852	22882.225564811	22641.0126992378	20700.6195839254	16856.3107217304	21058.1256663153	32753.008360032	20337.4608938962	17748.6773172907	22396.2104878063	18684.8120332243	12338.981757193	9675.10742391584	9894.38038639915	9202.40525204433	15299.5577977743	14159.3333630733	21840.3368328586	29810.6652648405	30715.3977768149	18941.914112942	17519.0623002337	20111.9819421657	21348.356741711	20564.8532632951	20120.0410569179	Purine nucleosides	2140-77-4	HMDB0005862	-	-	-	-
M255T36_POS	7,8-Dihydro-.alpha.-ionone	35.872	255.1945	25405.4065233085	25875.8492203595	5480.43446237181	14661.1632252141	23506.4575950164	28269.6145531375	6494.72460051272	29364.6624261783	9430.96100119689	14912.2619351156	15533.5285598823	17254.085557751	3653.89866436785	32327.6190182114	24665.3863316895	26585.1605508115	28483.1743319666	13007.4433276825	31096.3267144917	23282.8067849134	10533.7162369914	2062.43192588652	28668.2154011075	11002.3340630649	13463.2395152697	18471.0303371869	6215.43294176745	18277.7189954271	--	--	--	-	-	-	-
M280T180_POS	8-oxoerythraline	179.5465	280.08956	2051.65982853131	5787.58009323623	6435.12725192383	6082.29460739694	2106.87198766531	4859.25058841995	2544.63450238816	2907.2622841274	1097.38353637085	1155.53207278876	2621.40669141525	2623.48546750094	5503.9232304373	3103.86945211294	2230.46213565715	3488.09821725567	2540.42700654168	2789.32996250374	3006.99303330915	3436.36708178535	1778.14578943379	6913.71082279851	4345.87062325107	1940.39448544306	2274.45012981213	2535.93958681275	2336.30428067157	2424.54310624668	--	--	--	-	-	-	-
M305T155_POS	8,11-tridecadienoic acid, 13-(3-pentyl-2-oxiranyl)-, methyl ester, (8z,11z)-	154.953	305.23103	8024.01173984283	15876.7016235836	16740.3886482182	17273.7715382869	17466.9768872399	18076.5806289492	21876.3689784176	29645.7896288597	28348.6368252828	31665.0166703279	28576.115033354	26951.1620112825	2903.23848838688	8387.82883899617	5954.98479388613	12742.9893830213	4153.49545027833	1502.10932613884	14144.1274964393	18421.5651465338	17261.708073332	21157.5106354727	15598.0005221013	15164.0577381554	14433.291967333	15886.2829045889	15886.0007248761	15363.2838847527	--	--	--	-	-	-	-
M277T56_POS	9-oxo-10(e),12(e)-octadecadienoic acid	55.531	277.21608	794284.9701547	973303.748343978	1402200.40029146	1261560.57493364	981043.963038803	1316189.84309815	1189586.98735502	1246671.75902562	1410296.53971818	1160007.01016468	949483.150395578	1200132.88042096	1174875.49788692	1965258.47884022	628866.081938821	1136801.80867606	1047207.42218512	1108480.91306885	815892.805022018	887043.020869624	1673377.13112422	1319200.148121	1027377.99945555	1781425.1577748	1095075.45573115	1109869.69713139	1110203.74586689	1042903.82025334	--	--	--	-	-	-	-
M528T39_1_POS	Aal toxin tb	39.211	528.3041	4522.57388705685	5700.12336726323	6512.91086472668	7820.68145023622	5910.17361467506	6354.86105586251	13971.7071130685	14738.6374966204	12591.1614140321	15614.2409462244	3581.18340457082	14294.1454535047	10076.9978329405	8910.07612849956	8395.33706782958	7517.94590734701	8236.9763624525	9371.3022285143	7531.94253026931	10064.9975404747	15456.4273409121	19191.79174778	14762.9006636178	16272.0391852251	11264.0181197647	9636.84675932523	8624.8445802112	8686.72357145362	--	--	--	-	-	-	-
M895T205_2_POS	Abamectin	205.112	895.49649	1461.16113522963	2807.15844991944	3415.09674295394	3127.09001457787	3346.8051769382	2908.54781617937	7009.08743790402	12371.2523504256	1382.13075601005	5561.73256678304	6653.96602883019	9715.25927332523	3120.4747813223	2903.91453671792	1622.01885655979	2149.40371878708	1959.15511026536	1899.3557587967	7099.84846692282	7549.80121317609	7716.43830106929	7398.09971948836	7457.25642991467	5148.95915438793	3564.24735459375	3543.2059289746	3163.22193775844	3055.33817486005	--	--	--	C11983	ko01130//Biosynthesis of antibiotics	Global and overview maps	Metabolism
M259T131_POS	Acadesine (drug)	130.545	259.11679	3674.91074066763	4540.61193758587	5821.01614519032	6265.46678692335	4475.88055593597	4800.33368647212	83479.2443852317	125268.43886647	57127.1714058489	81375.7592268796	86763.2035963392	69591.254241665	9661.04401478836	8351.26580450957	6036.69977613347	8381.41793350951	5826.64398908013	6920.81627460149	44301.2743561141	44294.765374846	28204.5021175734	37213.0478159688	21179.681665835	33146.5218267043	36099.5615742137	39109.4585585744	38900.7661232123	39061.5074184762	--	--	--	-	-	-	-
M497T108_POS	Acetamide, 2-[4-[(5,6-diphenyl-2-pyrazinyl)(1-methylethyl)amino]butoxy]-n-(methylsulfonyl)-	107.89	497.23313	1013.6007285569	1184.72494716077	1817.73360674362	1262.60441869987	1152.02714616046	558.809808058538	798.858597571526	3019.13904564536	1725.92451796151	3520.06834237628	1128.93584802493	3844.80083789393	1196.7566640212	1341.95733179654	1039.03453050026	929.355276767339	1106.92075752641	1004.13788518628	5069.42607813557	5354.53575996181	2831.04149354029	6520.6438138853	2794.54933304342	6415.63982456543	3600.73963193228	3642.385875727	2268.05864624392	3321.54521027404	--	--	--	-	-	-	-
M347T434_2_POS	Acetohexamide	433.9705	347.09293	2052.95592366141	1923.09362347216	1920.79082005947	2122.71483207118	2012.17804117944	2447.21078936748	4744.84291625116	4100.52119387948	5628.62724146881	4361.91826022939	2830.95990535324	3692.01522658946	2080.40583029886	2433.08885857457	2217.57741559493	2031.19621307757	2047.71003058734	905.540583823449	4546.43101350619	3610.03631593072	2350.70127825796	1880.76440484871	2276.48319666926	2145.0502435082	2344.74373813037	2516.76853672804	2523.86378368034	1484.28440807615	Organooxygen compounds	968-81-0	HMDB0014558	-	-	-	-
M303T125_POS	Acetyl coenzyme a	124.97	303.14081	2294.44095575381	7776.5889291295	6118.76411985815	3693.7054561679	7152.11643372518	7307.12525947476	50475.237258584	45021.4114941002	47063.7250040211	64524.4247187028	42139.2942048265	125850.159279441	4858.08610597134	7404.46541475445	5682.73465327098	1884.60547709252	5004.96116038968	6431.31598569573	19169.3292912815	17408.560154866	16364.730801984	21376.1072138134	16188.784759033	13218.9959200235	22032.0481440612	25504.3665119861	22369.1171402883	22191.3747713435	Fatty Acyls	72-89-9	HMDB0001206	C00024	ko01100//Metabolic pathways;ko01110//Biosynthesis of secondary metabolites;ko01120//Microbial metabolism in diverse environments;ko01130//Biosynthesis of antibiotics;ko01200//Carbon metabolism;ko01220//Degradation of aromatic compounds;ko00360//Phenylalanine metabolism;ko00630//Glyoxylate and dicarboxylate metabolism;ko00310//Lysine degradation;ko00410//beta-Alanine metabolism;ko00480//Glutathion…	Amino acid metabolism;Carbohydrate metabolism;Endocrine and metabolic diseases;Global and overview maps;Lipid metabolism;Metabolism of other amino acids;Metabolism of terpenoids and polyketides	Human Diseases;Metabolism
M146T192_POS	Acetylcholine	192.139	146.11713	23277.4246286962	35308.8333299432	89336.8274745683	25132.5100259317	20099.2710482048	13542.6853036607	893980.298593586	450727.544555357	1140888.9727405	1915252.18106093	1727355.06054707	1745599.3147229	278531.035460956	175063.001828085	84892.0897729526	596814.61408059	342677.547296614	177398.916369822	502401.847404468	1095037.82332438	670868.635318345	621893.789821436	446002.7561835	1056808.20814376	813601.652530633	830723.841948169	824856.741232638	813731.630734869	--	--	--	C01996	ko00564//Glycerophospholipid metabolism	Lipid metabolism	Metabolism
M218T337_POS	Acetylcitrulline	337.2055	218.12271	8124.13672214402	9079.90606546885	10282.5055409883	8474.40179427126	9392.31014508401	13368.660079783	7656.63079661905	4554.60354573553	3873.61617195991	1606.19959673801	9185.94274300421	9978.85087795253	30775.4331511248	24687.1552129938	39539.7431473686	30582.4166530272	33003.8671925209	41478.0837453131	4279.76024826427	7132.67570541872	14868.1619920258	9420.91523197748	8702.49808502689	15876.2437639551	12423.6943376067	11881.1809243467	11916.577845887	12425.9996863162	--	--	--	-	-	-	-
M207T228_POS	Acetyleugenol	227.6765	207.11209	1836.61415509332	3080.9934222455	2418.54641480787	2595.91320580796	1414.61097732884	1678.282942759	7618.99814013484	10607.7641346972	9154.54247438167	11458.8213329632	10151.9077125712	4682.30870632835	2411.88368688224	2553.00454441054	2095.21843305283	2042.39458833173	1178.16480611937	2443.22772722512	9372.82725756976	7508.61362203713	13751.6407859097	18271.6671993817	6030.11277710001	10151.8273175269	8716.82960888288	8886.42111328034	8844.05393987323	8358.03848166079	Phenol esters	93-28-7	HMDB0034122	-	-	-	-
M646T480_POS	Aconitine	479.917	646.32219	1422.72157938645	2319.51660914232	4359.38394333055	4527.29258929397	3982.44298323868	4185.85807920854	3656.02296195013	3393.73973612654	933.229243672554	3133.68509012383	2432.51544824346	3399.06416308222	2288.06042711207	1265.27623969923	1636.87434470256	1327.23302366567	3072.31114284427	3519.07603967788	3271.52644509159	3343.59427528331	3371.56954891234	3462.28495651167	1527.52117635975	3529.73519279885	2746.52109239333	2222.1128290921	2851.3161594157	2587.1592962651	--	--	--	C06091	ko00904//Diterpenoid biosynthesis	Metabolism of terpenoids and polyketides	Metabolism
M451T369_POS	Acyclovir	368.881	451.19136	1369.46431622496	1491.08782901442	1813.36470044701	1501.4550520626	726.922255551058	1502.04030144932	1659.80030016266	1497.5331042017	2034.80345573827	1852.63658922448	1703.61367135223	1323.33864533655	1781.55328937493	1772.81696766535	1477.39954175291	1549.08538432994	1580.51101403615	1551.37606518215	1678.87608608865	2115.88779701045	2631.78559581941	2570.92931719717	1496.96772688979	2182.55512782553	2059.0930420253	2057.20187717555	2057.82816858866	1780.84015163586	Imidazopyrimidines	59277-89-3	HMDB0014925	-	-	-	-
M268T175_2_POS	Adenosine	174.761	268.10351	95872.657441703	157618.473498446	212353.544695611	208022.258117446	157328.99193684	141957.599839661	954484.162028303	1352842.51750474	580024.588448487	769351.244487314	1636366.94663494	623639.744710404	288230.031723524	163333.024761224	162552.173373977	221953.139516638	204294.764258655	209440.993653718	613030.511508921	401155.035069577	686825.450725229	588906.686764539	724223.453462369	436099.144582822	405062.944676103	476381.542277739	477377.90618313	475987.803149273	Purine nucleosides	58-61-7	HMDB0000050	C00212	ko01100//Metabolic pathways;ko00230//Purine metabolism	Global and overview maps;Nucleotide metabolism	Metabolism
M348T409_1_POS	Adenosine 2'-monophosphate	408.765	348.06923	1936.0397929217	3083.24174385986	2982.33083817561	1428.22457192415	2172.26968386342	1468.49055113643	3868.51093303951	3174.2110175157	2918.13488699156	3359.86144394555	4056.02001469805	3565.63614665192	2065.61844416196	3913.16757371259	2431.93378573254	2227.36161375484	3963.07876809879	4551.97177297507	5299.210397834	5336.14011204392	12314.568082719	8324.21580558553	5887.89276413816	5448.40636223393	4529.39340208341	4972.29381404855	4403.02507507903	4028.46632029229	--	--	--	-	-	-	-
M573T501_POS	Adenylyl(3'-5')cytidine	500.776	573.14109	15115.6662073598	14264.6782654895	13973.138779793	14690.5264945709	13756.4924599412	15843.4721053677	11916.7750214544	8080.00961122876	706.893390994078	969.275734808052	9112.23901444314	769.301501855196	16020.8007605389	13699.9109475709	15091.4070086698	14853.5650746602	13807.675277745	15516.7363244102	836.535006867231	10151.8882808645	1296.8582352458	1185.77486289487	1027.58544032798	1334.62171229512	11270.0696140697	11381.3768967886	10889.0945476714	11165.7471755033	--	--	--	-	-	-	-
M129T194_POS	Adipic acid	193.5955	129.06462	14006.5311627682	6544.44026663737	17808.8629609807	7076.95405784725	19294.1436173829	7797.66185686945	46499.5795033578	46631.3028883918	33389.8837775112	37749.4819094793	54514.199516412	30338.0585848617	17684.1611919031	7885.797175114	5260.16897020619	414.404817477044	6099.39023793498	5730.93812957572	55188.3400756028	42002.6517288524	43846.3821668917	59961.515464852	32268.7477556119	60564.0971187581	33655.0867785003	34378.8785253342	35744.9061888806	33473.9977484219	Fatty Acyls	124-04-9	HMDB0000448	C06104	ko01100//Metabolic pathways;ko01120//Microbial metabolism in diverse environments;ko01220//Degradation of aromatic compounds	Global and overview maps	Metabolism
M331T383_POS	Aflatoxin g2	383.0855	331.09216	2638.77927422747	5890.0291618331	3446.64327043929	1107.89769388794	1188.57878699825	3579.70975408274	2929.68705081402	2730.40968222005	998.022544353873	2440.66377186548	2915.74146062949	2239.41533475959	2551.34131990064	2475.5042212176	2174.68030858852	1110.38159607519	1878.67558794974	819.33474125522	2030.27480060214	2069.84601544095	1882.65428259067	2410.39030726171	2269.77747693508	1946.35596072426	1958.27248230447	1956.16219210772	1957.21694931102	1684.62879163939	Coumarins and derivatives	7241-98-7	HMDB0030475	C16754	ko01130//Biosynthesis of antibiotics	Global and overview maps	Metabolism
M455T440_POS	Afzelin	439.888	455.11418	1089.6471583938	2121.48669010739	1477.60756617511	2676.94365827121	1263.95982861216	2807.58328631413	10334.6334587618	9401.74001569967	7167.65050477404	11159.0686807102	7463.62144395712	11942.1930314533	2684.29483124288	2149.41698579759	1577.50781706474	768.112857210164	2130.32315870982	934.226873901154	5499.60546912736	9938.28083531663	11587.8028811569	11389.1557376927	8818.60958976937	7986.5569109667	6737.08009366212	7027.93212029641	6548.15192060619	6814.90613281553	--	--	--	C16911	ko00944//Flavone and flavonol biosynthesis	Biosynthesis of other secondary metabolites	Metabolism
M161T194_POS	Ala-Ala	194.309	161.10605	3568.69479872005	2067.14554544695	779.04228996286	1614.69621261123	882.579538593332	1155.30565262754	3832.93839764518	1814.42991460599	1530.45190632615	4414.51097341344	4357.06330105517	2137.72193283924	1655.15923735697	2763.75969112173	764.807001560468	3323.16915819683	2795.51069164448	2496.97882105728	2498.3325318004	13418.7442024965	6727.20910887852	11581.7195876802	5676.45343369954	4853.60548661953	4142.71400259144	4203.28619709366	4319.18141877792	4143.02781655107	Carboxylic acids and derivatives	-	HMDB0028680	C00398	ko01100//Metabolic pathways;ko01110//Biosynthesis of secondary metabolites;ko00380//Tryptophan metabolism;ko00901//Indole alkaloid biosynthesis	Amino acid metabolism;Biosynthesis of other secondary metabolites;Global and overview maps	Metabolism
M289T419_POS	Ala-Ala-Lys	418.977	289.18512	1268.03209904141	4040.43350723568	4172.35408190934	2170.78230782397	2246.7711017131	3335.29590212841	2240.82153585227	2078.33660936266	1493.92319118201	3851.75983453063	4568.34219496287	3236.3586300399	10293.3396503194	2017.40312453624	1466.33743744144	1292.88389705581	3147.93783779304	3755.10929478179	1378.33601946973	3065.71138306793	3191.11714276314	3518.54169743321	2624.69318674527	2123.5005475473	1779.75027690698	1775.73859454755	1396.77585959362	1779.78682165287	--	--	--	-	-	-	-
M293T335_POS	Ala-Gly	335.38	293.15937	28982.3078550657	110153.864582503	76312.5203363235	31755.0091941508	87608.3118635085	78206.8779058895	48903.0690048499	49586.8952112507	52297.343822796	28135.7399470794	80790.3542443355	119688.953056248	304273.091360179	209281.390189246	411967.620418022	194905.576025017	812519.348330981	719392.321526341	71508.1964707867	91275.4189287535	186260.950423936	176406.333823583	88802.3801885892	103874.537120394	117873.180114647	113356.857279356	110896.859724929	107978.691084518	Carboxylic acids and derivatives	687-69-4	HMDB0006899	-	-	-	-
M331T375_POS	Ala-Leu-Lys	375.1585	331.2321	2105.65055103212	3513.06457725778	6228.69786816345	4127.20974206137	3109.40387818562	3020.8544987705	1091.41292874508	1461.12718867793	3551.08608985109	2771.0772930954	3556.72388635902	2295.86299680121	1854.17407865228	2302.95570324183	1066.36199642985	1777.73862733978	2764.77061399677	4031.19489450436	2388.65311723848	3305.31254108606	599.006027886956	2722.09299164968	658.305801655779	2576.17825708091	2799.4310628722	3394.95662499447	3306.10592910347	3404.75930471263	--	--	--	-	-	-	-
M393T232_POS	Ala-Phe-Arg	232.492	393.21049	1511.04076176232	2939.85755777346	4302.85260633889	7031.67393243495	3108.26679523835	5799.64965485062	2113.45219274945	4261.92523520541	3590.36206087597	1537.49674599002	2185.91964165963	2589.08152685315	4306.619596991	2636.5326343284	1076.78130294679	4882.39508166253	1777.44434193725	2026.89654695064	1013.58059581314	2902.25129752202	1477.80746771915	3891.68015039382	2252.01913342356	702.100200638008	2799.94808813078	2934.19817953941	2624.17535860574	2684.07725076107	--	--	--	-	-	-	-
M187T340_POS	Ala-Pro	339.8125	187.10614	18052.4128123612	24138.7965918967	29351.6315097891	25036.661296497	21470.8893311271	24018.4806649652	3903.75631028427	3518.74338198025	5741.99490447682	9192.83128345461	4837.07509043599	8163.48659330425	43498.4185452687	33165.0470662583	22704.4458523712	36869.4281501199	27332.9660696104	34810.8075592103	11750.5587174648	14206.459898624	13875.4572285564	13003.1946675421	10888.6220942874	13996.313058745	14484.4533458256	16056.1570383357	14838.2859097999	14504.0712197627	Carboxylic acids and derivatives	-	HMDB0028695	-	-	-	-
M319T429_POS	Ala-Thr-Lys	429.0975	319.19618	2173.7869986373	3390.35949792008	5799.92713523542	4090.55069548359	3807.14717304082	4331.38459700903	4646.38322346527	3020.50770970446	3602.17089926818	1777.60604848118	2360.65777138965	4827.10974306281	7383.76034023028	2714.85854786771	1634.02851821456	2712.95876085271	3254.91049704563	3783.32980628936	3588.65081409504	4819.68315549002	3359.54758926722	5074.15359623965	2963.4424668306	3050.61024156419	4816.51466973982	4816.56762348582	4833.58080909408	4823.33710311994	--	--	--	-	-	-	-
M189T41_POS	Ala-Val	41.396	189.12418	5713.87131541122	6557.67954094655	16491.9708096022	19151.6261940284	20933.8138504807	7270.09041971872	4694.53070478042	13704.124097406	9749.04409655415	4574.09114046203	15934.2999516875	16497.8905148067	6735.93472438939	8675.87774009914	4641.44943347329	4896.82010542504	1950.33450772789	10624.3900182095	6989.75306268863	10289.1692138449	1868.37949835175	6071.39641046775	3674.28727596416	5018.17394211766	10102.9748474758	9085.83650960943	8865.00043777604	11653.9426401108	--	--	--	-	-	-	-
M317T395_POS	Ala-Val-Lys	395.4285	317.21634	7600.09499909702	15626.4148853635	24725.9886237959	16809.4078736331	16614.8746346979	17569.486884211	6715.21356048115	7989.18595682116	13457.2692807564	7723.81108070188	5990.69454474772	7753.23586508108	13580.6273444984	11998.4012174623	5163.11432413152	7617.96937241444	10493.2485714104	12153.4212628583	9489.0992446408	15793.7897363426	10149.1985048613	14843.3625294173	8551.87171845073	8793.30121748716	16855.2684267936	18446.8981511856	17773.3708078766	18317.1432545362	--	--	--	-	-	-	-
M132T188_2_POS	Alanine betaine	187.5585	132.10065	1488.74546572468	2467.2573194005	2708.56955956518	1967.40697298558	2291.23551622426	2332.48397996731	5845.26239783666	18339.6176125212	15823.9886990189	6762.85072857543	5144.79642425272	6561.57307769006	2274.30239808655	3865.20148949715	2572.98934116015	1979.15100847471	4139.3476518623	9122.47454602497	4706.59588873537	13600.5376787807	4521.2321322074	5395.66975006797	5588.73356207336	5218.41510344515	5750.15060423647	6222.64486869774	5861.01285609659	5691.17852878948	--	--	--	-	-	-	-
M319T160_POS	Albiflorin	160.488	319.13575	2602.04761205754	5708.84919921965	5712.30723163419	4331.29227224214	2007.82157722082	2248.79792707424	490748.339997823	808004.194918148	553433.832560767	804104.951388964	304646.717420014	701625.013631836	10597.4603571499	12114.8280777314	3861.72146215557	2984.12496884827	6342.67957427975	6837.02925477534	227252.046588586	203286.153017739	185363.939226648	231486.822183775	173855.279713507	189184.710176941	232845.850474687	232959.153735141	229413.401482037	215765.43577749	--	--	--	-	-	-	-
M166T200_POS	Albuterol	200.241	166.07108	8679.72355589721	16343.6939821429	25431.8594729296	23418.854242819	41549.0727454415	20104.282984375	20930.7674351262	26215.9460224871	29210.0182007081	33460.8555597802	18123.7951310814	32862.7708590496	41262.541177926	8145.72878921802	6543.18849034924	12857.5819774912	7045.6357486502	7729.42993920768	32190.9306033832	45246.6496632766	50849.5190853653	33436.6383924332	19192.1213554603	19923.9653724067	23499.2066523645	24021.1731243595	28723.18775957	23634.6460719356	Benzene and substituted derivatives	18559-94-9	HMDB0001937	-	-	-	-
M417T408_POS	Alfentanyl	408.476	417.26779	429.400014642145	708.856536057454	498.878362011633	1308.51193055291	664.204481575691	37.8270903384158	1484.25697478118	2641.29317981212	3141.54820711302	3147.92678926913	2821.60961074303	2344.31154103608	14.4939399029762	1770.29852866671	845.449147132657	622.231926446548	391.789340837429	360.412951705729	1282.22451020642	2113.03262421647	1944.19662188177	2783.82900636332	942.077009425149	1375.3815050585	1280.70008524134	1188.85358157011	1277.4278090221	692.851298118882	Benzene and substituted derivatives	71195-58-9	HMDB0014940	-	-	-	-
M279T86_POS	all cis-(6,9,12)-Linolenic acid	86.123	279.23028	38751.3067898704	33917.7508348424	55358.4828955004	52630.8397726029	47390.754651588	39804.5387579761	113039.532667336	120028.009040186	176782.045372253	653942.100333725	385111.027948319	144112.153994402	30505.9372039533	47492.6378674138	31580.6894750365	22297.5817469355	44677.6347918281	34235.2051655083	95071.6631231551	100066.483708916	182779.937313526	170312.128543209	89495.5340412784	142765.109392514	84547.5821872664	95741.7738964317	92743.0156230797	96055.0489083517	--	--	--	-	-	-	-
M159T190_POS	Allantoin	189.6875	159.04944	1792.70044012466	47250.4575331434	2687.32472405347	43223.5285967602	34304.2106958424	49249.8612140335	1151.40950002955	1511.17985635755	3065.90514281816	2420.13917476651	2505.62446201274	2510.88215612586	1727.47277576396	3388.05876827971	2782.1096995905	3843.63760809923	2052.04795583121	3018.91938332592	12733.9760214499	16181.4187544673	15749.2728459929	1191.024095375	14194.6107464782	19958.8714729555	2249.00929559062	2419.73702734	1315.02017688763	2433.53883958651	Azoles	97-59-6	HMDB0000462	-	-	-	-
M296T38_2_POS	alpha-Linolenic acid	37.618	296.25719	175645.408271406	197249.820715037	190862.639568755	214237.439397649	221360.688644441	292600.564148552	319969.834775621	305541.944031347	184424.530482211	372553.154071758	451066.122828834	267988.200354533	282190.568887467	220473.61272306	211880.119025309	285214.770484917	212449.739433168	132447.796720492	430757.217796714	241314.218297191	141045.128970291	169799.024225548	217064.780505377	199072.449167421	232093.332061367	232099.143565401	226502.684520881	212364.521770054	Fatty Acyls	463-40-1	HMDB0001388	C06427	ko01100//Metabolic pathways;ko01110//Biosynthesis of secondary metabolites;ko01040//Biosynthesis of unsaturated fatty acids;ko00592//alpha-Linolenic acid metabolism	Global and overview maps;Lipid metabolism	Metabolism
M433T234_POS	Alternaric acid	234.156	433.16403	1258.24140380413	3936.37028936403	3807.60504541328	1836.9129146485	2510.86752864436	3391.90187576361	6334.96050200461	7228.82920876788	6889.4003031873	8407.85856767322	11666.5181161246	6362.55282344227	2774.27757456212	1917.27830172942	1360.89734192977	1561.1114995399	2073.83090560221	1946.28246285908	2166.42978415352	2272.94191225353	2946.27913023933	2859.23967298601	1111.67134843214	2481.82161094783	3300.35630428065	3484.31114809715	3353.61085780945	3426.5531653213	--	--	--	-	-	-	-
M479T257_POS	Aminoalbendazole sulfone	257.1955	479.15319	1326.61489101338	1310.79047422526	1432.09748527351	1653.53668065318	634.943562166344	1524.40231746841	5961.62222966279	1521.85326460783	7958.32975466017	16196.5026405276	7044.10714546356	2006.89407844836	1069.88293773446	1414.47717148534	1334.88760463353	1421.25781564134	1490.37743140357	1331.57778878695	301.74700870278	1969.64144140813	1305.56739194466	742.810657043591	7326.94450644408	7071.10150165472	9531.39654629268	7480.31265442152	7186.68355580185	6824.47574576224	--	--	--	-	-	-	-
M646T25_POS	Amiodarone	25.448	646.01292	218.206726771964	280.508532681864	210.731800727331	400.581117138957	429.507030665596	389.510666733474	484.689930971121	569.801751174084	444.442788215101	455.069207060954	538.565904964883	529.352857671567	338.620959466749	444.578539416863	412.239740853611	138.531723476223	439.510670874465	327.992318228389	552.489548038431	780.896331079409	215.375171228693	616.120799823296	763.143390597591	207.497220741266	386.624940355534	380.66890646132	360.681975563303	410.8890000468	Organooxygen compounds	1951-25-3	HMDB0015250	-	-	-	-
M128T65_POS	Ammeline	65.3695	128.04436	806.776040165286	1089.26445834387	743.530340145926	674.182714878101	1568.36993214866	1180.48885396718	50227.2078609096	22190.8438908221	23207.9013078736	98822.4910995688	137324.185654684	78900.5441950828	1350.57384937565	987.390386220652	1538.06731249145	1128.0863160964	1204.03834234386	1405.68162267014	3069.43494065572	6465.86821913634	6360.7521512888	2093.11022819399	6852.21509760549	10975.5035368271	17112.0226377321	21348.9123179525	21392.6997944675	21441.2371941305	--	--	--	C08733	ko01120//Microbial metabolism in diverse environments	Global and overview maps	Metabolism
M528T369_2_POS	Amprenavir	369.245	528.1912	5678.05987244917	5064.81785962605	4615.92383404323	5432.38458214016	5617.90833508005	5061.39008819095	4173.44013052862	3516.37372517862	4395.78302063773	4038.41083953163	3672.68318116063	3788.69908676015	5779.5057032814	4729.64342713985	5399.84325857159	4919.31711404071	4703.87762843256	4992.88066984381	4161.62262821244	3935.44423215255	5114.6424773516	4693.35067136319	2726.30870916784	4671.17728731237	4118.09100847553	3978.1718539364	4113.40833357758	3407.70548514256	Benzene and substituted derivatives	161814-49-9	HMDB0014839	-	-	-	-
M94T81_POS	Aniline	81.446	94.06413	141150.013947685	103139.69889301	30742.38072746	78942.4042610123	91803.6012623494	88279.6873190027	67781.1330460983	123586.77494825	186112.671647977	114446.374428564	117389.374033855	141521.97593088	50475.8796392809	104434.910616698	81969.5103222086	74760.0338562476	126457.969323533	182453.596928846	50906.5025846042	48864.2003137254	93952.2660762981	73262.9061857173	88161.7342882862	111039.242555836	59829.7470908437	72886.237970242	72974.8095097995	71009.9857269881	Benzene and substituted derivatives	62-53-3	HMDB0003012	C00292	ko01120//Microbial metabolism in diverse environments	Global and overview maps	Metabolism
M266T243_2_POS	Anisomycin	243.2775	266.13678	35926.2312476081	55659.9513868633	66629.5919097377	57836.2002239218	69374.1456466575	73113.9807279398	4315.50601026722	8598.22880402053	3574.95985957289	13887.0287411819	2778.66698630361	9174.06823042535	47215.2396827659	25056.6727077618	10043.9314090001	26031.365462331	23090.918144771	33054.6269509816	7302.17657802412	15161.0187911423	7489.42408760196	14145.0312386634	9164.44792519686	8215.91514249185	27694.515058012	28985.9873551502	28499.0772476547	27731.0219629393	--	--	--	-	-	-	-
M241T374_POS	Anserine	374.4635	241.15357	37801.7283311468	71711.0600142237	70190.6992123289	50079.215051353	39183.2465360496	52178.1186778497	34078.9823500506	60388.8548975888	46248.4295579959	59047.4926731934	49415.8160466125	56697.6342406078	63392.8598061516	70066.0714948014	55282.006634693	57945.0613233353	85647.3161976846	99732.5727952576	34947.2240437983	62050.9890488145	48720.4952662228	65990.2532034229	59014.6353283663	52987.226623024	54722.5880136647	56665.7510355558	55883.1378025901	54715.6880405122	Peptidomimetics	584-85-0	HMDB0000194	C01262	ko01100//Metabolic pathways;ko00410//beta-Alanine metabolism;ko00340//Histidine metabolism	Amino acid metabolism;Global and overview maps;Metabolism of other amino acids	Metabolism
M428T429_POS	Arachidonoyl ethanolamide phosphate	428.8405	428.25891	1010.00764967539	1404.97540245459	1900.80732483348	1953.85235629157	973.926375001772	1804.30544654276	676.278818655926	1371.48019095215	731.077032598883	942.977172569089	1068.1996154645	991.139472752478	1807.63293431768	875.080152015396	1080.72479750668	1066.04701530163	1505.21556566288	1450.66914915761	851.773388380933	1137.17427262841	2653.24390792231	1091.98416588363	734.105770353443	910.435040028984	1233.91098976352	1238.32613452001	1412.04116964001	1289.34340191572	--	--	--	-	-	-	-
M785T146_POS	Arachidonoylthiophosphorylcholine	145.7315	784.57704	135204.815845535	79467.8157530463	93060.3510000325	79396.1159433491	86053.6079762243	67854.4121690676	53162.1740624677	29180.6482211003	128818.094238491	3756.65378581105	10373.6327407888	58725.2816761583	56752.7675351066	86153.8748201868	66540.5132598794	38398.4833232108	59093.5353915126	42456.0858534638	129436.847701162	195549.724621479	66496.8326868568	151332.768942482	104347.589722857	85151.5654680549	64109.7818085469	73069.6558014456	72830.0753591285	73393.6418235802	--	--	--	-	-	-	-
M356T38_POS	Arachidoyl ethanolamide	38.451	356.35042	30406.3526353157	17732.4947640594	37189.958094468	6942.67050411198	32637.9771042423	16682.6136567055	43765.716550383	28263.4362195784	22343.7129958143	20129.9106221999	21116.5043152437	52126.4357430242	31666.3109969318	14536.3342373502	17653.8765362105	28639.1354849511	26029.4932638748	20779.5950055998	22909.4638252847	23511.334238527	19773.4490866846	21742.2256908579	16006.3608209456	28728.4239561326	13927.0117608376	19121.0093005455	19094.4132577614	19065.2939287241	--	--	--	-	-	-	-
M124T65_POS	Arecaidine	64.6945	124.07471	164874.587701852	199713.228527496	145702.86888993	120581.633478323	56112.4075237975	95595.2253125603	36876.7738904592	25870.2175934632	74461.3756936606	78489.1247254412	4590.27375017562	92620.87222581	46247.0031616505	92161.253013582	25309.8868167278	49203.4451143349	36652.0797608881	43178.1223382059	22685.8157448773	30491.3963617389	11800.012954823	23714.7506325423	42620.4519874106	30511.083540567	81481.2911959338	100118.979495487	100298.421293625	100454.800487288	-	499-04-7	HMDB0030352	-	-	-	-
M289T193_POS	Arg-Asn	193.3845	289.16381	1395.56409799238	2337.49076385552	935.567974395682	2218.04448254537	1480.79714339556	849.811512588749	1451.57806280347	4788.00369050328	3899.54114784996	3710.08690024029	3794.75154814252	3450.6921556958	2840.24550956862	4124.77888057475	3896.65307463599	2949.02309242211	1487.61827241533	1929.28160344677	2433.68292195299	2394.39334418184	2975.15655526613	4964.70579705747	1482.65303393804	3178.25494212161	2811.974031906	3018.21337050802	2996.06716449818	2902.06622510963	Carboxylic acids and derivatives	-	HMDB0028704	-	-	-	-
M319T460_POS	Arg-Cys	459.539	319.15982	3005.59143014738	2798.28506159594	3403.29805109248	1331.68795591675	2598.12617650297	715.505041298716	1731.26404114087	2831.68944953304	3423.43834507306	3267.3666246543	890.151374282698	3027.9904701026	2380.86035358963	2663.8147897238	2228.70796252105	1061.74808594387	2632.55896486618	3098.9119500127	2962.74573443315	2313.70928774113	2985.3518125496	5169.90807929076	1707.56753513836	2316.03789585276	5235.52411701147	5977.42321795778	5511.6884116105	5247.31363449903	Carboxylic acids and derivatives	-	HMDB0028706	-	-	-	-
M303T444_2_POS	Arg-Gln	443.8485	303.17596	15266.252786166	19156.7799475087	27373.741648299	20646.5804321607	16975.2981201855	21055.0100169077	5092.27494247466	7254.91911178844	11720.9693290453	6839.26170460482	7149.07408527031	8115.48642579604	20545.7512806709	17110.2551553459	10175.7375884264	14498.1853492755	20720.1266055338	22276.2841136708	12382.4179387873	17978.9504013653	14337.1072247742	15128.8667593415	11801.7633390166	10333.0958617375	17876.3919812607	18776.4259044784	17882.2844243372	17872.4485616038	Carboxylic acids and derivatives	-	HMDB0028707	-	-	-	-
M304T455_POS	Arg-glu	455.435	304.16068	38468.5454713466	53595.7304080445	86812.0158075969	58647.2766929057	57846.4547628621	56674.027751432	39060.4539085821	60711.6244589111	89606.1742305223	45904.9876848995	48039.1779037049	56407.3456947088	58324.720139881	62725.0321103868	31278.5409776322	43364.8445195074	50522.032157004	52877.9470347083	75657.7359287442	94610.6895679737	96379.3610904943	129532.288827917	62790.8776947463	78529.4495491901	88250.9364263879	89879.7772223447	88944.733474477	89341.7845060442	Carboxylic acids and derivatives	-	HMDB0028708	-	-	-	-
M232T124_1_POS	Arg-gly	123.905	232.11708	2097.69775946932	5680.40502972033	1643.74014640552	2893.68182119713	1594.93377930681	5383.64342694073	14650.7544839171	8138.01051762236	14099.1367216691	8213.07741867692	33336.6022633771	12070.4753911918	5030.21443779447	5962.69077871421	4465.13410623052	4752.049122205	6779.75433562906	5147.86261473079	23802.1812035239	30089.8286440298	22442.6615919379	37242.0460159998	13167.6744809294	16805.0211535362	13613.5245986779	13048.9636337248	14663.198391436	14075.4319229974	Carboxylic acids and derivatives	-	HMDB0028709	-	-	-	-
M478T38_1_POS	Arg-Phe-Arg	37.7525	478.30025	5543.83179169523	6812.02711109608	10200.0235750972	10300.4930540951	11959.6777383656	9798.32126214786	8325.97559349447	17885.9103294647	9247.2162152216	13738.4026841742	17718.0506070122	14892.3470758299	9798.34080106335	11833.9949732082	9307.23730302416	895.091539572782	4989.00715869698	4170.17519039566	10046.5463055884	7045.85052439562	10078.3601905962	9350.25140490708	9237.54189240604	7587.23451736394	8305.45230151838	8201.59464195144	8180.88178394415	5661.20050891297	--	--	--	-	-	-	-
M272T454_POS	Arg-Pro	454.162	272.1707	138695.221016805	141788.258578722	280745.561090196	246369.610681435	170406.539715721	236968.543776915	34564.2506511557	70676.9779464956	113918.359562266	61474.0526211623	54866.9393709568	60381.6641857568	195731.049674643	156521.764459094	59250.4582490493	147316.696713032	131494.589738324	111864.4415148	79403.2757539189	130540.358265755	85954.8372451404	123575.022331608	69973.9996716998	84323.7252427831	150480.568251153	149286.777881565	153512.562268231	149260.032610119	Carboxylic acids and derivatives	-	HMDB0028717	-	-	-	-
M369T459_POS	Arg-Pro-Pro	458.845	369.22276	2097.24464754662	3744.69442561332	5741.07604499	4745.71574537641	3318.79328029986	4480.52208671549	5436.36116339119	8165.24958104437	7007.84214957205	6601.08448937309	6306.65182261884	5226.31749166837	3959.19601687512	2993.35011709383	2367.75050837901	4341.63018667618	3289.08195031416	4316.54725977538	3688.29739126714	4840.848784566	2485.74931262541	3106.75970883137	2280.5633086175	2192.34931673396	4826.14952008296	4828.53780773834	4752.15342109203	4578.74911144539	--	--	--	-	-	-	-
M262T414_POS	Arg-Ser	413.798	262.17594	1220.75185056407	3696.10214355429	1489.99698274954	1176.8660329431	1605.81134103453	707.70933929918	1722.02864475063	1285.06161868947	1235.5640679339	1170.17770196133	1719.61945121353	1717.19568023598	1045.65364386508	1972.02110406381	1578.84951826481	1451.10885830174	1612.41418436855	1362.56541721622	1199.82051384812	1925.957012243	1470.44425609624	3642.08579592666	1607.03108974652	855.680209681088	1422.36352191592	1533.03495847563	1554.66153901897	1554.9193251082	Carboxylic acids and derivatives	-	HMDB0028718	-	-	-	-
M361T463_POS	Arg-Trp	462.61	361.18124	2983.34358366869	5109.86846554245	9386.41977990171	3341.89590646761	4144.70427976162	4200.78803658153	4899.55260661404	5916.02902729959	7846.73653064355	6364.51218918929	5018.94625573739	5663.96403904747	3333.05676719651	3880.7656584751	2661.10104854297	3025.26953882381	8871.96096338162	4078.28070324257	7080.0586847001	6764.11919867978	7408.83394186998	13119.3773569875	4985.0380798837	5528.21569763561	7526.87469295273	7806.60598913825	7640.47071806586	7528.29220384994	Carboxylic acids and derivatives	-	HMDB0028720	-	-	-	-
M274T395_2_POS	Arg-Val	395.305	274.18542	3043.94275660293	6128.90435514457	7576.1502857208	5627.73951746035	10416.2214506571	7798.23629190483	3442.90401670292	5654.09322150603	6727.62210835345	4370.32720231644	5030.42071452025	4853.66505989301	6192.22083269541	8605.04271899332	7449.03337238632	7549.21766851916	5635.91136192073	13776.1765578502	5699.35443350177	6625.40777605368	4481.24768656027	6893.14631712679	4138.51131960122	2713.33158882752	8708.55049234739	9348.46345277819	8740.56579314226	9397.49790686799	Carboxylic acids and derivatives	-	HMDB0028722	-	-	-	-
M175T397_POS	Arginine	397.471	175.11761	127221.226330958	78329.6145437296	62297.7172439608	91423.946573554	106887.476412316	104532.206341323	58766.3363603008	73346.1056115235	80050.0329402146	58319.909846041	67815.9227656541	60799.1469155008	363124.589670887	97981.7786843646	156958.595575413	53747.5164272092	62218.6284757382	97038.1900400768	56911.3767451556	88032.4723222427	65747.4269466337	87706.9675267923	76996.9113257972	50292.4284482354	124126.382344964	136950.916794031	125913.361245147	182679.965072426	Carboxylic acids and derivatives	74-79-3	HMDB0000517	-	-	-	-
M571T195_POS	Arginine conjugated chenodeoxycholic acid	195.101	571.3824	3010.50927868994	4104.69053092704	6879.59380097901	3120.07923020181	6953.39903467605	4506.95762769322	1207.10458216445	8369.5237168145	5790.24069047962	3579.87611853122	6292.38211389226	6634.46839667576	4371.40564092925	3332.76830221037	2128.97424602352	2384.98688031495	1412.86777074103	2519.19536048142	5066.15449614103	4709.21676838397	6003.738742561	6248.36723234788	2284.328882129	2491.41038900597	3908.21187062927	3919.52058196478	4333.85201234939	4065.00263940308	--	--	--	-	-	-	-
M291T473_POS	Argininosuccinic acid	472.641	291.12905	1731.67752194635	1929.40147409894	2196.75150862087	1803.30312910287	2359.35761398099	2561.79942684564	17980.900783993	42113.5083895921	65665.7695754568	44528.0473914008	50769.9396631495	29453.5104893625	1868.13183625376	1226.96820432339	1965.41518432999	2116.42171349894	1402.22983851944	5791.72638483288	70950.0095025521	90805.5450856851	80124.1600064875	200120.625394318	45820.2130994199	54845.5442532086	32079.9710726092	31372.100333597	33636.8365981263	31418.9230026718	Carboxylic acids and derivatives	2387-71-5	HMDB0000052	C03406	ko01100//Metabolic pathways;ko01110//Biosynthesis of secondary metabolites;ko01130//Biosynthesis of antibiotics;ko01230//Biosynthesis of amino acids;ko00250//Alanine, aspartate and glutamate metabolism;ko00220//Arginine biosynthesis	Amino acid metabolism;Global and overview maps	Metabolism
M305T57_POS	Artemisinin	57.058	305.15657	5909.59757812755	8037.4105810527	11146.8785889664	11438.5364540216	9689.66950003729	8691.85502414007	51969.8096980568	79284.8637788945	55106.5877794822	121606.733604163	144364.587048965	73127.2037913967	11537.597342772	9082.21885101753	3285.52052553512	9067.02397249557	7327.39464909532	7247.27465683664	79301.9835365144	56785.5536741962	116538.503270657	116342.914838753	68576.5068011884	90058.4867076866	60345.5362176064	51905.0757112917	56044.5429323765	50663.6747499744	--	--	--	-	-	-	-
M959T118_POS	Asiaticoside	117.666	959.49878	4033.53810433594	1676.25973660455	3977.94755479533	1981.4287854632	6376.9138040952	611.191539997213	2033.52375600127	1667.17553786743	1555.19103561029	3474.64534459235	1723.38263385047	1304.83132768049	2869.58307487935	3220.49075329387	3629.6033528764	4425.07499833429	2283.79087054279	2761.94695251726	4656.2756688629	2701.87401593659	4298.5436719278	2218.08599586491	1540.16585188828	5785.69647460543	4491.999499409	4626.03199219352	4682.83999246299	4498.11218313589	Prenol lipids	16830-15-2	HMDB0036656	-	-	-	-
M289T428_POS	Asn-Arg	428.27	289.16069	5028.99181323146	8962.98314334903	12203.2131198489	10005.6502245433	9113.07817589419	9959.10364917995	4431.10167564267	5207.24824946588	4644.63962200269	5740.50252851053	7229.18443217141	5405.38877961294	12294.8198508883	11143.1312594638	5453.77460892656	9828.27581683657	12914.9874629511	15173.6011133995	4763.35051199953	8983.10593507309	5284.17839362883	8692.01801282052	5688.62096347626	4219.15156774807	8529.57251177051	8669.16603114227	8627.32900111653	8527.61268131401	Carboxylic acids and derivatives	-	HMDB0028725	-	-	-	-
M261T444_POS	Asn-Lys	443.739	261.15432	9172.3017771241	12413.015982584	19530.5880391719	15440.4494487929	13688.5100790624	15733.995602398	3151.08877778097	5761.46509931933	9021.71297218414	2591.5748448557	2616.6167348489	4804.63281677665	17621.3044012124	17755.7310474316	10309.3700441276	11622.3964658951	14969.305729932	16383.9834928135	7415.37822736991	12107.5414313907	9838.30966183367	12020.0089033493	6968.98006011334	8549.10145417002	14405.0406962873	14125.5418436244	14320.6093567909	13200.7975847741	Carboxylic acids and derivatives	-	HMDB0028736	-	-	-	-
M358T374_POS	Asn-Pro-Lys	374.3295	358.19468	2346.90531570163	5070.76779765143	6367.05853725807	7749.25257376987	5452.86462222475	4997.64442220918	1618.08002402615	2553.24250538622	2364.66340497976	6232.12466189269	2212.85426996439	4671.81864749456	9634.50900378864	6600.62919226279	4088.55401743265	6699.49297035482	5878.32114597806	5973.38296054608	2778.02805897683	3454.22583149676	4410.22041539707	5664.15923613333	2491.92988835375	2496.30073866037	3479.85285055932	3270.95222957294	4608.88817502276	3239.73359809241	--	--	--	-	-	-	-
M360T409_POS	Asn-Val-Lys	409.441	360.22227	5841.60641398631	13478.6528759507	21798.5886135507	14061.3406445208	15046.1989663122	14265.3355427674	3699.18139939947	8320.2086404739	8885.4005255322	5115.53928842922	21955.5880315992	5890.73595487642	14356.0958147298	15193.1952808623	8276.34552340945	8751.34802477823	10373.1766100827	12314.6217867922	25169.1733245564	10461.9122687706	9593.12596968308	14348.6612180545	11238.3811442036	7132.8152592041	14211.2404953846	14144.8134931149	14211.5161403937	13937.2540380662	--	--	--	-	-	-	-
M333T452_POS	Asp-Ala-Lys	451.97	333.1752	2736.70850286905	4096.45482278588	5479.94080237309	4199.37971637587	4027.45123795748	4108.22085406721	3402.59748782926	6349.62986729565	8603.48102644319	7030.35967779719	5538.96432527037	6536.76735204498	3758.79335321934	4539.18170409682	2115.81125776871	1312.66787466233	3392.34228820402	3351.44706985535	3991.30809504554	4756.71918706285	4894.89896403301	6858.21025323803	2377.20757406132	3932.75081053804	5410.46424860938	5558.56529883795	5558.6793612321	4681.95722084067	--	--	--	-	-	-	-
M249T467_POS	Asp-Asp	467.3995	249.0731	6032.15794266678	4758.79639411235	4858.5503880241	5522.12281647532	5684.59789472927	3791.51697269976	5482.29833784569	4533.78034555961	6070.70355915632	7510.5391107896	4991.58273433894	5118.3637640536	5464.63798255249	5250.29488389921	5708.82505074881	3652.46550686798	5198.04612577857	5383.30203938314	5534.87254589424	9905.29457096745	3090.11036101327	4661.64320493287	5209.60981071656	5848.29586337977	2650.84608698376	4491.09780321283	4491.83362011913	4502.89559607642	Carboxylic acids and derivatives	-	HMDB0028749	-	-	-	-
M160T374_POS	Asp-Gly-Lys	374.0895	160.09548	2537.7504431591	3763.96328055791	3825.8615620467	2364.71445109791	2494.18299379067	4690.90467911358	12017.8622845685	6028.27834092042	4966.8109407832	5652.17491969452	5193.77915981045	3993.66264581075	12215.1932845267	9069.95082234846	8691.21040445219	11530.8954915477	16827.8805086357	12045.2962026049	10304.6858999801	10201.1593536715	7370.20228743209	13496.2012924342	6656.07198052834	7153.28656500934	7632.16678779251	7219.27464947474	7019.76471637686	6363.93931575744	--	--	--	-	-	-	-
M403T394_POS	Asp-Leu-Arg	394.345	403.2278	2952.18616048353	4898.65630618691	6703.91128600729	4938.33830415762	3964.00727069452	5808.63990468635	5992.49702186803	8154.61436944634	10122.4240748807	5999.27069484015	6907.70415061664	7646.78268214619	3543.05159815201	3076.9700801653	3529.84347219154	1470.50013622547	2031.83719045288	2064.13292655396	4179.22171010652	4837.69917883333	11654.2669523592	7051.00867306639	3068.79865897855	2937.63793967079	5038.26905446888	7436.34451735872	5108.60193399177	5071.59086393275	--	--	--	-	-	-	-
M421T400_POS	Asp-Met-Arg	399.503	421.18482	1195.78313462839	1911.92872056556	1763.70188326294	1694.15664512898	1180.50610272653	1710.68618068822	1233.28091218229	2518.63446677291	3070.03136391974	2445.65115549698	1854.19732758608	3463.44814172333	1597.72703620328	1689.1510213974	1281.21354403864	1233.93674516321	559.366486807722	1807.81613784657	1741.64612267446	1703.00222642042	4190.06382380129	1335.93071959307	1710.30117026936	2675.53849966442	2115.33890181119	1795.22902473221	2153.11763551224	2156.43158377054	--	--	--	-	-	-	-
M389T412_POS	Asp-Val-Arg	411.996	389.21281	1183.91010857661	3982.94659490741	7330.51575472841	3646.8458146137	3007.11472104315	4541.06696663834	6245.54055749593	9173.40254805149	11309.8607652169	8468.48016832267	8591.9210664863	6920.31382466366	2100.45432504099	4140.03339384344	1366.18986216073	1624.91555290103	2464.47242029759	3406.79272867581	5030.29267261236	5210.97668582532	2100.31184822214	4924.30947770647	4280.46974111324	3564.49014254978	6765.76737712093	6758.00252394551	6214.38882083669	6765.05423414094	--	--	--	-	-	-	-
M361T424_POS	Asp-Val-Lys	423.698	361.20671	2881.32821651756	3450.35578186808	5676.98687824555	5157.78882177955	6176.56745027432	2814.86179014714	6161.45936995258	7813.03505613223	10072.3240811523	6345.3903251095	4559.780302277	7148.575810887	4608.6508624645	8944.60485250878	3973.20402032915	3935.4233374739	4738.01274264109	5024.1853991813	3858.19160061955	7371.70030555842	4937.09686775958	7494.87057747859	2803.40285985283	5180.46941104977	9319.90478986728	8704.793416916	10358.0972507023	8640.43317414714	--	--	--	-	-	-	-
M134T409_POS	Aspartic acid	409.225	134.0433	10687.2964468905	26170.5538465425	33255.1768157184	24695.2885754933	20925.507818213	20273.3709421791	33117.9942491331	64508.5623455805	56376.8046993334	46418.9130743076	39528.0304462879	47730.703326259	32404.6991539202	49645.7789819197	22946.5614588925	37611.06114964	43512.3360323135	37667.5468182745	54373.3721294663	56149.4190610441	60097.2598269683	78300.8533804573	48508.3922587838	39970.8533165592	38804.0311965673	39455.1756569246	39460.2922436275	38815.5431000495	Carboxylic acids and derivatives	1783-96-6	HMDB0006483	-	-	-	-
M471T413_POS	Astragalin	413.4185	471.09405	638.89058752299	834.465307464577	945.169498987565	857.413552732629	910.743943396838	869.654087599175	1142.84482046418	1468.982583964	505.985487523529	1143.20769164971	1186.02381516685	1066.62863095278	758.420342733539	544.977930271373	989.275148269717	670.804747808105	979.060020868233	1453.11924936633	1052.27842763686	974.393317413661	1221.47039236723	1038.2130672874	666.014058011817	1283.12917589146	1181.7060933414	1193.71876945196	1164.01688095143	1126.91636047295	Flavonoids	480-10-4	HMDB0037429	C12249	ko01110//Biosynthesis of secondary metabolites;ko00944//Flavone and flavonol biosynthesis	Biosynthesis of other secondary metabolites;Global and overview maps	Metabolism
M367T414_POS	Atovaquone	414.119	367.11917	3436.00614996802	7979.59325798973	6639.53024044968	6571.04688277165	6013.10269611225	6705.92079917655	64091.2104849587	77663.6793856669	39527.8896754209	84127.5679861433	80377.0729515028	66887.8874833409	8438.61083822843	21081.5311945152	14871.0705813133	4749.03618448484	19355.031854075	38712.8142439143	18928.8549860359	17839.8346009391	32690.6040462732	25070.010345501	20182.9459872977	21703.9872011266	26005.9280405932	27082.0746481691	25763.6835292884	25400.881599544	Naphthalenes	95233-18-4	HMDB0015249	-	-	-	-
M216T203_POS	Atrazine	203.1295	216.11232	13928.2607935093	30634.8430606838	55679.9711312485	60272.2281113773	48644.2220734695	287706.843428307	8737.07792937306	10461.7500533534	5915.96627405128	4162.32777512082	673.771359520842	3280.97051081711	2924.26189741842	2192.58499254243	1655.49926716073	1881.94709924073	2291.28725389169	2744.33347455518	4453.43162522176	2444.63591033725	615.942554916522	2272.02286238295	5801.74581484232	2074.17516892546	15805.0085939611	15836.2727254074	18909.5391092779	15828.5499171364	Triazines	1912-24-9	HMDB0041830	C06551	ko01100//Metabolic pathways;ko01120//Microbial metabolism in diverse environments	Global and overview maps	Metabolism
M753T419_POS	Axinastatin 1	418.7855	753.40911	814.786655056043	836.152611991858	1753.04181808218	1068.80130174205	1242.28212736369	1135.24536604702	1285.90191544014	1519.34454213597	1238.10566586182	1469.93147192031	1395.04337153765	1291.55169305472	1698.1717008033	1442.57261416165	1035.10170868961	606.51490656948	799.211114561118	862.327143820519	1181.43762006893	1119.83987499141	1353.2061165208	1333.07669958575	1205.26913188966	1053.050667875	967.933268724011	1003.26229385965	955.957183568309	1002.45607231651	--	--	--	-	-	-	-
M199T132_POS	Azobenzol	131.95	199.09544	4435.8175997289	4497.54193638284	8742.09245196873	8771.25715157967	2690.30465211764	6361.99907886106	16854.6413123993	17599.9209529312	19686.5881356538	17794.1468157911	25178.1011921067	36677.4658714778	7675.80311156108	7481.90413392904	3976.08714912144	5715.41169238903	7676.51291948474	6654.52866933848	11147.4760332773	5279.25508345423	4581.41507971138	10929.4241200217	11723.2119338963	8044.56978922976	8553.86050954821	9278.36470000188	8585.15688770137	10661.5427751809	--	--	--	-	-	-	-
M387T148_POS	Baccatin iii	147.984	387.16097	2403.64405984877	3057.81330711318	3706.4708194535	3362.23406637416	3471.75533295857	3538.94781019222	20372.9091795032	45392.0278068723	15166.1280592399	15492.3044326563	28522.9892189464	28033.8509299578	3677.95158229105	5298.51439205585	4146.40485594239	1245.32559177369	4482.43037767678	4183.74773944134	8996.38722351636	7248.81100470942	7624.66120807646	8877.64909853416	3882.68177548787	4591.39903174386	11656.6146977591	9814.78851521178	8129.30846553657	9054.08327681488	--	--	--	C11900	ko01100//Metabolic pathways;ko01110//Biosynthesis of secondary metabolites;ko00904//Diterpenoid biosynthesis	Global and overview maps;Metabolism of terpenoids and polyketides	Metabolism
M749T39_POS	Bacoside a	39.0845	749.46118	8230.95290593571	12007.5756191779	12071.4404658853	18610.0565648389	18966.0201224866	6741.76222260991	21844.7967636955	30850.0301631769	16621.9165923637	10973.8189777683	10928.3530610157	18833.0022650541	15558.2372573963	3450.13418561978	4980.30451147256	3849.52511577724	12038.4828233693	11836.9416693674	26022.7706153363	24665.0555579389	13551.9456497702	27460.2277091914	31640.2052424712	14142.5580260208	10638.2241472364	10265.4970712418	10907.821757858	8975.66434523379	--	--	--	-	-	-	-
M801T37_POS	Beauvericin	37.4955	801.44209	2226.44527291744	5480.47705830573	5959.57410061101	7206.73627772051	6710.0127014377	6578.47771322628	6068.20256888558	12971.9291870065	8884.66030801937	9761.38967480487	520.256579895454	1793.28134771959	6881.55505786612	189752.853142902	11714.7896248525	9107.69596935848	2914.03179189682	7191.56639726238	8605.454247936	8844.70231821787	8568.07757618868	3309.1421478196	8129.26940546787	4996.76629299343	11993.4535122247	13912.4438501725	13364.8954049063	13940.1176025859	--	--	--	-	-	-	-
M409T143_POS	Beclomethasone	143.113	409.18157	2383.74565256784	2792.82899428826	3267.51776508231	3111.64803835329	2818.29003628423	3016.57552678442	5383.04734928326	6950.88859767248	5040.93400958372	1781.05225358061	10140.6495992618	10823.5202285598	3664.50383851435	9027.97908963719	4502.23157472645	2614.41442998942	5270.14803049732	5597.77655885575	4905.15491175143	6295.62218028595	6725.80618379904	7451.28070351173	5265.89233996606	3171.6095747554	5008.81923841747	5175.04143908515	4862.35793248209	4367.10003266635	Steroids and steroid derivatives	5534-09-8	HMDB0014538	-	-	-	-
M425T234_POS	Benazepril	233.5485	425.21698	655.842673022064	1331.05076496078	1439.47793977393	757.206458872524	1210.18921754782	1214.38479650955	3183.22280750331	3972.18023640009	3675.66845759586	4089.36689563708	1351.42535595247	3510.39869443888	7651.58449491315	3318.23650511292	3445.32049195682	1419.98052921493	2860.81490329757	2373.4718111425	1619.96324233641	2748.28409138284	2189.38639848464	2684.51927431822	2122.73893857389	1607.68591961667	1800.61765987333	2315.83872227668	1785.5667164546	2042.42646986126	Carboxylic acids and derivatives	86541-75-5	HMDB0014682	-	-	-	-
M167T135_POS	Bendiocarb	135.3595	167.09106	7880.84996608382	9365.55467149971	12016.0130104924	10327.514313834	10150.3879783917	9868.71082964863	15140.7410871949	23365.5538397197	5133.45069781169	2825.86064009018	7828.51068855932	3861.16165335578	10564.2366336705	11423.5718598785	11596.8993460677	9636.24654029828	6110.88132809462	11189.8472568071	50105.0973351534	44418.1704484965	66875.3712998703	98318.6295644044	36946.0267628136	39089.6138680521	14441.392811038	15340.7498639553	15344.3380244814	14862.4864724353	--	--	--	-	-	-	-
M374T469_POS	Benfluorex	469.284	374.1269	720.695760848924	1321.3128891454	1386.56204660617	884.893210421013	1409.74736555534	1686.12641895484	2316.91920194668	4257.17396923433	3030.40923722131	2273.56727395266	2479.91471796758	2277.17804509863	1018.16367220414	1355.4172757688	1376.07076706274	1382.05381784314	1483.34088450451	955.633611888034	3352.25748220158	3225.18645820207	2680.42569594622	3835.52544571162	2239.61445794903	1658.38799836178	1472.77814587395	1471.91758054337	1870.27678782108	1529.5185822075	--	--	--	-	-	-	-
M304T128_POS	Benzalkonium chloride (c12)	127.794	304.29864	56127.6695017828	62231.086744324	282259.037104244	62368.6604470907	68555.2282846176	65469.6448446533	106697.972982552	154945.562847993	63093.4792007666	111866.231411877	112203.528291662	144438.152867008	23711.2732234291	17258.8247071983	18481.2779212602	17532.5019617895	18446.8858510526	12290.7903788174	42242.9392815034	66655.7459042805	102763.157434851	68625.963829918	54270.988794883	72287.2634617774	18179.266457599	60961.2022159995	61148.7993629187	61505.1103148033	--	--	--	-	-	-	-
M122T256_POS	Benzamide	255.827	122.05947	1972.82856615646	3004.7494080906	1871.91724729457	1948.61418456177	2196.13479626035	2167.2528384833	1176.40603315066	6348.37682568597	1812.77387750901	3929.82810198343	446.514520166126	6348.37682568597	19719.4922019984	37500.490994009	22943.7592940624	6107.33750866278	7824.48048774628	9773.27368426852	466.542738086392	8332.19433468418	286.153400766682	249.888488626739	7781.89855559658	4183.80640277894	9829.64971251018	17580.9084039045	9662.55713057789	14809.1502953426	Benzene and substituted derivatives	55-21-0	HMDB0004461	C09815	ko01120//Microbial metabolism in diverse environments	Global and overview maps	Metabolism
M580T440_POS	Benzamide, n-[2-(dimethylamino)ethyl]-n-methyl-4-[[[[4-[4-(4-morpholinyl)-7-(2,2,2-trifluoroethyl)-7h-pyrrolo[2,3-d]pyrimidin-2-yl]phenyl]amino]carbonyl]amino]-	440.0475	580.21862	679.927238792158	710.153660779466	1602.52703320447	952.885489598673	1106.04013003854	957.223615986579	2755.56847584576	1227.88514469844	3082.52712183071	2377.63564440017	2458.16223402965	1562.8067117326	1940.72258253078	1635.24371989246	1174.80711558326	1181.22894631621	1411.49677086092	1425.94043652796	1837.58064009859	2843.75850436636	2872.81845026174	3294.48926701088	2406.29250684237	1367.18510846691	1410.44511618618	1402.22116129965	1397.94806088257	1765.41113665654	--	--	--	-	-	-	-
M513T339_POS	Benzeneacetamide, n-[(1s)-2-[[(3s)-2,3-dihydro-1-methyl-2-oxo-5-phenyl-1h-1,4-benzodiazepin-3-yl]amino]-1-methyl-2-oxoethyl]-3,5-difluoro-	338.934	513.15572	738.975504659481	908.552848968374	1037.44876365355	935.223051039861	853.188307096798	911.38559613025	3239.98332512586	3537.81473430436	5184.77271099636	8456.34610606119	8872.55159639961	8824.26981025569	1001.853967776	961.159516748692	909.468095805256	806.814156578193	895.046299452085	854.398903042283	3454.13933764315	2494.74661161965	4189.52207241249	4422.31898143545	3878.49177942686	4114.15427255956	4061.85090447648	4385.48296686312	4064.25639477006	4174.32400835244	--	--	--	-	-	-	-
M377T406_POS	Benzenepropanamide, n-(6-chloro-2-benzothiazolyl)-3,4-dimethoxy-	406.0225	377.05409	9836.47746858856	12815.1067314924	16509.2389162432	7423.86735151201	5129.39248480704	7422.66393814564	9182.36722901837	18455.7204525254	21800.2600509408	10766.7098241766	6849.93594295379	13973.0808103649	4783.68034009005	11775.6623368574	4944.17491740718	10327.7573353512	22438.6150349447	15779.3948910086	18871.589527612	37204.3838022671	19024.2461052086	37236.8934636101	20223.353694518	17506.4245808861	19583.3534763312	20464.0779980435	20417.2763687552	20463.2305417885	--	--	--	-	-	-	-
M525T356_POS	Benzenepropanoic acid, 5-(3-carboxybenzoyl)-2-[[(5e)-6-(4-methoxyphenyl)-5-hexen-1-yl]oxy]-	355.5	525.19214	613.284206095385	905.863207740783	1083.42117069931	1731.53460521953	932.191885709274	1117.78618098878	6896.84101319582	10523.2316516056	7191.1364887658	8910.90814830877	6468.63483496254	9041.23013940431	932.157026134773	1099.27123343028	708.731737747937	757.637704102838	902.759457195705	827.980196074192	5426.59376197594	4459.39355883458	2560.86249447556	4717.7229158488	4305.48637384675	2445.27844302636	3243.08562673676	3481.54674992614	3252.99917772507	3244.36019140748	--	--	--	-	-	-	-
M510T40_2_POS	Benzenesulfonamide, n-(1,1-dimethylethyl)-3-[[5-methyl-2-[[4-(4-methyl-1-piperazinyl)phenyl]amino]-4-pyrimidinyl]amino]-	39.82	510.26281	3456.32111561738	4938.00224920167	5090.70730876138	4878.50932694909	3472.58867902596	2456.72578550635	4257.37591094497	2117.8110745696	5722.49717837593	7214.84926923567	13452.8861516556	5956.50851638545	4332.01079371971	5043.06435111729	3866.74431601731	3911.26912930384	4920.47283345932	4035.39796639034	5831.62968950442	4376.86572305125	3709.97736505002	6476.3141979655	6206.11624021784	5459.37923018045	4231.85477501453	4241.13829944604	3861.55015303913	3783.32125229855	--	--	--	-	-	-	-
M501T187_POS	Benzenesulfonamide, n-[2-[[[3-(4-chlorophenyl)-2-propen-1-yl]methylamino]methyl]phenyl]-n-(2-hydroxyethyl)-4-methoxy-	187.088	501.15635	31302.9508454696	116576.594484464	104869.386501476	89821.2543875323	83085.361539239	107573.250746685	63924.6964343673	56673.1876390927	37899.0575174942	70306.7633294383	56002.6561450977	61292.1942415881	1429.74039611524	1306.26965699161	857.215816253978	1434.48781953367	1746.0203851623	999.747948278684	1605.24382608281	1668.37380210783	1461.04170411951	1927.81781354887	1698.77222740262	2203.54937550187	29266.3551127488	29500.9032860685	29502.6795264495	27728.0763421155	--	--	--	-	-	-	-
M618T446_POS	Benzoic acid, 3-[[(3-carboxycyclohexyl)amino]carbonyl]-4-[3-[4-[4-(cyclohexyloxy)butoxy]phenyl]propoxy]-	445.709	618.31582	397.885061473252	748.727251791793	1392.88093812566	857.667326304549	911.282691309506	862.02524766793	972.554821088973	1503.39787665566	1602.23929049838	1077.92949497975	1135.38576774741	942.508707077562	1073.59205812848	1213.01408637788	554.295146010195	431.364360321214	929.773611898524	852.663273340509	1215.1796264233	1570.47060364946	1652.73883938667	1983.10223426279	1215.28324145022	1239.83151354582	2287.31003950922	1638.47335861901	1889.68009475526	1665.15747064648	--	--	--	-	-	-	-
M91T158_2_POS	Benzyl alcohol	157.5805	91.07442	22678.7882503196	24036.7371488646	27103.186468913	24803.0014171385	25477.4993351495	25617.6792947868	178695.404542677	342970.280991627	303980.252635799	252813.754377275	133421.464483086	225726.319607466	1976.88701698169	3422.83913406162	2627.29499775047	697.258005353534	2466.12666123638	694.497494679627	64585.2470686534	68134.8687634835	61562.853401919	93483.6817981482	60250.1104456261	59318.546038132	60075.9537721263	70006.1211088955	70173.7886839542	70326.7611116676	Benzene and substituted derivatives	100-51-6	HMDB0003119	C00556	ko01120//Microbial metabolism in diverse environments;ko01220//Degradation of aromatic compounds	Global and overview maps	Metabolism
M335T243_POS	Benzyl butyl phthalate	242.612	335.13057	2262.70081073809	4954.88138438694	3718.41287655029	4053.69970183146	16004.1445012404	2474.89421381123	1425627.53056763	941414.336989555	1893079.19583195	2400825.67623037	1425056.36325208	1111386.45062079	52308.7055958225	45756.0203687349	24949.3782136717	4927.31801556424	19230.9562671709	21609.6690381237	527574.312904315	723928.480243872	673453.225702084	751835.049519569	566439.607405797	1116342.74947008	1170424.35521677	1233995.44037881	1188910.94938782	1169753.53683534	--	--	--	-	-	-	-
M449T146_POS	Beta-estradiol 3-(beta-d-glucuronide)	146.457	449.19834	1473.75060357317	1611.41587738324	2108.68730135918	2197.38729926789	1969.76331565447	1830.74435022437	7472.86370675126	13098.4049515991	4623.37889793255	8109.91485609361	16326.7842600346	11671.1916470639	2101.1211979925	2304.9993281269	1887.35872148547	1714.01242346207	2166.62677810936	1868.84597423508	6909.57049279412	6876.52998444426	3616.9498994031	5244.9380831961	5177.8357219654	4658.29287452643	6346.75169001718	5414.69395275673	5618.34154858006	5407.91053247458	--	--	--	-	-	-	-
M118T273_2_POS	Betaine	273.333	118.08539	1009483.8953043	563475.687529162	947092.578616943	508064.209178781	614083.186668576	567111.275204725	215246.281409105	249502.797633569	506211.482663417	163508.889075344	116947.225710702	193031.938038106	825413.532812565	1264888.07625201	1078777.06118277	874486.585996319	1151193.59724418	1168124.47015793	179730.281772344	324193.262616646	202200.157430102	239854.441190331	171209.041035431	797878.664471214	384956.600668873	352282.854008375	367566.059873823	351224.083319524	Carboxylic acids and derivatives	-	HMDB0059606	C00719	ko01100//Metabolic pathways;ko02010//ABC transporters;ko00260//Glycine, serine and threonine metabolism	Amino acid metabolism;Global and overview maps;Membrane transport	Environmental Information Processing;Metabolism
M102T309_POS	Betaine aldehyde	308.634	102.08907	1700.13608584026	2030.20245814583	2204.33526349408	2491.39983524518	2258.35280237691	2221.14474829871	1429.40140463715	3640.26607583197	4308.56615692759	4839.86661805742	5055.84322779341	1631.68632633301	2793.75606169579	3756.88587548977	2239.26421864694	1841.26991658967	2144.37462474251	2061.62725584253	2126.30865619758	4801.71564003047	5605.02684077462	1933.19989051883	5420.45040013694	2475.50191742057	2357.72207756874	2134.39751566422	1870.53205534954	1846.01571463277	Organonitrogen compounds	7418-61-3	HMDB0001252	C00576	ko01100//Metabolic pathways;ko00260//Glycine, serine and threonine metabolism	Amino acid metabolism;Global and overview maps	Metabolism
M431T407_POS	Bicalutamide	406.62	431.0651	2089.87217990728	3412.94554030975	4015.69310845901	3498.41739226517	2940.43953073598	2915.93674264286	10311.6503971581	6125.05831399735	5068.17517999795	9677.31237941521	7921.39728655061	8252.3344291211	1250.19516383866	1472.66693537394	1092.94954347404	1107.02061318026	1321.48663708741	1284.5138648322	2205.02474792178	2380.29322503816	3725.87669690492	3501.37672364847	2623.12212111079	3350.02553179028	3545.74911260461	3594.33590837699	3795.9997666045	3552.47705652753	Benzene and substituted derivatives	90357-06-5	HMDB0015260	-	-	-	-
M429T371_POS	Bicyclomycin benzoate	370.689	429.14541	1875.52824407865	1876.6869238141	1409.41744325054	1934.74713779762	1667.12514264382	1812.77552372435	2336.95514230156	3118.68109237928	1346.95420711526	2486.42565360593	2221.62929832413	2967.03664223499	1856.53129323414	2008.67414513227	1749.20853630377	2013.33625177808	1812.15301373798	1800.42652728539	650.287669757278	1647.38954170631	389.92910903834	2456.33543312919	1605.60783829935	1556.67566587317	794.768609239434	1346.43065904893	1349.06903847839	1364.14495557868	--	--	--	-	-	-	-
M331T425_POS	Biflorin	425.0765	331.10972	1739.94154660253	2192.70017574981	1414.83279203482	2550.62290073293	1117.51319515433	1577.49177029406	4385.71564164321	4969.92844814046	4576.2212833387	4571.69518426489	4558.11391260813	3422.60042639463	2464.76285087652	2398.91281887518	1211.15734223488	2387.60302432205	1551.20866835589	697.039086936194	2546.94647288969	4472.83982650921	5649.94087574282	2928.52193043302	2548.48076366119	2648.48549747866	2789.40609707414	2849.98111062025	2451.88522853892	2853.22255516101	Organooxygen compounds	89701-85-9	HMDB0002336	-	-	-	-
M583T350_POS	Biliverdin	350.105	583.25537	2883.29612836384	1974.88313205875	2392.04408490914	2670.73047699706	2639.04582614493	2636.47795161841	6158.37465817548	7342.90110119958	5842.24415258308	5505.24510270463	5687.25588687749	4438.24050017551	2666.16671895229	2545.10238804613	2551.45716758135	3179.5682014508	2198.81659763082	2464.72345302482	2580.14334528818	5550.14138259361	4823.16002369243	3888.81169750317	4806.31059493344	3721.46365176682	3485.48968608706	3304.57390926306	3560.66728148734	3560.44775702611	Tetrapyrroles and derivatives	114-25-0	HMDB0001008	C00500	ko01100//Metabolic pathways;ko01110//Biosynthesis of secondary metabolites;ko00860//Porphyrin and chlorophyll metabolism	Global and overview maps;Metabolism of cofactors and vitamins	Metabolism
M398T41_1_POS	Bimatoprost	40.843	398.28785	21987.024501986	33136.1888775306	27028.600288395	37190.8985877475	31673.894193946	38097.1398021762	23880.5243080343	27907.9029544847	52880.7767107229	31686.6307216645	33606.5389429986	26581.5806989062	29140.4124508242	30432.7430589276	15912.4834840434	26496.5115975227	11646.0645878079	25789.2568322518	55793.1214393224	39989.7894686848	33818.4274131221	23215.2559129392	42946.2139082274	8242.72096179112	27806.5011847269	30171.2046112104	16644.905876542	30380.1984634456	Fatty Acyls	155206-00-1	HMDB0015041	-	-	-	-
M427T593_POS	Bis(2-ethylhexyl) sebacate	592.572	427.37578	1876.3164018099	2296.8272707804	2732.25703381804	2331.44616071411	2529.97682942736	3422.30923257216	2661.15875080715	3157.12188323483	2524.32797655593	2303.20226284662	2873.79043289785	3227.12784012845	2527.3304566554	2901.25138787177	3126.65572958933	2168.23666380568	2128.21053796315	3427.84321697263	2110.99952301549	2307.04443348287	2755.29616755494	3082.11647226207	2543.23336642309	2947.02782378767	2412.04264559469	2185.06023278963	2408.84652665575	2410.88956228128	--	--	--	-	-	-	-
M147T185_2_POS	Bisdemethoxycurcumin	184.6475	147.04322	713.617008627412	943.417778708933	509.341815188226	516.318644100694	874.33372601634	592.679023423585	153514.217956224	178060.981783559	139482.439315495	317655.052037984	312170.265867807	268093.428419883	1135.77673602608	1425.2859960275	2687.67603659704	1310.04142811538	2701.18241401982	2034.35290398287	79327.7483511781	98753.2724162309	134274.354701279	236026.865255174	112011.704318293	106929.381939229	50009.1510532466	56337.7481750032	56465.3885255287	55175.2525072943	Diarylheptanoids	24939-16-0	HMDB0002114	C17743	ko01110//Biosynthesis of secondary metabolites;ko00945//Stilbenoid, diarylheptanoid and gingerol biosynthesis	Biosynthesis of other secondary metabolites;Global and overview maps	Metabolism
M469T469_POS	Bispyribac	468.763	469.07637	669.14580364678	725.832336587227	725.460936275024	719.323315909076	705.564724839353	692.484476488611	1107.23641339714	930.984166262327	731.481219919681	1541.40951720978	979.549804575071	1203.55494064432	748.857007346923	914.189386161463	720.290900689378	686.604176173679	854.554876032177	786.197676587052	1505.46349195193	1570.58439297411	1448.02945193684	1389.92934689904	1697.04466456697	2332.38270607564	932.996268309085	1312.57704560272	936.499173024167	987.196853562993	--	--	--	-	-	-	-
M470T484_POS	Bucladesine	483.9975	470.13665	1077.16358372082	1200.13225420287	852.371524091778	1148.28863427535	1155.36444866979	1203.06172145273	1359.66294350618	1354.68276472842	839.079129182448	942.651179327064	1902.08075913017	1428.03911742967	1159.35621035482	1143.51093799183	1267.66956915611	1088.27640033003	1096.74842254405	1132.9553555276	1138.78952691021	1071.2977278607	1415.03965247514	1140.32300459601	1500.54396699007	1271.68562414911	1172.25219855861	1145.02216878014	1130.22419160511	1149.74160556345	--	--	--	-	-	-	-
M628T511_POS	Bulleyaconi cine a	511.1835	628.36345	1630.94626880917	2904.82125874165	1658.66055612531	1997.21196362017	1056.34370056081	992.023696138234	4433.69942989162	4612.39031910949	3377.81208448094	4799.32900976949	4661.49025498872	4293.92897820755	2307.56708628481	766.3591829948	584.760751315803	1685.43249842015	2023.36061362148	1232.27621158151	5298.6978053114	4202.72444325651	5438.35174220751	4168.30310606205	4431.88751234882	4204.04350370924	2792.46888859623	1250.30903162371	2774.07543289088	2793.3985970934	--	--	--	-	-	-	-
M402T395_POS	Butachlor esa	394.606	402.14515	4928.76688473288	2228.19083335106	1797.01512935475	2089.29630833857	1583.57998168436	1983.17169226421	3575.06515734357	3095.94593848578	4054.54077211699	4594.30031121272	2393.27657964756	2158.47848439621	1563.19795916695	6414.99986987579	665.615126566286	5099.20045709586	1535.82384284623	1317.01770654226	1644.69011675511	2327.61771697265	2404.53066061499	3453.16166813886	2025.87297570696	2364.52589489616	2836.60137633319	2994.02975996673	2974.00176745582	2993.26291377918	--	--	--	-	-	-	-
M333T361_POS	Butamifos	361.061	333.11492	1984.73324506615	12240.7506123431	3647.47457271549	8597.6338161801	13635.9312839299	13973.741832743	430139.160336411	672060.199496924	225909.525953926	392097.915800407	538150.503020795	363584.408630143	5263.36346561433	3902.18904944207	2592.22484457277	1212.04584314017	2822.01420427098	2599.49950422253	605260.456907517	298774.814822434	207736.951724305	643407.282472745	464818.970073112	249234.98334296	221841.238379423	229646.857850206	225354.46968661	221857.344152757	--	--	--	-	-	-	-
M288T41_2_POS	C17-sphinganine	40.7975	288.28933	753127.278558782	1094167.13544286	960412.420768034	920282.528343327	1262392.39118125	934492.509004778	853364.425706433	1336551.56373485	831134.351606498	1243338.92065143	1298373.21919886	1055107.17698434	817299.861286112	872507.486874463	724533.960468681	1041783.52747515	988686.64443193	968164.691601103	787189.038826695	824855.047590969	735857.321395864	825662.846316691	626555.439984944	1067451.33795282	735971.394695902	689330.09546854	669768.097388414	668115.576284148	--	--	--	-	-	-	-
M452T226_POS	Cabergoline	226.389	452.3197	2895.27496939719	7473.41601098341	6825.89347603598	5978.32955397765	9453.89935931659	5489.26990155269	25490.7123561321	51349.017536009	31716.630198677	38887.439489453	35205.1110889921	26938.8840045091	1157.24846505037	1385.92638784393	1198.33202295404	908.960756639961	1309.97909403234	1486.16489802859	13065.3739602527	17330.0168185586	14748.0222291359	21825.1840358444	17298.7670961994	18529.614679667	17370.2227943242	17618.3005244656	17624.4725412639	16839.0160477628	Ergoline and derivatives	81409-90-7	HMDB0014393	-	-	-	-
M541T470_POS	Cadusafos	469.575	541.17193	1146.94354843861	798.195683056313	1208.86739293656	1367.96002082885	1465.41602639149	2122.46822696517	1506.73429597029	1799.10206193801	1832.51867233319	1567.82506917488	2055.26151826186	3173.96696559024	1449.46984649619	1476.67835980074	1146.98299547027	1331.96972722396	1234.89893037992	1270.51843189331	1902.65478203288	1449.73708468026	2474.88021049337	2146.05216117928	1869.62853205514	2081.13089339436	1039.86580458773	1038.96259586033	1044.19148219146	1579.66758177035	--	--	--	-	-	-	-
M397T98_POS	Calciferol	97.671	397.34485	15013.0611269837	17472.4766664676	22345.6826709583	24287.1930609135	23883.268695107	30305.2990228071	18289.0177502976	14379.5241460954	17624.5527891001	23167.134066204	5849.99144516139	15364.4733753117	38131.6344099251	22133.7790533856	32531.537691533	19483.0224669903	21685.6126260977	17277.9687062808	17308.8677855504	18556.8993723371	17722.7886043741	19456.1861508132	18085.057200721	19777.7726236631	17634.1405103984	19521.2083018873	17721.2744274051	18302.3504257246	Steroids and steroid derivatives	50-14-6	HMDB0000900	C05441	ko01100//Metabolic pathways;ko01130//Biosynthesis of antibiotics;ko00100//Steroid biosynthesis	Global and overview maps;Lipid metabolism	Metabolism
M488T387_POS	Calcimycin	387.309	488.2688	723.404517333466	1001.31912009835	1268.16560488019	1040.0725613142	831.596780609597	1019.30427390417	1249.03478100179	1480.5137452044	1384.90307065151	1302.03007131393	1248.97035268048	1231.41147162628	1199.05881190763	1364.50836586759	1749.68010826849	1038.66114562289	1433.84133348823	903.129189266596	1449.12392008891	1459.32313208579	1239.73338935082	1452.56614412524	1242.1003611513	1239.17201546134	1324.07368762992	1305.33532317536	1321.67641018618	1103.96679074979	--	--	--	-	-	-	-
M349T369_POS	Camptothecin	369.099	349.10967	3080.87876053658	2906.06853240485	2786.33351373373	3268.45748903231	3347.9994891663	3122.58508282057	286005.566841193	585636.83014974	370233.976710213	282729.563292517	248882.712330454	211287.834431882	1502.74454658497	1306.23917649014	1580.26024122639	3023.86463065032	1611.11231014136	1539.36300185596	329656.256970016	306410.475085505	209870.843007882	359176.27033531	336829.354487249	201505.258479547	197195.43804257	202152.831727413	202145.989105624	191574.500639988	--	--	--	-	-	-	-
M587T35_1_POS	Canthaxanthin	35.148	587.38301	29658.3705947872	23624.2082072116	21193.3798363703	27500.3315626161	43881.7198367894	7163.20449244568	20108.0888094807	42539.5377184604	25814.8068449829	32729.0077718188	7770.53900363687	20811.8026536426	18827.3550963375	17810.7283997923	5362.5177341695	10237.406750256	7993.48809643422	11422.4323553659	19249.3773260773	16619.1954638172	23722.4867621527	21535.1077310619	14425.989063003	22285.0168409252	28766.1293845805	28216.6187278952	25010.9332737196	25011.8838349717	Prenol lipids	514-78-3	HMDB0003154	C08583	ko01110//Biosynthesis of secondary metabolites;ko00906//Carotenoid biosynthesis	Global and overview maps;Metabolism of terpenoids and polyketides	Metabolism
M326T233_POS	Carbamic acid, n-(9h-xanthen-9-ylcarbonyl)-, butyl ester	232.702	326.15555	1951.12189837901	3829.41777952446	5555.88422755193	6558.94083363836	6104.76405759823	5328.46772576927	2010.35622102021	3306.89780075735	3896.30273518248	3887.57555228165	3048.56521914547	972.84295700982	4852.24221660083	3914.187770637	1541.1440251509	1940.72630343523	3140.58444191289	1635.72271328505	463.834628011415	2722.41344834206	2362.71051048546	1065.31974740064	886.510777711344	2634.4512530201	3340.24738396023	3656.47442370295	3335.41329419194	3456.26384520346	--	--	--	-	-	-	-
M378T426_POS	Carbamic acid, n-[4-(5-methoxy-2-oxo-1,3,4-oxadiazol-3(2h)-yl)-2-methylphenyl]-, phenylmethyl ester	426.203	378.08212	924.00202600883	963.07015723492	1083.82797989995	937.264115583406	947.666627500685	930.736983888944	890.986538483996	1725.43253827529	1101.66825482432	1170.54396952953	2100.64306447453	1553.54863779976	955.62238923615	1117.06889585005	997.319046581028	1133.5542203631	1072.26196821482	1142.72839761789	1119.19811943356	1367.66793286525	783.247316900894	1692.07456568218	1382.58641516343	486.066961564926	1224.85394517195	1225.97234568935	1226.37877304056	849.942029841667	--	--	--	-	-	-	-
M429T403_POS	Carvedilol	403.103	429.15726	1449.91778166453	2474.07495031645	2761.59105997584	2042.94159602394	2047.34962529115	2263.66788207627	3796.93355985533	3389.35994299104	2558.5841124482	2605.30272141126	4622.37615264493	2107.31306480065	2024.72098942474	2534.10002755915	2452.17429321793	1631.79702953045	2861.39798747643	3036.09440725974	3268.91197104178	2729.79939635008	2478.28585402209	3442.31677169585	2935.77889156262	2434.68303936309	2965.22928028805	2987.90365337101	2519.48323414914	2900.32350852481	Indoles and derivatives	72956-09-3	HMDB0015267	-	-	-	-
M465T144_POS	Catalposide	144.464	465.16382	1135.7149694626	1333.6872594374	1634.05614264465	1419.89877403388	1400.9552086485	1426.49566574921	8395.60017130148	9988.14793567695	2866.46781091154	4322.86469047364	5383.53023480649	8745.05838040477	1652.77765962871	2060.28734200271	1342.44985670696	1296.72353699689	1457.96393480053	1410.04941124005	1938.39075681906	2663.70919675129	1762.59577447903	886.053673594996	2089.63227039813	926.263853229424	3011.89002918215	2728.25125680808	2889.25933332237	2259.64142533528	--	--	--	-	-	-	-
M666T178_1_POS	Cer 22:1-d7 (d18:1-d7/22:1)	178.437	665.57974	127.145623920812	553.455136927995	244.123359882863	318.058181710162	310.668062269148	356.837157332026	1328.79261229869	2263.16113365146	1855.69294715381	1217.37827872838	2415.20035986557	2626.04048651873	235.050071326414	757.875846171747	422.608788775229	145.056269636333	108.832348328213	181.651441226377	26727.4667727775	21342.944035229	3931.08642553717	9271.42957032066	8065.83181839791	13768.8088938062	3535.21711144683	4431.35468480396	4088.35524268806	4080.42466329152	--	--	--	-	-	-	-
M298T87_POS	Chaulmoogric acid	87.011	298.27233	14942.6421153303	19490.6892246401	44845.3763582898	42635.5968523995	37598.5505533061	34055.9521296739	12181.1791658717	16981.6136494536	61538.323681672	5111.63345668563	3994.67988660174	23656.4395164287	48183.0391235479	37152.9947619447	12922.1121172895	49409.3828563441	15499.7381756011	17608.4451546872	31377.5593078567	66238.4303661456	26008.9315131385	60796.8934940235	48418.8759234041	37454.9126789874	30363.4848085265	32179.7678137905	32196.0024749392	31289.9729059088	--	--	--	-	-	-	-
M345T189_POS	Chlormadinone acetate	189.316	345.1506	2190.57573173812	4512.38610189023	3581.75214583248	4748.31626689782	6881.97388422539	5934.37259439478	38944.746258636	32570.4466263316	32234.8222252424	48807.95910052	41654.7996718551	36799.0182259229	1052.54125062338	3061.33657232199	1937.70191844454	2627.37017546262	3347.10478667344	3534.39444043851	40599.9050314787	34397.138686786	28703.9687283392	35274.0308405353	38717.566217946	47284.146169802	31366.6525829391	32556.8657711672	32555.0609105546	31574.4764231099	--	--	--	-	-	-	-
M425T36_POS	Cholest-5-ene-3.beta.,4.beta.-diol	35.6365	425.33952	83750.4203603773	96410.432214225	115545.514515798	84690.5645516816	96342.2332888093	92976.481212483	46031.2201411229	33415.8700455458	57391.3348090824	15144.0190690794	37989.977182094	65089.3208173274	83610.8916260686	48269.0847410672	92477.6071725599	76880.6734069183	67895.900621031	84102.7653550271	103630.247400588	85370.3255463619	109240.720379573	124952.020747415	81742.068397415	78213.5652497944	89162.9578801986	89293.9863033817	89273.4186268489	82780.0378425876	Steroids and steroid derivatives	-	HMDB0013643	-	-	-	-
M104T304_POS	Choline	303.681	104.10586	587002.022408538	214227.517385092	816715.535322599	386686.253804845	399788.575032978	388189.252541144	61615.1822848004	147710.917302682	108557.568649052	111807.665430306	89943.134233149	167772.038059578	1008179.20863738	991668.370013736	558790.108268165	710570.728689494	814189.156060771	1958747.818601	146430.310638843	41184.6791389074	33761.1208669037	81672.1594537634	26001.5519996535	46636.7742848477	71560.6672476442	71751.1719332828	77814.4580744306	77907.8337658298	Organonitrogen compounds	62-49-7	HMDB0000097	C00114	ko01100//Metabolic pathways;ko02010//ABC transporters;ko00564//Glycerophospholipid metabolism;ko00260//Glycine, serine and threonine metabolism	Amino acid metabolism;Global and overview maps;Lipid metabolism;Membrane transport	Environmental Information Processing;Metabolism
M617T501_POS	Cimicifugoside h 2	501.103	617.35882	1082.81152532084	1270.291931469	1295.29963860413	1202.40097491676	1159.18845319363	2221.53326048393	2868.48235739063	2464.39494112429	2393.57748791895	834.891957312268	1659.52919587402	1455.14104558109	1184.91798422079	2716.04234050528	1585.02872903663	1281.34325594388	1545.94792817726	1420.10792197481	2056.29407870942	2028.55260156555	2112.72861716069	800.507995325985	2054.63067227454	2068.278441616	1207.49261330155	1372.94617715345	975.471285044003	1553.83544937888	--	--	--	-	-	-	-
M365T104_POS	Cinobufagin	103.693	365.18807	11494.5149652295	15552.2197527943	21906.2284087727	22041.596984917	20393.6403448934	19494.4910134651	25347.472723937	24138.683547535	32765.3584403824	7092.80460124183	43384.4193976025	26471.099615325	21475.1030824043	20385.6216261565	8747.35564369241	17114.6322109705	4580.8846430891	11320.2105128535	15260.9857027069	21356.6181340956	20004.6110791933	22472.4821110367	16600.8349532715	19973.340494521	24132.7001051449	22980.0393276314	22437.1213452741	22420.4814772231	--	--	--	-	-	-	-
M381T187_POS	Cinobufotalin	187.3485	381.1866	27173.6496936157	24768.6504259781	34279.9393623691	31535.584487683	29289.2786692366	44594.5454769611	27397.5214545842	21254.8063672372	30377.413304261	43422.8458437771	30857.9931133598	33006.7436716917	23763.7472211114	21224.0347263831	5385.32443215478	20201.2285113695	11260.8780168245	15687.6495108296	12546.0677843071	22181.4249107895	15881.1545402144	14649.7697585304	14587.5491519769	12662.2647246812	27783.3597519777	33318.8010445629	28122.1730002585	27992.7625059467	--	--	--	-	-	-	-
M293T37_POS	Cis-11-eicosenoic acid	36.5215	293.28279	82439.6689838453	90796.5388748124	78867.6981907187	84128.5369724192	83069.6064018957	110721.071569126	114695.280662918	95779.1023030866	88574.9192660091	76676.078614622	71229.7942861099	99523.0364063711	110015.803054737	81913.487099503	80294.5501701393	124537.09601264	91393.2383224646	58833.5293113764	144469.68425168	93725.7093988111	54247.1193265668	53154.4478552237	81781.4651683191	66392.3046272083	93286.9852014158	96329.5304972024	96346.9145064341	94792.1468497696	Fatty Acyls	26764-41-0	HMDB0002231	C16526	ko01040//Biosynthesis of unsaturated fatty acids	Lipid metabolism	Metabolism
M154T395_POS	cis-4-Hydroxy-D-proline	395.2965	154.04842	1176.67994336886	1446.20710935931	1164.01844352622	3109.92597671579	1617.10367501117	1285.77415276505	28136.0585846562	45756.2152024091	29754.8061532783	39980.9806688469	46835.0115870008	41665.1421324712	1648.87556376108	2986.60379270885	2163.84358666309	3739.31301669816	1530.22766807053	2343.82128203613	8486.57327004854	9123.71636852038	13081.921554458	13878.7600372257	8948.70375577583	13111.6084172783	13013.1595675904	13877.1924452263	13724.3325386288	13887.8942401229	Carboxylic acids and derivatives	2584-71-6	HMDB0060460	C03440	ko00330//Arginine and proline metabolism	Amino acid metabolism	Metabolism
M425T400_POS	Clindamycin	399.787	425.17342	1352.5903405224	3752.87082538564	4072.25904750024	3312.22908577638	2989.46248337095	3647.09172368779	2729.34788036684	1757.77932286789	2685.78374684563	3568.48916585144	3730.57071680528	2175.12885084232	4966.60522648576	4695.55580617563	2149.2150847449	2606.19715595634	4674.18743464775	5327.97981683315	6508.53192042761	6200.94250250734	7913.58753017345	5950.46095175355	4351.02819529837	6255.83971692402	5361.58513042872	5424.59096402393	5344.62961396848	5743.69935621991	Carboxylic acids and derivatives	18323-44-9	HMDB0015321	-	-	-	-
M401T191_POS	Cnicin	191.247	401.17628	953.248613606003	1318.94325075647	1621.15063220392	822.305723480928	1534.37195734048	1532.08449393514	4704.54366401169	5616.76568200852	5173.72929955883	5993.02219679145	4135.06936214675	6827.24773888321	1431.4731247134	588.763644582936	1297.28561080053	1137.47488153678	1344.96359085541	1417.94448317024	1247.82961802158	2133.58187586088	2849.78297507021	3908.75827821754	2669.839484498	1364.16018541666	2574.21557300267	2787.92756794647	2792.61136568559	2603.22927100504	--	--	--	-	-	-	-
M476T489_POS	Codeine-6-.beta.-d-glucuronide	488.7135	476.20872	1906.0181333853	1762.94821193874	2093.99206899471	2316.04457281434	2067.03259320835	1948.89470401624	2927.79815771507	2551.25313208649	2417.79922683413	2241.32834357795	2410.96858411922	825.380750747358	2190.36084778698	1607.87460231829	187.467898856224	2230.73161150759	3477.42893170028	2396.24609588742	1860.21118510248	1893.8955644621	2277.08526587501	829.724206701176	2153.36417803348	2463.04830207768	928.112565707078	999.885804028687	945.273454066943	1246.850982623	--	--	--	-	-	-	-
M443T250_POS	Cortisol 21-sulfate	249.794	443.18942	871.502504289829	1275.80735560366	2323.2739440878	1931.94365768379	3383.50338649058	2985.90863910329	1457.37535988672	234.449318062838	1732.54194498317	3500.61018572525	1352.39366917073	314.482865285178	2915.61951654097	3152.33755977484	2047.27199810565	1473.92093001635	2562.75910568425	2366.07526267061	193.437592426779	1389.86259522418	2021.64867123819	1708.54731052423	1752.76935829778	1208.38637492867	1805.88359728888	1308.90066072752	2910.04742715666	1641.67749941398	Steroids and steroid derivatives	1253-43-6	HMDB0062779	-	-	-	-
M177T277_POS	Cotinine n-.beta.-d-glucuronide	277.167	177.07745	1020.20735768567	771.358673510804	809.381973359876	1328.23127278585	732.495895665059	1178.51683582983	626.03989482473	545.139130553181	547.292648214415	511.559405489104	350.486063088292	1102.71924178657	4421.54449893223	4868.70053674351	6036.40752749386	3437.51454393942	6193.17542032082	7621.28932077083	825.676185668274	519.177421767826	421.920451764702	421.920451764702	414.347081390953	564.88551944016	408.42047484347	658.855308867477	449.722791656618	343.66078016872	--	--	--	-	-	-	-
M293T329_2_POS	Coumarin	329.4335	293.062	24314.2799844501	28211.6043169241	34106.7124655858	47769.0504052852	51362.9244667685	51552.6912389555	91274.3414588406	88094.6626614703	89520.4321029229	143362.644051123	141076.760681394	95089.1066649104	40556.9292071542	28242.5978012991	21333.6559393404	23097.6111103036	16146.0069983889	16827.3842174549	43497.1329216666	37361.3155645227	42051.5377639373	37751.1659031277	38483.5536095793	52280.297901026	55056.9875641659	57171.9653583575	57210.4712745093	55547.5754713177	Coumarins and derivatives	91-64-5	HMDB0001218	C05851	ko01110//Biosynthesis of secondary metabolites;ko00940//Phenylpropanoid biosynthesis	Biosynthesis of other secondary metabolites;Global and overview maps	Metabolism
M235T259_2_POS	Coumaroyl putrescin	258.731	235.14321	64190.2320703623	315505.561009781	259579.315150063	44279.9804108591	83495.7235872395	184690.836581975	288682.730313521	82657.9547834196	261013.310246112	441874.346420612	157317.110036109	206877.344895909	144230.69117806	139281.433690325	173534.179199871	76887.2859416998	553265.725140712	480084.686410763	52238.408077797	61312.4616044459	93968.9978961876	79373.1089265485	46524.6150383983	502053.071970554	364801.545657499	335533.247064442	367947.433117698	317641.308280451	--	--	--	C18326	ko00330//Arginine and proline metabolism	Amino acid metabolism	Metabolism
M284T124_POS	Coumaroyl tyramine	123.578	284.10891	2016.96748147666	7182.929193691	4159.40625515241	4471.82534012502	3685.95246954333	3455.10635230206	7134.84603104009	7023.8098734502	7426.67194510259	6682.17770664898	6577.4506886191	6357.51600485206	3302.89912715606	3993.13668094785	4886.93436161276	2536.91376166873	6622.32668082808	4071.00721644568	1360.63410518497	1454.37197289098	2704.19886420907	5684.11366560641	5342.50700556677	6032.71545724236	5457.95652837375	5602.63928009839	5450.15368843527	5356.0679532173	--	--	--	-	-	-	-
M132T356_POS	Creatine	355.58	132.07551	2224.90180094654	3063.25540505235	1863.7323876399	3110.91039752387	2832.74380275073	2555.45679905615	54307.1015541848	64348.1429964748	88045.1167534864	53718.470260058	45719.0193198032	56873.4994488754	3966.15804540519	5841.37406308634	4363.91589859791	90526.3664753788	9944.17881876373	14988.3617376302	4130.83011537633	4122.98355392218	5193.18805234315	4045.4355169642	6046.40184226003	3392.99202804286	21035.8419204539	22248.9561122569	21699.1947395257	21304.5320883719	Carboxylic acids and derivatives	57-00-1	HMDB0000064	C00300	ko01100//Metabolic pathways;ko00260//Glycine, serine and threonine metabolism;ko00330//Arginine and proline metabolism	Amino acid metabolism;Global and overview maps	Metabolism
M114T37_POS	Creatinine	36.53	114.0901	53821.1334335926	42073.7263598803	32789.4300937953	36327.602646063	43915.2953462874	35109.871836964	41303.4819956064	40416.5252486557	35507.5256370037	38366.7187467329	40339.4608491762	44012.7413341306	43715.8341602115	41489.6071148652	37548.0709982559	50245.548419442	31408.5260843046	32366.1104806632	52069.4241465406	35859.3099461033	31406.7095215534	27671.2822007435	36040.4265103854	39700.3269067201	34074.4751645196	37478.3696735933	37468.9419405606	37478.4075904875	Carboxylic acids and derivatives	60-27-5	HMDB0000562	C00791	ko01100//Metabolic pathways;ko00330//Arginine and proline metabolism	Amino acid metabolism;Global and overview maps	Metabolism
M592T493_POS	Creatinol o-phosphate	493.466	592.18968	1700.09165450914	2842.52634213619	2022.40986192916	1010.96077331757	1726.48253728252	2333.97680438676	2842.6780715873	3433.55845361884	2847.57933190444	3315.00372928348	3984.2934784842	2157.52273148884	2308.71352398237	1381.39780766796	1732.34336186047	2064.66942733385	2099.2856629456	928.246222217687	4263.95766440045	3069.85724835598	4255.0586666447	3523.11727045301	3184.11339279365	3326.98328155696	2974.38773613836	1257.65820249724	2959.49758891925	2990.71988899513	--	--	--	-	-	-	-
M579T395_POS	Cucurbitacin e	394.834	579.27048	1098.57639118073	2053.88032935743	2176.99712009809	1748.90850250843	1641.56075924378	1477.10870822805	2570.89344213566	2319.74500410399	2459.97033993969	2344.04076067221	2656.9580713351	2477.71040013918	1331.93590572397	1111.15405909314	1075.63994960892	840.107742044313	1399.04138324707	751.175468850506	1044.83040602525	1944.00018364384	2120.10191249691	3288.47382974883	1375.0222302699	1629.65708462696	2095.42974060035	2191.55152568083	2188.83345666104	1930.18731744008	--	--	--	-	-	-	-
M257T231_1_POS	Curcumenol	230.527	257.13789	3954.57832954863	5464.3845452107	5395.83952404812	5118.53918056414	5089.94783360461	4627.90343922776	4511.04110249183	6245.41128617708	5578.03142543476	6755.55637535924	7201.19018512475	6060.77222903439	6401.24824466503	6039.16023333439	4293.05594624585	4395.58250119621	4374.51977316976	6171.4099954615	2925.12831378803	5361.86092638238	4460.63198240289	4992.92900865438	3747.90124804929	6148.15671440377	4727.13990179025	4711.19818097347	4787.43890628064	1111.22661955875	Prenol lipids	19431-84-6	HMDB0033960	-	-	-	-
M211T72_POS	Cyclo(leu-pro)	71.922	211.13178	29823.4088616345	34054.4334662593	95922.7251375705	63534.1280416442	41356.8746721491	65099.7741459162	48335.3541182027	57287.5460580381	66308.1705899575	137122.380435122	64730.4481655039	85390.1800166862	58697.360670389	57711.4994188163	27622.3450808269	26936.8762779603	48810.2451222062	44562.4443399542	61109.5442512451	37743.4579438463	58244.4462849434	80023.2537955693	25100.674255536	89581.2958229901	53790.802072329	55092.3413484833	58464.9061630701	43948.1803258753	Carboxylic acids and derivatives	2873-36-1	HMDB0034276	-	-	-	-
M100T175_POS	Cyclohexylamine	174.7185	100.11092	20103.0256187829	21086.5563639337	14121.0619274838	23211.4348645037	25417.2809688545	21611.7732358966	20196.4995907557	14373.2025173185	17733.9512266274	16709.7659539742	24325.3889395489	16555.6690271703	13572.1651033751	9979.46160649583	16461.8815143947	17888.8945881898	12746.1303396332	15044.8978561272	19460.384472654	27622.8943495253	14530.8011286975	12529.3270656023	21142.8147839563	18784.6763271306	11900.4735400951	16140.2919708316	15224.0184894091	17538.5087492654	Organonitrogen compounds	108-91-8	HMDB0031404	C00571	ko01120//Microbial metabolism in diverse environments	Global and overview maps	Metabolism
M412T39_POS	Cyclopamine	39.389	412.30386	3581.23015518344	16480.380328003	25821.0935780962	17004.9382425254	11741.2001317422	17169.8692318992	13509.0672823014	18636.3321579437	19189.4590270004	21185.7766240446	22600.6124314444	16533.2237194128	16734.9296919215	17202.9276342447	10423.6300976541	12444.4118506531	12455.9561111805	13554.9631515811	18157.4581173321	27104.2320113196	24138.5462782585	18420.1374703615	14400.827024728	31019.1729646757	20797.5860527902	18720.004988654	17593.0838278182	17539.4266564583	--	--	--	-	-	-	-
M375T147_POS	Cyhalofop-butyl	146.9625	375.16082	2926.6936846471	6139.85763101399	8331.47656399057	7262.26881290847	5688.07718007246	7813.95514018995	32315.8898187228	38568.3551419678	30664.4408053098	45404.023033744	54736.1767627118	40522.5953277478	1391.49883719527	4884.72636535224	4292.98561305905	1310.64061451152	4474.7515797261	3760.23438142931	12025.6138735633	8871.81267611495	8981.07507454153	13336.5738039214	10428.6160862511	8790.87290494507	14397.0871155528	14391.3552873854	14237.9206768851	13151.8953890536	--	--	--	-	-	-	-
M467T402_POS	Cyhalothrin	402.469	467.13492	10001.9878789812	9504.05660148486	14550.4577168692	21270.4868569416	19465.9028591785	14697.8010217579	7404.93637523707	8516.41103136217	8459.76667390431	8827.07908992252	7927.85516258654	7719.87585710776	8722.92425984154	9747.40853768649	6586.26248664889	9573.67258047808	8772.17340388036	10382.752309128	8961.52443808595	9142.17095630614	10850.5256656139	13351.1071200683	10565.0795350488	10416.1634862733	8449.43199085962	10770.2497187042	8478.14434629745	8657.80928131145	--	--	--	-	-	-	-
M439T239_POS	Cyproterone acetate	239.247	439.15496	995.699193501877	2367.80452032424	2694.76506388723	1790.47603466354	2070.78309762838	2649.13673355447	11034.7045481731	9599.54365921891	14986.793284829	16296.737393623	10157.9762481725	11156.7329281375	4474.50014849837	3574.89690579728	1972.63544787567	2102.60470848968	3145.32021908972	3234.37275289922	4412.93175119156	5370.28663553547	5598.78243251048	6851.52281394029	5155.30101968012	6594.52760611311	7457.74764064833	7189.79382951505	8031.7413461738	6886.85922756492	Prenol lipids	33375-08-5	HMDB0034974	-	-	-	-
M324T437_POS	Cytidine 3'-monophosphate	436.636	324.05798	522.015883312157	1272.60271382041	3301.88939676378	2691.47739087383	818.768602949183	2051.75058461505	2804.97371675731	2839.42873017702	4175.45551516608	5597.45002904988	4503.08715252731	2417.24632890148	2176.78993838688	2339.33863499467	1690.59015925324	3161.83907087564	2740.20517935686	1257.63864680262	3356.06734815612	4769.58432450177	6905.95774340218	7999.94831003487	3850.39367897844	4086.53817681508	3215.76088939674	3275.01715298377	3275.53613640295	3216.44824796648	--	--	--	C05822	ko00240//Pyrimidine metabolism	Nucleotide metabolism	Metabolism
M386T474_POS	Cytidine 5'-diphosphate (CDP)	474.131	386.0129	857.874362794421	1052.45336539776	869.655756467126	789.748140418539	771.45230990002	636.756139601819	584.294777767808	540.799354317925	500.822240431191	663.87539747596	653.117265258227	859.976666691252	647.120583978912	673.076400855263	683.789968901447	684.182733978899	801.733182372246	786.051225182816	1030.41969095319	1342.23545109555	2624.95069682191	2043.86363802627	977.636211134954	1937.18790093175	774.456170872152	836.068510908155	817.823916649518	910.47482657408	--	--	--	C00112	ko01100//Metabolic pathways;ko00240//Pyrimidine metabolism	Global and overview maps;Nucleotide metabolism	Metabolism
M112T243_POS	Cytidine 5'-monophosphate	243.378	112.0496	105468.297903293	174670.46123548	312106.380268559	275173.139810429	266583.570412299	226614.649506593	41110.8555124346	38211.6007383081	86530.5929459981	61032.7103087165	27161.3983630372	39039.999290145	167439.509924339	95052.183364959	27951.7269812857	128483.923662441	71781.2021099079	83054.1048832516	18899.7644884352	63936.1219106251	23474.9796601889	43443.0433322128	24854.4593337147	27142.5608568773	80608.5298441852	83342.6212068688	82177.345433829	80608.0734995965	Pyrimidine nucleotides	63-37-6	HMDB0000095	C00055	ko01100//Metabolic pathways;ko00240//Pyrimidine metabolism	Global and overview maps;Nucleotide metabolism	Metabolism
M191T206_POS	Cytisine	205.974	191.11661	1689.42919601301	3832.07724045311	3881.14042330777	3495.68830335275	2835.1564067053	3195.85024222096	6769.11022998217	9777.88429119728	9129.43303476832	11699.6281475467	10246.9711878767	8644.19648048031	4686.57440083364	10561.3486390672	10412.808794352	5258.18229832423	8088.4389113863	11470.7039995751	6633.64588940194	5378.25191697269	8699.43746445435	7696.46087766547	8336.75870529011	9211.03642436222	5490.56244133565	5717.60948346406	4919.23197166227	5589.57405064009	--	--	--	C10763	ko01110//Biosynthesis of secondary metabolites;ko00960//Tropane, piperidine and pyridine alkaloid biosynthesis	Biosynthesis of other secondary metabolites;Global and overview maps	Metabolism
M478T44_POS	Cytochalasin a	44.038	478.23597	32298.1443179534	32653.829650809	29126.9255580744	27806.5321666048	39098.2517116947	46047.8590496724	17141.5658203002	3204.00695886046	13875.8674058523	14828.8137500282	9291.42798550248	15841.5178647788	50663.8646138293	24898.2650097388	33206.7907733217	45996.2511388835	37442.6740530718	24903.3040620485	11776.711823727	16211.6863707288	7007.94737857236	9478.6295234577	7643.94188261683	7587.80529665137	19916.322556706	27152.6703545737	25871.7090800044	27141.4632908244	--	--	--	-	-	-	-
M163T370_2_POS	D-(+)-mannose	369.722	163.05868	888.508444281614	970.12719396052	1903.11211034107	3071.10196422903	6439.62908145168	2022.22426764283	319246.495513904	289843.660364726	171151.332462072	196648.384126958	252855.711680421	396786.538970006	4208.53430532679	9744.09453831373	5484.96736521342	9714.38940642473	4716.39772134177	3361.71296312951	153981.973698372	70941.4978514751	75822.3357418929	55484.045128154	58619.5208193889	28760.0851467605	89103.7278148426	91249.2975797116	89840.3047860808	89563.0442973511	--	--	--	-	-	-	-
M133T436_POS	D-asparagine	436.204	133.05925	25953.2190009376	16239.0593445978	22617.1641592497	13722.1875031349	15942.9986360067	11865.5367744606	3080.28365257219	3968.29478782013	2745.32704672337	3339.94215812935	2791.39169713606	3266.11872758459	4708.74770787778	14203.6362414781	3793.24258478738	15692.0181851399	13991.1961265483	7645.10919346268	2981.36019634094	5482.00295422088	4104.76697316908	4903.31732761074	3481.87220297231	3038.00253822524	8690.96652124192	8342.32795979205	8469.34156287566	8697.12825139401	Carboxylic acids and derivatives	2058-58-4	HMDB0033780	-	-	-	-
M111T72_POS	D-erythro-imidazolylglycerol phosphate	71.832	111.05413	25754.28234577	49919.8754197893	64254.8126024984	94147.114147162	44531.1952344786	75360.1022322981	85910.1808922623	75141.3234831756	77074.0302734596	204621.1953169	72878.7233397189	119042.136298546	69157.5005114634	71941.7689669199	53170.0733412748	33363.5165224758	44490.9293325223	51784.708228173	49719.3629926925	64035.2277519122	76841.7425841128	86561.4630499561	59867.1728620125	37746.9252114855	78073.1299603659	82453.9316404355	82478.4479777325	78272.1179902552	--	--	--	C04666	ko01100//Metabolic pathways;ko01110//Biosynthesis of secondary metabolites;ko01230//Biosynthesis of amino acids;ko00340//Histidine metabolism	Amino acid metabolism;Global and overview maps	Metabolism
M382T88_2_POS	D-erythro-sphinganine-1-phosphate	87.954	382.29286	27165.0213684236	19112.9846904863	35010.7154804279	13173.5984887457	8923.27281575517	10356.8380160301	9278.75742799604	9283.73350666617	14009.5695895903	12433.8054078341	9082.01562020295	9525.25452163219	9899.73142885897	7093.22022956767	4649.69714721351	9298.04331411512	7583.53658914115	5825.52775656182	11072.8781101464	12452.1773747123	16946.8167801115	22586.6856661703	10526.8003637178	14003.5851822914	12647.0995366796	18374.3070215233	12507.2769528642	14180.079511625	--	--	--	C01120	ko00600//Sphingolipid metabolism	Lipid metabolism	Metabolism
M380T91_POS	D-erythro-sphingosine-1-phosphate	91.346	380.27764	17443.0071334763	29147.3728393735	20269.7349117446	13578.4261609014	9137.40767950128	10954.1057102817	10755.6983899169	12708.2828544015	15001.8862641446	16630.4393847632	12786.2715291667	11591.295981671	10055.5019237734	8851.85417229165	4911.45710201569	16189.8871384808	11199.7345526594	8338.67168169181	12069.1235317681	22489.0770307351	17070.3868451301	30493.8260851626	13144.1485655867	15728.6647148014	14669.4253936679	15645.4293349357	15260.0082232788	15671.3075001203	--	--	--	C06124	ko01100//Metabolic pathways;ko00600//Sphingolipid metabolism	Global and overview maps;Lipid metabolism	Metabolism
M521T479_2_POS	D-glucose 6-phosphate	479.3055	521.06254	636.897837760454	601.453778040672	542.905002261155	524.025972582657	646.920594700091	621.16206666018	854.918111132115	963.592208892012	847.935835722718	2337.42044529042	2232.9221253263	1109.39066574926	656.377395527731	632.255846500355	559.992272673423	619.879943728917	595.366029586241	648.57815353569	748.440872126241	785.471004405772	975.895349356745	1034.61046165366	595.044681976023	756.572351804362	711.335941630628	711.177505622609	755.880682278712	719.550205954275	Organooxygen compounds	56-73-5	HMDB0001401	C00092	ko01100//Metabolic pathways;ko01130//Biosynthesis of antibiotics;ko00500//Starch and sucrose metabolism;ko04931//Insulin resistance;ko00562//Inositol phosphate metabolism	Carbohydrate metabolism;Endocrine and metabolic diseases;Global and overview maps	Human Diseases;Metabolism
M130T384_POS	D-glutamine	383.968	130.04867	1161077.09279669	1365787.40255456	1801677.90217776	825615.80228413	862323.673777863	782787.914223727	72385.1123904517	114225.218054373	179031.201276179	72105.3459792369	80094.2919115054	77122.7590988463	171961.147190179	236507.322537004	108702.853043399	680378.745348947	647094.838188719	252549.997448891	139968.39672469	166237.756074079	64847.2549315756	159161.359156578	91719.9182297513	47259.3924605562	186264.23821045	190214.490270109	190271.635797539	186197.946422114	Carboxylic acids and derivatives	5959-95-5	HMDB0003423	C00819	ko01100//Metabolic pathways	Global and overview maps	Metabolism
M498T352_POS	D-leucinamide, n-[(phenylmethoxy)carbonyl]-l-leucyl-n-[(1s)-1-formyl-3-methylbutyl]-	352.451	498.31419	379.237729981663	576.299315758025	696.031767239276	530.680913901803	538.73035439308	528.457249630862	2922.41434053575	2355.79661437622	2637.87985491787	2398.2348303242	3010.57403744532	2161.0751635613	885.774610870206	1728.6190024252	2218.18217159318	559.060581448772	2832.43074196009	1779.51282803773	1243.74615727661	1316.95212855918	1494.70199662626	1355.5438636672	1723.87927882617	1214.21426739029	1744.10511980856	1723.95120914168	2464.18253793116	1918.94456570451	--	--	--	-	-	-	-
M243T479_POS	D-Mannose-6-phosphate	478.618	243.02514	1351.89397406166	1829.25366920227	3547.4219852236	1224.59770190891	1119.52804350393	1144.52569409327	21656.1300724883	12786.1259702647	6988.8297207209	21572.8752602392	28010.5699643983	15860.5277252485	1038.7464876705	1367.30168114282	1124.79442729723	1429.00408280429	3538.70152521419	974.867726397815	6388.49416671617	5827.80119018487	8983.80570771673	7423.58649166518	8745.46195879082	7925.54347644166	7137.76202456156	6061.39911565547	6054.04640386748	6049.93750828086	--	--	--	C00275	ko01100//Metabolic pathways;ko01110//Biosynthesis of secondary metabolites;ko01130//Biosynthesis of antibiotics;ko00520//Amino sugar and nucleotide sugar metabolism;ko00051//Fructose and mannose metabolism	Carbohydrate metabolism;Global and overview maps	Metabolism
M130T582_POS	D-Pipecolinic acid	582.489	130.08508	9817.12988322553	28760.2035279684	21328.779933583	36442.8398303096	17113.8240335557	83481.3588163545	52393.5348370093	14277.0189696429	65814.6154411933	5639.62186398202	35844.2284725923	44759.4142788596	17420.4073236451	75104.1134422075	64761.4121422649	56313.1471901786	15016.2405680465	73369.8596824435	59987.6938124658	36103.7427571003	39403.8953973945	38231.0008794468	68730.0342938609	26602.3160354403	63963.7245484882	69227.4324891402	67963.2594567542	69250.4164954615	Carboxylic acids and derivatives	1723-00-8	HMDB0005960	-	-	-	-
M259T401_POS	D-pyroglutamic acid	401.159	259.09162	4901.29993716101	1713.9837731917	6185.33938642637	6132.74220554937	1754.54044172901	1897.99698774815	13377.4868080188	11392.7780220096	22261.3035902471	45645.3057753491	22403.2056784728	35397.0450636659	1678.21716735055	1383.58004894119	721.988333248097	918.288501027288	9317.78298919093	9103.8781344385	10203.3703890819	9871.35540479601	15692.2605452867	16453.7949775686	7502.72598730336	10014.0647152957	10829.1267188504	10761.6007592465	10861.2545392474	10361.8814442318	Carboxylic acids and derivatives	-	HMDB0060262	-	-	-	-
M360T370_POS	D-turanose	369.722	360.1491	2208.13319009848	5931.49875524044	4796.58101868872	7651.61635699739	16405.2327881446	6163.7261661125	1311674.96692908	1199094.9879476	771459.400636706	809110.780054419	986647.897449474	1612562.35255813	16064.9149210159	29917.0254890636	15774.0672815755	3561.60093174808	16130.9658827831	9248.71792781363	624284.550396005	307909.440151468	288559.027360453	213998.827303497	238047.658324097	117753.906230734	339556.940960713	353898.901483215	350561.689978405	354076.302834704	Fatty Acyls	547-25-1	HMDB0011740	-	-	-	-
M497T464_POS	Dapsone	463.8475	497.14545	22678.4254490966	41991.9083745433	76451.8661500953	60624.7473387089	58039.0107609141	55711.1992652514	20706.4619921975	45448.0942209433	19459.5896381283	37812.8975772589	32995.3055609884	24913.7171080155	31866.6423318111	28620.1781646329	7179.22647295182	11073.7139138479	26008.2533374696	14805.055568886	33895.5786536952	66585.2972067697	39547.9543452798	78020.03026049	32297.9607748981	55672.7853945024	45854.3669151175	45932.1796147411	45327.1525363281	37472.2599086253	Benzene and substituted derivatives	80-08-0	HMDB0014395	-	-	-	-
M363T262_1_POS	Daunorubicin	261.845	363.08752	9869.88196615495	5733.52965613716	12676.1991124743	23075.4676329134	10604.6040740071	18472.428185078	12491.6567991272	9304.5336049679	4526.45568979833	4607.4156232262	1087.32236027469	3503.7402276144	13738.8387454296	10865.2431765834	8299.32855625177	12670.5711853335	15614.5068967969	8553.94256877235	3565.84065851907	2751.15439179353	2710.25622629183	597.270223434213	1957.44385358344	19277.5848483426	23536.4612154114	22265.4035317549	16318.2823570949	27444.8049804393	Anthracyclines	20830-81-3	HMDB0014832	C01907	ko01130//Biosynthesis of antibiotics	Global and overview maps	Metabolism
M582T264_POS	Dauricine	263.837	582.29692	395.69674263122	1762.96305145476	1363.18538364654	1235.34189469013	1168.75559575798	1516.94091935743	8282.08812838151	7859.99126551557	5874.46226113384	16979.8774765795	8211.32432960992	8383.39256002274	532.566979329933	2638.87865648932	2031.00249206735	619.829365827382	1042.66788899971	764.472316555158	11125.5751545695	12239.6255405185	8878.70943933523	11106.9283358765	11175.5722535954	6379.06936239304	2801.52031850928	4612.55306318197	4676.35675554116	4734.03453516139	--	--	--	-	-	-	-
M371T11_POS	Decamethylcyclopentasiloxane	11.319	371.09956	2361.93780125115	1886.8074338351	2096.43514222539	2209.63185045477	1805.01769738298	1866.67085716413	2577.80070895079	2051.89289162967	2069.87323515548	3086.71363094851	2022.19890288063	1817.14310675698	2346.88490496864	1905.9714200133	2549.74807788712	3100.17440738341	1968.49291938885	2483.31749029367	2263.56654278557	2019.94530792273	2086.83127614307	1981.00102862514	2157.54708827196	1854.0371359481	1800.07972536028	2095.56891736335	1976.68062266803	2102.47203467768	--	--	--	-	-	-	-
M339T184_POS	Demethoxycurcumin	184.1965	339.10596	1378.6610641013	3817.14808620367	695.509336373947	3171.98467702652	2771.36124087	2010.87404303239	48773.7485794768	54363.877652193	43745.8538083059	96194.2032457986	90637.0217006525	80026.9503416388	1407.55899075126	3398.01492255476	2996.83545036434	3929.93622293574	3734.003156295	1350.75294539479	24598.3784663499	27350.108400205	39049.0290624761	61685.8835710242	32289.587901401	35033.3112563848	18799.3811839279	20637.712963308	20652.3897717542	19897.210675948	Diarylheptanoids	22608-11-3	HMDB0033801	C17742	ko01110//Biosynthesis of secondary metabolites;ko00945//Stilbenoid, diarylheptanoid and gingerol biosynthesis	Biosynthesis of other secondary metabolites;Global and overview maps	Metabolism
M252T146_3_POS	Deoxyadenosine	146.3595	252.10929	1805585.48262644	2032038.10830241	3526934.90505033	2105242.36214043	778848.321428749	1232927.74342484	249221.562944294	253303.399873753	182414.367440447	141875.854788315	309944.07335927	191179.114204758	2884219.49110106	1491719.25016954	705138.153760586	1809027.70932848	1468924.99929258	1718741.79937975	755835.070345038	980384.678426865	1357296.63263595	1403350.77906252	914742.747125013	761817.18711959	1256229.6582502	1312420.43592787	1291720.38974963	1315337.52727092	Purine nucleosides	958-09-8	HMDB0000101	C00559	ko01100//Metabolic pathways;ko00230//Purine metabolism	Global and overview maps;Nucleotide metabolism	Metabolism
M146T377_POS	Deoxycarnitine	377.2875	146.11613	3044.95800241136	6355.72720889436	4019.27029859849	3628.66268591648	3977.9047981687	3401.00469098852	4349.70609340491	7412.2257366881	4914.4727544261	4357.13016337723	11668.3937857458	5945.13245438268	3537.60623171216	2953.31826449911	27720.2609948595	4157.27747470855	6250.55144468156	5730.00909952777	6925.86999414959	3587.31709150497	4353.82266771834	10241.702158167	6891.5855330743	9940.78460168523	5645.31206698455	5796.84289546455	5802.19322111322	5642.8338231578	Fatty Acyls	-	HMDB0006831	C01181	ko02010//ABC transporters;ko00310//Lysine degradation	Amino acid metabolism;Membrane transport	Environmental Information Processing;Metabolism
M604T286_5_POS	Desferrioxamine d2	286.36	604.38204	76509.4417717146	103993.347249059	122416.981207632	112132.541218755	175014.437140497	102160.624792529	301201.643805453	298081.484124159	317747.727917825	260888.828790507	325051.893053769	310650.871911055	53404.5830208593	21224.7699710731	68093.7070603301	49886.3967537362	46997.0090613639	10759.7730338501	48808.7343605407	320826.012522361	335810.6002268	293611.830571358	296538.680330502	288533.362796306	311495.423512459	311769.637536127	303834.106775047	300308.720045687	--	--	--	-	-	-	-
M293T159_POS	Desogestrel	158.5845	293.21078	134308.085005692	245732.049119228	470888.642880664	521131.491032063	453627.675194899	350920.81271576	943787.636847358	550837.987923861	643376.224700308	2086213.39176019	893188.983407586	672651.252849429	343971.422866583	254351.14754814	160223.328366001	185244.596502521	153606.058475623	169183.822344403	589755.931803372	630433.015016838	665539.865988549	709656.766828321	386673.267559349	688888.603547356	414912.264792839	449534.493197483	449788.014039321	438540.470492702	Steroids and steroid derivatives	54024-22-5	HMDB0014449	-	-	-	-
M215T41_POS	Dethiobiotin	40.5955	215.12655	1675.03021102631	4602.4327641223	12936.5831574577	8227.61378180124	2535.15299383286	7121.10727651815	7709.16515134422	17560.7841324898	10629.3430760695	12277.3423762576	21221.9042160422	10345.5043932106	4463.92444980052	6056.362521656	6161.22002582942	4929.01403854593	942.858327871434	6855.03694038992	4353.74257969822	4418.40011876717	6698.99175604754	5492.78741205834	5578.74431780393	3521.08089443136	6654.94862958013	6674.27906510069	2855.47491664169	6759.20335569654	Fatty Acyls	533-48-2	HMDB0003581	C01909	ko01100//Metabolic pathways;ko00780//Biotin metabolism	Global and overview maps;Metabolism of cofactors and vitamins	Metabolism
M155T72_POS	Dflnha	72.272	155.10542	53298.0152841859	67290.1489873248	83671.9010646234	76172.2306164094	89155.8384173068	82990.3065302741	89502.2339296738	118736.639287286	106172.585975962	122562.060506285	87716.0370712449	100846.869293692	67267.459185246	68162.5410470101	37906.8982417	57708.0651609729	33523.8462385914	33293.9262384163	59099.0976979989	65997.6220709127	144392.488568461	79025.1643707102	59325.4686182311	60138.098994555	65236.4274183614	83005.3417353506	83122.1066408063	80127.3361108611	--	--	--	-	-	-	-
M389T189_POS	Diacetoxyscirpenol	189.0875	389.17663	1208.09091215617	3292.96256248559	2190.85879579189	3557.08733115687	4331.68441361502	4166.19200847023	34936.6853297885	27200.9674489488	31717.2610428772	39124.8532859195	40937.0917426523	27240.2522486801	2148.10555364349	2625.59225363701	1676.16312255473	1321.44266711116	1698.04561444669	1698.53116969339	23852.7789009837	23459.6840443334	17983.3184618031	22676.7328793852	24070.69618062	23597.9920389572	21398.9088632086	22755.5968046572	22005.0178006895	21900.802376154	Prenol lipids	2270-40-8	HMDB0035104	-	-	-	-
M87T192_POS	Diacetyl	192.1185	87.0432	7143.56975993307	11130.7986114416	20366.3384673419	9402.74974722611	6223.7407784657	4866.09251348614	153602.246836812	116565.785667169	196514.294515731	311117.790804869	290809.321200529	292357.969781337	52295.7024605239	33437.5043698885	17995.8547733125	98638.6927193054	60197.6811146565	35425.6548078723	90343.8964526241	183854.804682349	116597.074304621	114841.771630209	80516.6839309244	140551.64892962	142451.073906203	145807.534966639	143139.603456739	142458.921348905	Organooxygen compounds	431-03-8	HMDB0003407	C00741	ko00650//Butanoate metabolism	Carbohydrate metabolism	Metabolism
M261T55_POS	Diaveridine	54.96	261.13004	2310.93144529213	3847.58729355813	4326.50464137094	4036.41950860253	4272.0610973113	3410.51042711932	40768.1109012338	83230.4888426335	45682.9617988833	103887.386411403	146722.100205302	61670.1845240686	3972.68914862955	3939.20671939034	3139.43967247051	3170.21653372241	1267.0573204625	4322.71696628232	63050.5000478238	49789.1979823981	121356.589043041	95409.9385789872	57145.2085682308	14430.8224503342	56835.8249688508	45432.0056523082	45381.60150412	44822.9101559276	--	--	--	-	-	-	-
M344T86_POS	Dibucaine	85.925	344.23004	151025.758771301	206914.926372824	347681.096777478	324669.091962774	297131.733054897	267606.229051418	1928272.65076927	1586461.8089605	2390527.07094678	2190673.00839539	1948381.92961786	2050879.11990842	290044.680494651	232663.954264843	100406.62504989	239384.564395704	122753.615821304	124041.761917183	2317368.52919357	3143414.32866609	3268858.38759414	3852637.36204593	2295504.93056305	2806558.17715122	1448891.98506822	1560617.75752512	1452137.27552877	1495731.23425625	Quinolines and derivatives	85-79-0	HMDB0014668	-	-	-	-
M317T131_POS	Dibutyl phthalate	130.5675	317.12072	4196.82659769601	4926.22236409079	5477.63223092758	4874.36849150659	6962.4896629475	4915.62471533004	1530560.46986815	1557938.13981373	2531008.86790739	2024892.04897328	1621203.72773325	2957522.59092357	14414.1820884698	7072.27826860635	9179.93211007323	4941.16630049544	5158.92713808803	10990.5590770714	992607.130600752	721697.729839913	780106.363897889	1156811.58690299	657561.42572827	578107.037199285	980015.766182332	979691.109441303	868422.556591635	957094.469837853	Benzene and substituted derivatives	84-74-2	HMDB0033244	-	-	-	-
M297T104_POS	Dibutyl sebacate	103.534	297.2396	66999.967974129	77262.1287442837	21446.4570651784	100024.265011993	34195.822596761	34029.1080970756	171631.540174873	315936.450586073	171466.834952128	211765.168211961	163374.464988762	158472.454409473	53243.6782828136	72043.9301442632	59454.0717029254	62031.15449448	19749.9672877707	16189.2807059189	247291.076703362	106715.047458678	356616.508088562	144924.109104284	93728.5247759169	168180.420486352	148827.117582694	164140.672302464	164942.845220831	79410.7329263038	--	--	--	-	-	-	-
M508T400_POS	Dibutyryl-cgmp	400.0495	508.14089	233.566239155471	278.814414917206	261.856248482125	231.051394998225	201.679713875874	247.655444487631	333.805888499638	552.579418041275	407.497232437507	411.370984021405	464.830768479054	474.207571864927	305.558043140087	249.719265015859	236.606371876633	235.832024079825	329.618372597294	298.199374265581	1809.90791077073	1821.27306219001	2052.57311390116	2286.52979742981	1730.25222714257	1039.20291971331	572.463780887864	514.506829197013	371.981850253515	568.713844752808	--	--	--	-	-	-	-
M324T247_POS	Diclofensine	246.874	324.07519	2734.64688455716	2350.11509357323	2635.72811935393	2805.51582189851	2720.53213314679	2213.64597316009	102.274681134764	838.816361836415	554.051712210834	890.564418650957	558.698915926222	838.816361836415	7242.82507497219	3034.66470846751	10477.1291970049	3003.07015034601	4028.44006111577	3730.69640882745	2252.79666106719	242.829295809286	894.257752190558	119.985819589969	1036.16420799635	1220.28268418714	1567.7875302059	1397.14392184212	1397.18041891124	1496.93897422347	--	--	--	-	-	-	-
M312T435_POS	Diethatyl ethyl	435.4705	312.15445	2677.49148176684	4285.5532208831	4178.77486497817	6884.07250124507	4443.03289435348	3071.16951572925	6147.43596129263	7012.69851180156	7418.03002619605	3211.5318221346	6308.56633174149	11347.3142684347	4869.42173679699	4873.90297876115	5375.20780012612	4239.29729044342	5296.64578789446	3645.99218014422	7131.64831239359	6518.40970820291	6020.64725393109	5661.4917248331	4157.94041571507	5761.16301729289	8584.67039461337	7611.22704114557	7608.65482609751	7611.996083921	--	--	--	-	-	-	-
M158T354_POS	Diethyl l-glutamate	353.697	158.0799	1873.55928376082	1724.93710512506	1962.43156627524	1802.33056823585	1682.8901747999	1735.86118210139	8346.9600405276	4866.5293869787	16468.2555286842	6794.42478990319	3733.60746037294	6609.85996902837	1896.24326377984	1552.19370748562	2134.78144681998	1590.28213161837	1662.98627107518	1687.88285664547	1811.3549440893	1909.73421776197	1703.08152632155	1732.89336315006	1811.65087743005	1895.35652445056	3263.37898017698	3274.7051148777	3574.2472647232	3382.73001461429	--	--	--	-	-	-	-
M241T62_POS	Diethyl sebacate	61.508	241.17861	6320.24584359588	1469.93651468535	12866.2663992181	8470.42078720774	7923.67578848416	10878.3467213451	13904.2085131658	41550.2196109364	10714.1373226177	40387.3738435922	48676.4567729281	13708.8182087589	7636.77557736879	3815.10162838802	7145.57349726325	6353.01753782316	1142.6616449554	4197.59960498929	27583.000684726	10479.0894412618	13848.4495752979	13167.7293530462	12878.2804853983	17099.6581671265	13063.0308157181	14990.4914303734	16388.2719749799	15767.3799814665	Fatty Acyls	110-40-7	HMDB0040429	-	-	-	-
M107T257_POS	Diethylene glycol	257.1865	107.06922	1062.18406099757	1835.5086450215	1984.66734679193	1989.62028130371	1906.95648951087	1861.11397671084	36546.7761738253	43238.208085135	57863.4986043552	108746.928768955	63600.1892368145	39815.3652337118	2654.67062834711	2502.81609024114	1672.43918231174	1737.81832694711	1977.12800480951	1899.55623468385	12394.9052584207	14316.7201933154	14555.1577269112	19004.8833357359	11429.2863486085	27156.5134514027	25478.6589227612	25485.5427257587	24982.9366951613	23882.3756900386	--	--	--	-	-	-	-
M135T161_POS	Diethylene glycol monoethyl ether	161.036	135.10092	6888.55525350348	9814.88664281163	13486.7330711533	14034.0714364124	15069.8905518848	12800.193341053	578053.344326872	923075.375451594	753322.028340891	983006.799354393	438416.172681189	780863.233322985	11634.3187036909	3470.96870292191	6761.60079745564	7105.43690893293	7751.46009885218	8104.47596744476	214565.916466842	188954.339827788	221237.476131873	304203.849911224	198584.418069306	199099.3869385	164890.497078633	182218.352291272	182506.989704327	181958.001932493	--	--	--	-	-	-	-
M444T409_POS	Dihydrofolic acid	409.168	444.16733	2240.15257667082	1873.67898458562	3156.45237672164	4656.37118176665	2715.42096359792	3526.47267014848	2989.00964219237	3226.38109956042	1755.80445227002	763.964795442711	3170.464275084	3275.9246501827	1886.20803913248	1857.5694131747	2166.69299279052	2168.34324203771	2487.88255234741	2565.6669345248	1531.54796139752	2229.6552367167	3375.86269299576	1697.84884508708	742.342151897044	2154.55632945135	4467.34368996819	3855.3166920017	3844.97550776737	3857.0886898446	Carboxylic acids and derivatives	4033-27-6	HMDB0001056	C00415	ko01100//Metabolic pathways;ko00670//One carbon pool by folate;ko00790//Folate biosynthesis	Global and overview maps;Metabolism of cofactors and vitamins	Metabolism
M360T443_POS	Dihydrohaloperidol	442.585	360.14851	7180.40737673209	8658.38478230143	14203.2440348708	8002.37645744558	5374.26412162962	6746.69965496784	15446.4840605984	30301.411797653	28213.4661018455	21718.8243576282	20880.4693454207	21678.4959568604	11537.9819979723	13501.8758424295	10383.2706837633	8255.53423367156	16979.9767988246	12963.8263697438	26208.7425774494	32117.6052086866	21622.116793613	35263.7414057516	20636.9361292805	16615.8023954984	18227.3940309201	18826.0843758882	18474.4618388506	18224.6142672721	--	--	--	-	-	-	-
M148T190_POS	Dihydroxyfumarate	189.5795	148.0686	612.501986289163	625.363250001011	590.397271951244	599.36348904804	657.926436080366	647.088831547311	2396.22106747714	1045.70236034815	2857.80795493026	2937.09516910414	1144.62022729031	3347.93293356592	536.514043825035	1012.04745729542	547.946719864748	1431.90075860345	1819.47506702123	2339.65733187105	745.326156742469	1095.67230958275	806.420410795309	1006.44359806239	468.315911321664	1008.61286035765	1212.48536757828	700.131567779308	791.12364838696	762.462146776964	Keto acids and derivatives	133-38-0	HMDB0002050	C00975	ko00630//Glyoxylate and dicarboxylate metabolism	Carbohydrate metabolism	Metabolism
M613T196_POS	Dilinolenin (9c,12c,15c)	196.3015	613.47984	23745.2613644357	41866.3708122302	63159.1147115439	24899.043943419	62339.9463244692	37397.3097993308	10594.5691352543	34905.8445825665	39600.9690988591	20012.4751702664	9090.74794882693	27985.3514448437	26262.4503262181	34325.5672377713	8950.27292544157	34040.4014757707	9401.25028729918	14739.5563910391	21524.9133411479	40343.5496048274	54948.7806709521	53146.0972586912	61285.501612883	43249.0733186659	33314.0472237966	43080.9261484656	30748.7806952509	37531.1590150239	--	--	--	-	-	-	-
M437T214_POS	Diltiazem	213.562	437.13946	1304.32591311207	1133.33078193022	2806.38638600278	1496.40030357573	2402.44820784155	1673.94234850291	10057.4510626258	18348.1303099458	10814.1266810026	20060.2089643001	15019.7895722938	13003.098027981	1168.76703052604	1415.66903256871	1305.93028212797	834.971131865683	2638.78978940822	1970.02825715681	2899.40558014545	1733.74960798985	3995.07894013389	2257.47268887584	4117.16326257011	3217.31381339982	4060.06651089858	4649.71749293647	5402.7584538658	4248.61346107483	Benzothiazepines	42399-41-7	HMDB0014487	-	-	-	-
M146T335_POS	Dimepiperate	335.1705	146.07982	3960.79247175534	7794.28341941201	8335.17780713803	4917.45054470946	5590.99422893202	6377.69414505261	1697.12990127852	2682.6398224685	3911.18689890036	1274.94151774268	2948.63901906889	1753.28175496586	1770.60330300427	7143.55095214183	1294.77013194474	1552.36192727842	2836.51160489271	2150.47837055717	17082.5585962561	22894.033414824	15723.57094827	20399.5902418193	15547.4919191194	16168.8527811983	7767.79530196296	8364.20688426127	7768.8906433864	7767.06024335829	--	--	--	-	-	-	-
M374T229_POS	Dimethyl 2,4-bis(4-hydroxyphenyl)cyclobutane-1,3-dicarboxylate	228.695	374.14302	1108.2054606008	602.625811854978	1702.55790392213	892.892970889005	964.622632170463	816.996760076466	3783.547376881	5617.08758445149	6607.84848012929	4034.03042491708	2707.17598049212	3593.05979028744	841.350358958473	902.47001816456	981.102359817423	897.967260518114	975.659909796912	851.424445016909	1744.92529820414	638.175043543201	452.132568136098	1027.71062595033	391.393944687058	1097.63265922845	2072.25093594914	2221.11427304828	2242.53502038534	1462.89898119581	--	--	--	-	-	-	-
M217T200_POS	Dimethyl phthalate	200.166	217.06743	3367.86936905775	7215.95088040858	8234.78813856935	6141.09696400284	7027.66104548919	7851.08713975441	9262.88247353999	6022.79308443481	4448.64000414155	5345.4207147949	11722.5127005274	10713.8204770264	3681.32447779965	2396.93296439549	2464.1899602815	4397.88879647657	4072.47688416323	3328.84705234332	2766.12817220003	4138.19320344518	3623.80991369484	2760.43222477654	2618.60815487281	2132.3057185514	5434.94582812961	6252.87566874391	4769.87413682543	4873.52744411684	--	--	--	-	-	-	-
M227T350_2_POS	Dimethyl sulfone	349.5205	226.98642	1647.81360773032	3864.05014013272	4746.06217353443	2229.54253022642	4315.31532774889	3481.72774386373	7799.94263361135	60933.6813039284	4545.17207967288	10704.419196976	52888.2338777296	16107.3444097497	5474.51393025546	7299.15878847143	4178.2416976112	2165.60477482433	11518.9102951196	8537.15201650809	10421.0135523073	7597.18987277927	11520.1534343662	38398.2187680542	8706.76093135402	6193.06588038852	8242.12335381257	8777.03510734003	8909.4586236294	8913.51397422371	Sulfonyls	67-71-0	HMDB0004983	C11142	ko00920//Sulfur metabolism	Energy metabolism	Metabolism
M247T350_POS	Dimethylallyl pyrophosphate	349.816	247.00313	591.176613401713	1129.82295900471	1221.07492346514	1389.34739092679	1217.63414491272	958.680191509033	2373.66192305895	5330.86984257633	1357.78170311475	2488.39617363755	4236.28411550289	1957.87085150607	2156.97649151308	2242.22949820595	1097.77454598752	1281.9748332226	3181.83555655743	589.11136385421	1978.94921957735	2335.94802579207	1115.8884645236	3051.43472818427	1790.77621657626	1676.16159191868	1117.08663680517	1115.27622506896	1060.6699281635	737.392106506493	Prenol lipids	358-72-5	HMDB0001120	C00235	ko01100//Metabolic pathways;ko01110//Biosynthesis of secondary metabolites;ko01130//Biosynthesis of antibiotics;ko00908//Zeatin biosynthesis;ko00900//Terpenoid backbone biosynthesis	Global and overview maps;Metabolism of terpenoids and polyketides	Metabolism
M74T23_POS	Dimethylformamide	23.012	74.05937	54765.5368659661	87963.6130057608	89015.8950006716	86392.6318669762	71600.2832853986	77649.9325553392	67164.7891548167	81710.4958768928	74721.6472286756	62994.5164247316	41676.4072665705	64210.0538518998	70549.3374171179	73823.0209892921	112199.281182014	25991.062818404	59452.1559380287	39023.7765584992	72454.6339865539	51303.8449210851	73940.8342416546	50714.1255722346	81978.712530594	51429.6725351139	35550.1820881743	33883.2738843126	43206.1568876311	33788.3268706652	Carboxylic acids and derivatives	68-12-2	HMDB0001888	-	-	-	-
M255T219_POS	Dinoseb methyl ether	218.826	255.10219	836.19510226045	1375.13889313498	1938.68447342212	2080.38004165489	1065.08700944604	1399.58191028529	566.43236670622	1458.29216427213	1296.33234366863	1423.90128295927	1715.07346007866	717.127188492355	1085.1245040318	1335.45395275698	1095.14550875954	1216.48358264174	532.096698864879	1387.27377070215	412.357782953323	854.928925443128	753.442496596691	1100.82011468141	744.819556620411	1176.49326691571	1202.7328695815	1201.40442136521	872.975113590225	1155.14020806383	--	--	--	-	-	-	-
M391T34_2_POS	Dioctyl phthalate	34.3505	391.28376	699741.41871488	1043651.41191927	1285658.49186488	1170682.49600344	943022.113133213	1113493.48431687	399391.875515037	426830.293381862	313480.876708748	337043.801111953	317813.288245348	346604.296688513	51447.027301956	57999.7379622314	63576.7599658634	38250.0066113713	58546.734289369	61653.9162689849	38747.0110141937	35126.0460529938	45109.7074447714	40540.3805194086	34310.4357203334	59429.7185961541	366743.164045792	393268.003348045	366845.094946802	366826.912920028	--	--	--	-	-	-	-
M631T420_POS	Diosmin	420.132	631.18421	1757.48296964662	2756.24189909485	3041.05788220224	2240.40091464686	2676.35441291705	2532.15924550934	4894.77163259872	4533.71281920745	3131.36018165686	3977.70492478962	6607.58903881541	3971.27895140751	2522.64625990039	2771.12833154845	2891.24291304373	4136.81666344358	3829.49950713965	2891.1959424271	4618.57800954063	4266.23244768989	4100.46003069649	4744.31860360421	3853.96932131389	4429.6505501788	2944.39796037338	2439.95742811169	2932.73322046823	2659.96594187378	Flavonoids	520-27-4	HMDB0029548	-	-	-	-
M565T150_POS	Dipalmitolein (9c)	150.43	565.46965	3046.70508595733	1265.27053920954	3659.5858925915	2305.61619501731	1929.13688476988	1476.96991813695	2602.00022688537	2213.22079708036	3466.32308119267	1580.61003464818	1945.01460123933	3023.08751827558	1851.62670449979	1897.55873735859	1361.58939347778	5111.75693798271	1997.98621412705	1529.7283027877	1929.76677247341	5795.35905409768	6162.1087831707	6343.10373546942	3109.50179231314	2903.98501755956	2525.17216642386	2811.40288668091	2511.69045902641	2530.64330073611	--	--	--	-	-	-	-
M352T197_POS	Dipivefrine	197.301	352.21852	6112.83557528799	10362.9153966816	17058.8434167925	16502.1956564585	14867.4798770347	15175.5285612796	5282.9653193141	5711.10487559899	7581.63424253946	6707.5608714368	5354.83413186799	5031.55295710044	12552.0670942345	9666.96218495652	3797.55640661355	6595.9047097939	5126.1126758417	9049.65228115238	5100.63919624591	6576.48519447745	4986.1595418148	771.675774762175	5303.28281408615	7214.10399079643	9195.90569758867	9372.14646307353	9371.44886175573	9202.58896450718	Phenol esters	52365-63-6	HMDB0014592	-	-	-	-
M485T491_POS	Disialyllactose	490.83	485.14697	396.250326418227	882.10152761821	1132.81360677356	915.571396641604	635.653298399619	585.733795967596	1038.4590954992	1182.32168095279	1279.07258844043	1019.15482177858	1052.72227835017	1258.78888530189	622.710972395461	618.290072809982	1531.88226061251	1126.77225821879	808.063400544568	1565.78126247441	1359.08239898969	1401.15636761878	1060.07776359498	640.490168160254	977.523373276212	1252.26324564888	1144.6214646662	952.432952778082	925.962923043402	1029.05775009873	Organooxygen compounds	18409-15-9	HMDB0006692	-	-	-	-
M255T350_POS	Djenkolic acid	350.1865	255.05627	4430.10049622144	8642.17419349533	16345.6362915196	9083.33421579568	10483.8637568415	8222.99920261194	11905.8935902187	35408.0401391627	12429.9031521764	17625.6724242724	29476.5638692466	18487.1848536897	7701.66604513939	7676.43372019655	4205.25358839217	3807.02176336078	10553.6558937699	8122.27669244393	8992.3112950536	13903.4642007977	12603.2207429439	25225.1615042869	9551.01873266136	10386.4941594022	11641.7878765072	11770.5936538264	11946.0915956992	11640.1734186277	--	--	--	-	-	-	-
M176T354_POS	Dl-.alpha.-aminopimelic acid	353.9055	176.09054	1927.29378575881	1343.63994412555	1397.66321708798	1466.43230473984	1597.60717049949	1419.63184354681	61220.9462870479	26271.9970194475	135063.500575749	38596.8208436948	14156.5742042797	29199.2630274321	1356.58411437412	1362.55526463691	1665.01804506257	1158.22472302101	987.970110994488	1306.89232618511	1160.96767443315	2351.17044875195	2027.5801460062	1277.51242882227	2597.61415494172	1335.82635401302	17533.308370881	17823.7519839334	17703.6413430546	17534.3198511872	--	--	--	-	-	-	-
M144T449_POS	DL-2-Aminoadipic acid	448.595	144.06437	1459.18111864499	1438.3206723723	1540.91230485465	1421.47645855204	1469.71152105659	1394.24481173813	6705.3915557041	4072.25129359137	3608.01046376306	9791.72574304048	3413.4250586114	3481.40198271714	1534.66393719365	1699.20663486278	1618.7047842822	1618.95246369641	1810.32508425151	1936.73723405447	2556.57309100673	3131.97163647236	2785.88697597324	3721.80103171002	2206.2919760424	2314.00835737981	2163.81269612545	2124.89696541369	2257.57960750501	2183.78315244936	Carboxylic acids and derivatives	542-32-5	HMDB0000510	C00956	ko01100//Metabolic pathways;ko01110//Biosynthesis of secondary metabolites;ko01130//Biosynthesis of antibiotics;ko01230//Biosynthesis of amino acids;ko01210//2-Oxocarboxylic acid metabolism;ko00310//Lysine degradation;ko00300//Lysine biosynthesis	Amino acid metabolism;Global and overview maps	Metabolism
M105T378_POS	DL-3-Hydroxybutyric acid	378.045	105.05369	6970.41768379151	5575.76380445824	7791.25396094569	10670.3050441266	9299.81803741389	6157.30512757662	5155.56011048941	7283.99159339648	5005.54981393964	7701.59626612733	8263.50617612332	7783.98030083721	4723.37945791635	12918.1497949419	8261.48289380429	9829.65414189937	5507.54872158731	9411.55957859862	1829.63354634493	2146.4781463922	3576.80866733722	2948.31663989368	2726.19871767551	2864.48045196985	2485.46891088474	2533.32514127952	2533.3598895108	2408.72853404465	Hydroxy acids and derivatives	300-85-6	HMDB0000357	C01089	ko01100//Metabolic pathways;ko00650//Butanoate metabolism;ko00072//Synthesis and degradation of ketone bodies	Carbohydrate metabolism;Global and overview maps;Lipid metabolism	Metabolism
M130T71_POS	DL-arginine	70.63	130.0852	130627.57334392	245588.348757752	455929.005903133	337662.884327744	202977.650001494	289159.54516036	47847.3820994027	29729.4998172601	62061.8301980737	99372.8630216268	42519.1921707893	72764.7802760983	261560.311484929	1126280.46771806	95546.1915745281	160670.743411256	105820.139342267	108123.516411756	32955.0410736805	46535.8790682236	55110.3464203964	52119.4976458224	41623.0896091811	29643.0002157902	119416.013014335	133563.025544905	133686.851169742	133929.287471229	--	--	--	C00792	ko01100//Metabolic pathways;ko00472//D-Arginine and D-ornithine metabolism	Global and overview maps;Metabolism of other amino acids	Metabolism
M164T488_POS	Dl-ethionine	488.093	164.07255	19924.337421268	34609.8171802519	37574.2793568429	18856.2994230724	17661.308866192	25883.8269397736	37752.4505485252	61445.5320129379	313970.840049208	67439.1280467218	75736.0862259734	62784.3717603604	20767.4413809861	36678.6508964968	26383.103425999	29852.3046911257	39565.8267602777	21727.3789052544	56644.179739041	104336.606793701	65107.3928510195	96582.5715695862	21778.3828304311	58871.3016720574	47838.8531646819	45038.5227707556	51782.8350689157	37669.271649214	--	--	--	-	-	-	-
M147T388_POS	DL-glutamine	388.334	147.07524	639753.40620124	694712.858783116	643699.811864429	440684.688985143	463046.29277871	409426.187112518	91981.5997221908	42422.6951901589	142623.174221385	24725.6910820761	31723.7812073151	102795.349028624	219711.278329112	257934.069477697	152454.2048444	362145.736552472	451247.825092758	294527.646125737	97444.7790212502	200795.053840427	76546.2517069011	196205.107429663	107199.462028766	62765.1958981173	260739.098880359	274332.617374295	274371.819229026	270554.338738999	--	--	--	-	-	-	-
M269T51_POS	DL-Homocystine	51.288	269.06122	4125.10670103448	3848.42871797275	6433.55294883896	7269.77130092298	3890.74694876719	5785.57928882225	8671.03268225913	43310.7425705822	24039.9830513538	16697.7961464384	8987.24627440204	6564.57377379654	4904.31142588489	5025.93915072828	4080.022555238	4341.0439774327	6115.11069642294	5025.34714314029	3528.66046038964	4846.42866663449	4540.31841589138	6721.71019332854	5058.63580506411	6165.5421067464	2302.66237553188	2319.38029517841	2748.55718791059	2501.83231590736	Carboxylic acids and derivatives	870-93-9	HMDB0000575	C01817	ko00270//Cysteine and methionine metabolism	Amino acid metabolism	Metabolism
M188T260_POS	DL-Indole-3-lactic acid	259.6805	188.06904	1207.36693214426	5355.00703905716	8942.25127950462	4919.11572000219	4457.08113562731	2730.6928762058	11205.8666783642	21662.4180021237	45377.9167206799	69079.527598551	27263.7298170595	16627.3818682021	4989.27412913698	7832.42326066105	1379.18312365796	2002.81200060458	4294.41847776818	3672.86992058154	14502.3932751863	46471.743716623	11503.1736340657	35648.4257653943	9602.17449927696	7849.68153998487	21224.7716184336	18253.7383674507	17438.4285855716	17361.8735874788	--	--	--	-	-	-	-
M231T203_POS	Dl-Leu-dl-Val	203.223	231.16966	113286.922502363	276651.256463368	447528.125576294	373343.71105436	348185.086513448	338475.943393347	84322.4343506719	103748.574740137	196197.774411584	123317.837096489	81691.6950733224	109737.9591778	346440.110771275	278249.588953881	76907.8560037973	202480.723317008	199971.841277391	221587.497878483	84443.0383144137	141914.587921142	72887.6140158816	114623.021253576	72225.2471168877	100942.914668705	185677.746778008	191857.167252947	190057.394169098	185829.914477934	--	--	--	-	-	-	-
M166T372_POS	DL-Methionine sulfoxide	372.493	166.05157	9409.98653740759	10110.1240422019	16342.9649899188	26386.5672064336	29966.3696311392	13790.3642181418	11390.3083535323	12477.4309800525	19854.3282000819	9894.15745725747	5029.28904375665	7564.23301584922	27328.1776054917	26640.1443131769	4242.29494109784	19778.565562913	6011.95097768353	9336.0293693088	3067.05607980271	8760.70921690723	9695.1223957348	7233.40769472213	16758.0901282477	5845.71259765227	8484.97529366083	9111.55184930273	8688.47909273152	8431.5825031899	Carboxylic acids and derivatives	62697-73-8	HMDB0002005	C02989	ko00270//Cysteine and methionine metabolism	Amino acid metabolism	Metabolism
M166T262_POS	DL-phenylalanine	261.777	166.085	51638.3439496743	83425.8951294614	118535.092663689	117711.736675609	116697.291427511	100132.437524514	16509.4675167919	37410.7317583785	72425.0254991908	108828.790005731	48022.2989271259	28444.030634563	119475.412306348	142473.160801743	60935.5962674012	47366.1173700601	57755.6349435325	105438.850858365	28074.8490086329	36219.9507503543	23780.4481258116	35150.9041864669	7256.90163351493	40773.7455533278	69003.6926335065	66811.9233039808	69205.7637050834	58598.7983563407	--	--	--	-	-	-	-
M116T69_POS	DL-proline	69.0765	116.06938	12297.3669100561	23798.9327504038	33100.2108423086	24473.2405720726	29950.2286068621	32373.4560185117	17673.1499476467	15120.342228682	12256.7024453077	8665.23712974337	14573.5868616091	16230.9802147918	56286.9579848858	80587.1500231616	25769.9715545409	21569.7031714049	22925.0615133462	24043.1403616024	11351.7956216576	16226.815781619	17172.4891391899	20442.3919815031	12913.6315654925	11902.460248267	30788.2340447512	28800.8922851656	37820.0747781847	32293.0060954452	--	--	--	C00148	ko01100//Metabolic pathways;ko01110//Biosynthesis of secondary metabolites;ko01130//Biosynthesis of antibiotics;ko01230//Biosynthesis of amino acids;ko02010//ABC transporters;ko00330//Arginine and proline metabolism;ko00970//Aminoacyl-tRNA biosynthesis;ko00332//Carbapenem biosynthesis	Amino acid metabolism;Biosynthesis of other secondary metabolites;Global and overview maps;Membrane transport;Translation	Environmental Information Processing;Genetic Information Processing;Metabolism
M229T369_POS	Dl-tmap	369.165	229.15379	97913.2903351514	180714.342340912	166924.778764266	132132.665211252	92872.7030562834	129150.119485784	87896.6412760334	129016.889275889	115479.866742247	193321.809150572	168257.261005889	135838.397519576	176640.273722095	199165.806761394	171930.513686165	147723.344088135	263462.598757251	317624.582551943	93435.0740251392	132353.966668848	145425.815109789	213084.325799123	121693.912766507	146459.713848527	150905.011909931	155944.404881677	155307.062342587	150993.858268672	--	--	--	-	-	-	-
M199T102_POS	DL-Vanillylmandelic acid	102.267	199.07013	8094.78570453938	699.884956681718	18906.6772650308	14548.5078805896	11781.9549665769	11108.7425937507	5459.14919749551	6024.31629747941	10079.6307061896	4631.96944287975	5229.72815277054	6385.84714374694	687.72484237134	12281.5804897822	10792.1348421075	8590.64201869848	10531.3429139913	14545.4670998731	13417.0781575325	24910.5102114293	17676.7495260807	20182.9831196108	14624.7748411963	22177.9053300528	9193.42518489178	10110.1662478544	10112.1632395239	9303.54994417264	Phenols	55-10-7	HMDB0000291	C05584	ko01100//Metabolic pathways;ko00350//Tyrosine metabolism	Amino acid metabolism;Global and overview maps	Metabolism
M213T121_POS	Dodecanedioic acid	120.688	213.14728	5113.4690604253	10532.3719309975	41856.349498527	5186.57775770237	15238.1985486428	15509.378168913	81733.7230207676	146507.351743517	88266.8234700998	29182.5725850192	891402.119935457	96405.0381549657	19777.8095750608	25456.012068095	8705.21452520788	10432.5256428174	11741.937714092	10164.1550065468	11585.030754332	15012.8429738406	59083.3083653147	21709.8541897878	17909.617341263	13267.510991244	12848.8331024315	17268.3451813482	17284.8524897816	17321.8632430238	Fatty Acyls	6402-36-4	HMDB0000933	-	-	-	-
M255T212_POS	Dofetilide	212.0895	255.1213	1515.9295856064	1694.05136785972	2594.02250195591	4305.36911818835	1790.22693597246	3360.91639525397	440.066327712422	3937.94804412082	3366.87650631305	5039.1989645754	10212.8179864357	5362.34761402625	3929.61097874007	3688.8400928155	2387.14142165178	1116.85091457025	2909.42667037148	3782.35569903306	1652.8396189815	2715.12937901728	1197.68561945076	3605.29313178761	2685.90164612639	2508.99650829409	2692.57324756251	2780.39049551445	2780.09966637932	2445.41632078316	Benzene and substituted derivatives	115256-11-6	HMDB0014349	-	-	-	-
M557T504_POS	Dronedarone	503.6305	557.32686	1864.96076314502	4254.03508704182	5816.98118603555	5007.60004527059	4448.24676602476	5177.56198939321	1205.56935479851	1245.5277518802	1151.70257679815	975.79240136415	966.520480138835	1094.73950214143	4710.23879367696	5023.83076336791	3357.99760615061	2460.80722075772	3069.19857027415	3323.1008390427	5755.66712584528	5391.13558883927	8055.54477706132	6399.59102525997	3880.10289406752	6787.91473734687	4891.92061568602	4751.93921442309	4687.53740300869	4616.87711599074	--	--	--	-	-	-	-
M427T35_POS	Echinocystic acid	35.345	427.35564	443626.446650181	490708.145244341	667364.354427196	476663.117953479	537909.099285906	611065.306033137	259323.607480991	247542.472075705	303268.660934606	148868.642489207	165633.064722861	281161.717979267	473949.736321503	509519.931527609	542013.01188414	428003.288242985	451068.3877354	469286.673099021	353335.509851289	336348.708642965	545720.497737843	557490.804376599	419692.220345702	548518.796810867	498901.856918804	486033.680870126	500279.024396786	454232.156561332	--	--	--	-	-	-	-
M143T335_POS	Ectoine	335.333	143.08002	2357.35922559861	2850.49599076501	3096.41742225182	6121.72783918798	2761.37759055221	2670.80281747865	854.259926666067	1489.50243165972	3012.96379581017	1988.4478272063	3012.13327372812	2197.16961327251	7763.05314846423	7527.98005210007	7385.13902241682	4262.88432050734	5808.81032817144	7748.57912793025	10802.9818686325	7385.42479171745	7460.19714329653	9048.65912904047	5161.73987285751	10005.0240574881	4198.42752856703	4574.12550579845	4438.13768034968	4540.34467356951	--	--	--	C06231	ko01100//Metabolic pathways;ko01120//Microbial metabolism in diverse environments;ko00260//Glycine, serine and threonine metabolism	Amino acid metabolism;Global and overview maps	Metabolism
M330T40_1_POS	Eicosapentaenoic Acid ethyl ester	40.006	330.26234	44663.9904669478	33771.1598471413	41198.6704919712	35129.4340010975	33753.5023994599	34296.4724052646	31529.9016414794	54177.2370222871	49035.8721507462	90588.8017962397	74374.0536679329	34122.778023347	24430.7608606825	31054.7650822469	8179.00421093834	11185.9535569488	16760.6075346411	12873.0238104663	23103.8746229438	35687.0836504974	28799.5205030068	28096.9064202	17829.9648997327	33222.2668028918	114621.072315996	67418.0492888975	71013.300842197	69639.3369998498	Fatty Acyls	86227-47-6	HMDB0039530	-	-	-	-
M275T114_POS	Empenthrin	113.523	275.19992	40731.3688041269	74113.8451393765	246594.573757882	255486.978813077	251050.412844004	227105.295531017	425602.12032379	330256.051794415	445178.009140474	533845.568502004	340984.529671864	311074.438925856	247180.392339104	221017.194681661	126896.356490003	189664.43632976	120882.934094766	140939.233774697	201575.838003473	264539.515694269	398281.675303373	288135.090527552	271947.039292739	317259.951749562	229520.018946222	233814.829191233	233999.156411903	208894.744868356	--	--	--	-	-	-	-
M425T220_POS	Eprosartan	220.404	425.14032	18678.2034849344	28805.6448500048	21830.2375992607	21095.4563090717	19651.553037114	24700.642555554	43454.0126399476	40980.6989320314	49990.9915004404	62307.459046945	75944.7723064559	49075.1051639193	15162.4012167423	12154.8090408788	13256.7764799594	10986.390325283	12806.0977682949	19751.3662821727	27652.2812461552	46243.3740895648	39945.0049808185	46218.8891646011	36292.6183941703	59164.2160793537	45863.4104571831	47870.7429750669	47919.1756319762	46478.9738589775	Benzene and substituted derivatives	133040-01-4	HMDB0015014	-	-	-	-
M114T22_POS	epsilon-Caprolactam	21.8395	114.09032	70187.4050256696	126921.346830999	119928.246202922	220687.150327669	133338.46733181	129287.663445674	138071.64936134	130734.71396826	129930.767340511	122036.148341155	131805.887950076	133261.297833232	135424.676333508	124873.743103083	245398.195537472	27429.0132953074	115614.651966419	224908.740829717	134249.585390088	50178.9823943989	129500.267504236	131173.753467077	137718.11204281	127392.648173926	132991.618344797	132087.953556377	132171.513575521	73424.1948273469	Lactams	105-60-2	HMDB0062769	C06593	ko01100//Metabolic pathways;ko01120//Microbial metabolism in diverse environments	Global and overview maps	Metabolism
M459T184_POS	Ergothioneine	184.184	459.18209	980.623852907891	1193.04761371786	1499.56122503913	1343.44998514458	1392.12296083232	1297.86932611163	2371.71386826556	4007.74215995719	4124.38950882062	6365.58777735054	4768.96389106209	6087.30737992981	1339.35695123999	1773.62218567051	1349.99427167149	1003.66802501791	1163.63775763197	1374.59086991106	13180.3976105958	16396.9883994568	11067.8984162178	14853.7051941968	10472.1565821828	12695.9896045442	5217.95659355555	5398.78290237769	5577.06541746434	5168.6897891938	Carboxylic acids and derivatives	497-30-3	HMDB0003045	C05570	ko00340//Histidine metabolism	Amino acid metabolism	Metabolism
M451T394_POS	Eriodictyol 7-o-neohesperidoside	394.317	451.10325	848.196531127086	1057.53209224297	1258.11955497608	1021.50233764155	966.803659495177	903.984877696008	9250.41448034822	8341.14002153036	5106.59937440566	5304.04022290497	5367.56198692948	7675.07023737708	1124.34043353669	1014.44125357178	872.983269611779	847.471379574187	986.832574230918	921.796961839138	5477.75171789945	2874.71357014863	4270.84331075635	3009.49234523854	2071.26015314949	1777.7347034626	2042.71323535522	2214.90192176806	2165.26308605359	2377.98807883319	--	--	--	-	-	-	-
M1031T430_POS	Erlose	429.665	1031.32261	603.178397510674	723.530107394875	791.357909420335	615.704138708059	661.478804322057	688.170822250508	11535.5618801142	12768.3985999833	9065.21290916567	11391.2259694578	13274.0533983386	11150.5344039837	724.340348404521	585.728283710242	564.608475563727	614.863076533445	804.734591203887	369.357185820863	7328.89254880013	6763.49818844242	3183.61136515805	3201.04075140814	3404.34900659921	1776.25187250272	3779.75605676324	3825.95883031695	3826.12994289633	3558.85381691929	Carbohydrates and carbohydrate conjugates	-	HMDB0029930	-	-	-	-
M338T36_POS	Erucamide	36.09	338.34081	319260.521225362	488630.142975119	335687.203512688	380670.493231978	369862.825421886	340669.75396011	353074.197081516	281726.159121252	302385.280625389	552367.403427091	531499.70388402	613298.874979186	258847.838967266	303764.944300011	277662.271076764	251952.251784595	384350.41817982	382066.53257449	170709.91680888	787736.513088701	479180.546886809	422026.663168452	446789.209059352	456585.737966714	469987.525783772	495414.648454967	476226.353909955	469617.291976668	--	--	--	-	-	-	-
M145T127_POS	Erythritol	126.611	145.04854	3456.34769127318	3005.26558688325	4093.92071743326	2508.55476833359	2441.38920266157	2333.55726028433	165859.37235544	256415.256375643	211550.980140121	166248.097352448	149994.146135869	220250.302702029	3659.8716675028	3955.07650824412	3340.25689296894	1208.93887169239	1513.42187418217	5763.39234222776	74951.2746971241	78114.8308957652	78447.232801144	105875.659108991	73645.5526914911	61242.0947138182	68054.11356536	74716.8872385978	74782.0613496708	72317.4182990706	Organooxygen compounds	149-32-6	HMDB0002994	C00503	ko02010//ABC transporters	Membrane transport	Environmental Information Processing
M413T94_POS	Erythrodiol	94.304	413.37531	35742.3694549481	31263.4178256217	39253.0949775458	43055.48814383	65062.4920977014	65120.3857933547	28534.6158691187	35083.3290795267	30770.9516474105	17446.070131377	12121.8779281166	21791.7173611624	68554.852846638	35987.91993391	54533.4279296006	34687.8073888677	34155.5634148142	34211.1386539831	21753.7191897503	34007.2197059963	35260.1605107005	33808.8902525016	31626.9436232244	33391.545684704	28594.5101304419	30776.1944942833	31499.6978228729	29128.7121367577	Prenol lipids	545-48-2	HMDB0002360	-	-	-	-
M577T405_POS	Estriol	404.8865	577.32885	1701.61509485789	2050.23774073762	2275.95132056781	1515.10619013925	1474.90513937815	1991.28339157306	2005.38745084877	2480.96614849486	2353.50931296486	2215.43346399439	2386.33741600204	2276.36085287396	2316.48642080944	924.834111874794	1569.1553792557	1424.11897716447	1827.01540606804	1937.57678532397	2319.76842460578	2459.56403739	2400.32417943804	3034.4622056448	2466.61612527944	2062.08996503539	2546.34763669825	2577.08901069634	2694.97176127515	2515.05928239489	Steroids and steroid derivatives	547-81-9	HMDB0000347	C05141	ko01100//Metabolic pathways	Global and overview maps	Metabolism
M487T358_POS	Estriol 16alpha-(beta-d-glucuronide)	358.136	487.17392	1833.09043934575	1558.41558584661	1602.43917121749	1757.54082103045	1644.72643733746	1654.94112456698	3470.63976159776	8862.84134764548	2960.87320079514	3633.67027380822	5624.46585529829	3484.77793840733	1822.85503467063	1511.58823950351	1690.34723911017	1769.42770208401	1688.45800537978	1519.14912060522	2850.27306277812	2320.77976491723	1928.43308691007	3169.46729516663	2349.04550571616	1677.36459364689	1787.64691741772	1883.95247505735	1587.74289470287	1962.4881965995	--	--	--	-	-	-	-
M469T261_POS	Estrone glucuronide	261.2515	469.20624	474.208324920522	1591.99089381495	1684.37721798828	1451.67087967762	1409.35003184015	1184.18326107115	1821.73290378457	754.215466851534	1549.85751815636	4321.92613345194	1325.65760003677	2941.55455884201	1596.60312681331	80928.1779745319	7867.40037067981	888.093624813617	3124.76091284448	1536.77395841326	277.93541691543	2823.31712684764	1070.89574035139	2848.12248203583	3219.72942313657	1602.64962253592	4657.48371925135	4108.60874664895	4355.06688262103	4114.76002668484	Steroids and steroid derivatives	2479-90-5	HMDB0004483	-	-	-	-
M301T478_POS	Ethanone, 1-[1-(4-fluorophenyl)-2,5-dimethyl-1h-pyrrol-3-yl]-2-(1-pyrrolidinyl)-	477.684	301.18571	4052.67370246359	4819.17162105786	7983.37233795279	5689.19428640695	4592.33728895678	4994.84991625917	5248.77919332746	865.919284562993	4943.49673139044	3039.78976219373	4771.98810940611	4720.50635758419	5915.78463767606	5420.59016948198	3441.64492149367	4758.82652047066	4857.27779370035	5634.32064535142	4040.2298569217	2065.14634026294	4064.13539055377	4580.23862638175	3944.10427394794	4653.0819110074	6247.50871621571	8117.30023931818	7858.91051103389	8097.33969523457	--	--	--	-	-	-	-
M197T174_POS	Ethyl 2,4-dihydroxy-6-methylbenzoate	174.0215	197.08031	2830.47423146043	1295.71352181038	2539.67641370766	3802.41029375047	1900.19234647272	984.503726848685	18316.5741580802	24779.8077797295	16568.79407405	33488.2610849761	41213.4671458671	25287.1019377302	1309.45942135443	5257.19342644361	3900.74343189654	2874.40536916925	3484.41515677743	3408.99570748876	7071.6626833956	7960.50826546798	9918.65692322596	4727.83798981831	6580.6894660937	5436.38021916531	7459.84380365448	8060.34989633375	7525.41589509892	11255.0326811277	--	--	--	-	-	-	-
M115T139_POS	Ethyl 3-hydroxybutyrate	138.6035	115.07423	7129.43803242028	7672.57476410956	9222.54448216367	9106.79500697221	8851.29810508526	8968.87842228375	19199.2306775926	32482.278310589	25573.1462008849	37707.6835321793	33918.4252887261	29924.8439677619	10399.3064541156	9281.84557786996	632.506230001551	8131.48348566431	6895.54748068179	8297.83584287693	13936.8992821488	12134.3072475311	11270.9590720147	12681.3651007023	10802.0720095715	11077.437019286	13368.5755991806	16744.8062600034	13064.1553330032	16552.4087338272	Hydroxy acids and derivatives	35608-64-1	HMDB0040409	-	-	-	-
M204T363_POS	Ethyl 3-indoleacetate	363.047	204.09754	998.275969237513	1734.28880329281	2856.42591996824	1955.11034557489	1827.4542725401	1546.06813813168	2305.13335628826	2219.39063984598	3196.48943557074	825.960792612524	2460.33820646379	2620.43885676698	1495.15997146731	1971.66396221178	823.269026528013	1463.08947455904	2641.54953074302	2334.02797843341	1941.96307046157	1112.24723206334	2064.50927662333	1877.42403998612	1996.29371066019	1996.52205121244	1495.45211216496	1678.3770285112	1759.88815532753	1756.99705577626	--	--	--	-	-	-	-
M293T434_2_POS	Ethylenediaminetetraacetic acid	434.419	293.09778	33257.4830752711	117099.293741226	106233.234037368	68656.6148572423	29327.8705888372	44116.3526987816	357409.051240116	809216.834293347	559567.233985709	612826.187530815	841067.570024078	515003.867855486	229734.645854335	575470.470367221	406241.266067447	140725.004083626	490648.340990474	286681.525933853	404087.770249128	454154.331031899	443892.547434091	655712.173272765	321916.949113849	198916.314817301	389353.096576682	402538.761949238	402503.970111278	402528.977503679	Carboxylic acids and derivatives	62-33-9	HMDB0015109	-	-	-	-
M331T212_POS	Eurycomalactone	211.856	331.15502	981.539593184584	1622.56921401996	2285.11098153627	2033.1387240017	1967.86161236065	1991.32278231895	1520.34582506907	3121.00351512769	8196.93541534131	5281.88812847395	3146.37769060154	5506.51215126923	3950.41525496368	5095.64961866184	3091.7817630122	2142.52583206619	1278.91908615377	1877.93728062057	1388.40635646079	2275.14491569685	3829.77089586887	3089.32187457711	970.576783597136	2237.1142705934	2652.40278776799	2883.91943883266	2653.79503687346	2642.17294648755	--	--	--	-	-	-	-
M261T40_POS	Farnesol	39.929	261.18357	52042.9487770103	57597.0797309337	13925.7140149058	60381.2173718917	67551.575580411	6647.93061711078	7884.57574482503	14981.8564680366	11996.6353276154	22535.6350548001	26902.1512285392	77828.8600069747	70506.546647231	16447.1005230465	55185.3111858953	77940.8599820741	10939.2275676495	16039.6533004752	6577.0089018962	13890.2832572473	58595.4843733036	8140.50685948899	11754.5122331966	61930.8055836017	15786.5697848555	17148.0075175756	17954.6139850409	35421.3199916134	Prenol lipids	4602-84-0	HMDB0004305	-	-	-	-
M337T370_POS	Fenbuconazole	370.3	337.14184	6519.63477440395	9745.29149243367	5569.28651546007	7342.24755583275	7426.38949739848	7437.57177740947	7258.27161943433	11226.1563583004	4426.08653812498	2252.18510152605	10880.2203513543	7783.25756290336	10520.9585973016	3011.98526557739	5016.6243898534	6129.18587617298	16447.0560543735	3764.28461740186	5518.52402463544	9374.66016369373	7821.04751931921	5039.16115423228	5978.21874064687	5169.34202175703	4694.94164591047	6917.29565339338	6906.22885243343	6595.62855846637	--	--	--	-	-	-	-
M274T63_2_POS	Fenpropidin	62.785	274.27397	2775310.3256075	3250463.52135114	3790759.55171761	4019826.62276351	4230202.50416771	3566248.76136067	5289559.84056069	7629232.04508144	5876187.84045943	6161645.00867203	5203127.60966683	7008007.04207668	3149680.56879608	2382436.72956846	3727569.55047937	2414140.96127314	2664002.55467505	2737283.97204727	3388808.12499769	4849627.67029583	5625284.81654652	4775645.71087176	4038113.5423448	3699896.5194486	4097642.53861483	4365064.14501198	4368206.14395923	4372900.57080777	--	--	--	-	-	-	-
M397T437_POS	Flucarbazone	437.466	397.05532	16764.0429727342	13604.0541376774	15632.6926491057	10605.186772862	16291.2586585536	8996.22809103324	2046.72967651111	2743.20803191109	2906.53152224721	2648.41916695794	3028.28763327677	1843.77082450139	4603.70528854977	4330.65284824736	3817.20585433289	6965.32755896386	10410.0949926397	5921.28802701387	2981.9872107831	3463.80749099095	1977.03104050756	2495.71937529157	2326.36522819957	1526.207926724	4418.70001576801	4774.6613644184	4762.46645135951	4894.44063594376	--	--	--	-	-	-	-
M307T370_POS	Fluconazole	369.663	307.10056	579.147691806029	2646.76981135941	772.281199126197	1102.57032720435	2974.86028486455	1822.22898221715	92675.8407321505	84745.1696916406	48953.2809704051	56270.5062150552	68826.3158071406	113166.091638979	1573.06022774553	14960.901800799	1953.52727025364	3050.62465125125	5109.09155703309	4825.46511711434	41941.6193147628	20519.5924996851	24351.700959318	14823.516221646	17592.0990982073	8436.84144538903	26979.4390271038	28396.2921843193	28402.6488272481	28424.71286999	Benzene and substituted derivatives	86386-73-4	HMDB0014342	-	-	-	-
M435T205_POS	Flunisolide	205.112	435.23228	581.001614324127	652.926955605202	777.957700090526	627.070679525006	742.722479945129	706.118993187792	3226.80335766963	4053.48963236452	1683.41329379744	6986.36887435199	9277.3017861758	3067.68644769997	732.068805113932	752.896564878667	675.483707253863	538.393449540664	626.133357011494	689.119877286377	1536.48374926246	1498.77140590017	1973.10515267673	1790.05730162559	1432.05965623136	1399.42538935735	1357.88502956329	1465.31950558516	1204.57829962079	1141.11040729621	Steroids and steroid derivatives	3385-03-3	HMDB0014326	-	-	-	-
M233T128_POS	Fluometuron	127.9625	233.10071	6219.30667390463	7116.55550536103	6734.31391719605	6523.04536327303	5974.58032844705	5999.73589682241	75583.9299814846	108602.139960829	96923.4816223549	141514.591213762	138530.694277958	116745.328843026	7855.99404578318	7086.81907862007	7306.34977086105	4854.35164399408	8184.60304861041	9356.2960081532	37330.2865376027	20797.4958034527	34582.7904661006	52206.0491238848	35320.3177915564	26714.7858327034	30092.3965972192	37461.3584607687	21027.9408492497	32352.4418253782	--	--	--	-	-	-	-
M399T40_POS	Fluorometholone	40.451	399.17842	7114.21560095977	4311.49934951038	4133.55825239081	16034.7268332035	3972.76896594047	3264.09117979645	3089.72833753039	1383.57831613252	13126.2784020032	23841.5924829349	5915.58582509817	5177.25598103563	2628.38314699391	5387.5261544376	3549.3155738361	6448.86051004129	10777.8086012348	9288.12760849614	6965.61466973773	13839.0203441587	5865.09737416134	3644.02818431424	7582.02561031252	5538.47749823663	6366.12163592498	5675.90278722866	5647.68457117077	6965.56172473198	Steroids and steroid derivatives	426-13-1	HMDB0014469	-	-	-	-
M161T363_POS	Formiminoaspartate	363.3645	160.99188	3772.312954072	6868.8192495539	6862.04623329412	4595.5535743996	4909.48779177781	5335.96942781368	1005.31692728477	1262.38083812292	723.916317263022	1373.92168511308	2080.18656705051	1625.7393126546	3685.17799565914	3503.62084912732	3753.71718775301	4000.2954807175	4304.56998517999	3350.80814506202	467.797630825066	512.718125004684	409.539764248679	552.399185339844	523.654416978008	436.433691511826	3546.35251119598	3583.56998065539	3583.96197306242	3488.37361329691	--	--	--	-	-	-	-
M433T192_POS	Forskolin	191.826	433.20244	1337.93921365368	2813.71198901155	2685.44081314358	1535.59484735413	2680.79472690869	2552.33549045602	18519.2165896939	19777.0251677877	13202.5509153914	18974.335306353	11325.3350427806	18952.3884780907	1698.73443521244	2074.12315814471	1620.07562117609	1391.11680825437	1543.58742220431	1690.6339729742	19136.5601017439	18105.2655489705	14413.5272262264	18014.4223886301	22379.0413157613	14201.6029108146	12058.6610652296	12539.3869049498	13072.2912394086	12031.7450442383	Benzofurans	3413-15-8	HMDB0032064	-	-	-	-
M508T258_POS	Fumiquinazoline h	257.657	508.17588	1084.24095837277	827.429460175843	791.085607026503	755.952270976522	782.847120197571	754.096493297122	3644.63680843212	1545.71496753497	4235.24541584776	11164.6456601581	7299.74864839287	3696.73606104135	1154.2412600882	732.072315834134	1194.4590163302	1616.22614218024	1340.25099847983	568.729116256386	2201.85462528811	3035.57304999703	424.227497853434	529.010802468922	4104.34312695515	605.494630494433	2712.72073380468	2490.46453592618	2372.82935355663	2361.20310337439	--	--	--	-	-	-	-
M405T238_POS	Furathiocarb	238.062	405.13516	5946.0518383737	5162.10997123894	3912.96700256458	4437.75652997515	4742.02444310657	4436.38957214159	27763.7157450347	19933.751951076	28946.3651066313	47195.2200108678	35266.165483079	26026.5146379373	4300.5557178561	4395.05574971488	4896.66465472526	5099.94271728093	4902.14839247703	5258.35374421741	28182.1371941887	39855.5494879172	58061.3699361123	57233.2619099201	37554.8451280344	69997.8346255428	29109.0267167676	32213.5212286229	31458.4310213334	32265.4574667677	--	--	--	-	-	-	-
M170T40_POS	Furmecyclox	40.462	170.0797	9663.18418758566	6044.03956501654	15582.5054929291	20332.5424004479	11614.5643261424	5622.99326094764	26168.2293045133	14871.9041617628	44577.108028724	121392.427412841	49836.3834156796	53365.2831962149	15078.6217527136	2548.02381604835	2229.31781654375	4666.28410292178	7655.02303127731	764.65519736743	4171.45711546427	13200.4218891122	4753.1678001526	3758.20263920797	11111.8292787751	18634.5928101896	22697.8048581457	22719.735105819	21471.4870356449	22138.889953012	--	--	--	-	-	-	-
M146T358_POS	G-guanidinobutyrate	358.4165	146.09154	63259.3959876554	156783.680073003	188994.738476302	160533.491110216	207777.7011163	149013.048263767	91043.9841398983	74955.2036468879	160907.390365118	63778.1375204481	128136.206744436	111859.489586393	300975.818276109	1188910.74666284	566552.184529008	154454.91799582	363113.079010252	395058.741418341	101390.624706705	105554.752060611	137261.824922829	122000.544985271	127117.799170433	123800.607588355	171388.567021577	175555.323363938	175627.949507136	172730.431526033	Carboxylic acids and derivatives	463-00-3	HMDB0003464	C01035	ko01100//Metabolic pathways;ko00330//Arginine and proline metabolism	Amino acid metabolism;Global and overview maps	Metabolism
M670T442_2_POS	G0	442.0895	670.25151	993.823686559019	1173.00944186432	1394.99926024534	1111.24396336838	1240.3848507837	1152.75067274352	3092.46710542332	2399.14297187821	1787.27117037613	2765.97791199219	3523.07052501593	2819.84850253594	1396.06148606777	1349.01123558039	1126.81186808242	1307.71637369965	1142.95601978653	1081.29377286786	2517.20377278888	2011.50387714857	1670.04383346109	1715.38812331723	1839.53119777742	2359.7098019755	1903.59826651698	1642.41429445354	1643.21439639351	1642.60547040827	--	--	--	-	-	-	-
M172T38_POS	Gabapentin	37.8265	172.13199	70555.6905093431	75075.8822549926	100645.223035269	62669.6793516288	59904.1029071333	62656.0103315206	27114.9764860088	90161.953075381	63893.4110628927	98898.3840155752	92871.5154272913	85135.1941258794	45766.9069285382	54089.8912069819	43957.324532855	40082.6898289782	45512.5081724288	49360.218786455	36999.4574023399	50810.1915686263	32685.2195609265	25657.7063959117	31589.4551162138	38405.6433939434	54754.9942438099	58788.8981928235	52123.0481029085	51426.9173162666	Carboxylic acids and derivatives	60142-96-3	HMDB0005015	-	-	-	-
M511T243_POS	Ganciclovir	242.824	511.18508	1649.46112766717	5013.93824174216	9832.16171315109	9324.12715771729	7727.78065761017	7962.37738211232	1966.0089102128	1687.46605507806	5296.1387854671	4937.43068753472	1112.20044741025	2134.52199312654	4732.84422731543	1321.34628910541	725.204270392305	1401.55566202122	1224.54429203486	1548.29263693672	2230.61840068037	2324.13626620731	1797.3337975482	2672.31615900907	1648.66863738179	2420.90565730064	3551.56605387733	3549.59408231815	4701.51614274969	3566.83123939547	Imidazopyrimidines	82410-32-0	HMDB0015139	-	-	-	-
M359T461_POS	Gardenin b	461.005	359.12244	63716.4275391736	55950.3653472978	45351.5395643966	56049.4410041994	60794.7815016032	60573.5536203996	49157.2852795428	35931.2817186841	36626.0145463332	22212.9031431991	34387.9983671726	37214.2860414453	65360.3321591378	55423.0476848491	63964.4492813816	54937.6278342596	40928.6938518541	73122.3835868618	44087.1553679817	38739.9430202326	41807.6090162031	31243.6570956523	49810.1366028073	52127.6197119178	42562.6280550461	42523.7022272187	41081.2241338691	39991.8592387	--	--	--	-	-	-	-
M264T262_POS	Gemcitabine	261.937	264.05567	4308.49299539004	2680.15396719979	3024.6091541419	4449.69294258262	3458.09399018731	2840.84635269726	1065.28140881576	1364.2990336384	2871.81791704263	6834.6267833797	1532.72525356417	3230.66310192238	3363.96826744424	3678.47696578831	1534.28362200391	2607.35211095067	1273.56599751554	2794.84141500158	2311.64278855654	1793.568510718	1412.19251212131	1459.19212302388	998.338032617727	6409.90634739294	3373.45516603021	2666.57293054302	3094.23636737798	2773.04987100355	Pyrimidine nucleosides	95058-81-4	HMDB0014584	-	-	-	-
M209T187_POS	Genipin	186.902	209.10225	1903.96219684834	2494.80581288531	2677.31859564893	2971.96320113219	3434.9678373493	2901.60520481469	4006.53927499654	6828.64390079941	3451.27562670491	4044.11407836872	3915.87242508047	3787.74427196036	2071.83990678331	2428.54614374659	2116.2491631249	2064.00684005583	2225.14808765225	2079.17529357386	3752.92827861441	3598.8706654445	2312.49618196898	4822.85296883914	3002.40050064285	2424.73773288525	2085.67426218329	1767.63208269716	2188.56653035894	2121.98575722873	Prenol lipids	6902-77-8	HMDB0035830	-	-	-	-
M411T18_POS	Geniposide	18.479	411.12063	673.279336565999	977.698913616327	1191.69334613407	865.082148259992	874.25136282916	673.531975207078	668.116818028604	826.3977562545	911.870988911746	671.242672792809	839.585739587972	829.736582782233	1484.23809154944	726.385643974619	868.703097041268	1067.35012464331	876.828577802463	1059.87841005749	771.302476916782	694.687799494331	769.220452240799	798.238844057615	767.641166892921	873.344208482183	817.330422415968	826.88210026887	1075.68583014444	821.513457237892	--	--	--	-	-	-	-
M431T238_POS	Ginkgolide a	237.888	431.15065	839.155704815413	1230.89901455521	1143.22922744311	1038.35725237409	1120.89185112214	1210.52226748898	1767.52842130593	2328.80028534823	3271.9136453387	3406.62591770201	3085.23448787622	1480.28347607901	1374.91033688011	2071.96763753091	802.108299473968	2005.93561410022	1111.95505625499	2371.69329718847	251.825030099136	930.273999076049	1138.21648891528	1640.98423623033	584.728316196182	557.617161925173	1887.4016041492	1804.77867243684	2044.96328728729	1802.28804779165	Prenol lipids	15291-75-5	HMDB0036862	C07601	ko01110//Biosynthesis of secondary metabolites	Global and overview maps	Metabolism
M407T264_POS	Ginkgolide b	264.302	407.14907	146.235617789062	814.711187959957	885.677563570217	1066.44213761835	870.441828475271	723.520484105275	1950.374894785	240.494080399979	321.370832929818	2443.00268705401	2944.48882215065	1976.67454911201	242.994768068699	688.333679375249	121.937374364733	124.923219116915	538.895388500028	728.528807490943	621.417824107399	517.851149108472	3330.77378525789	3422.73351591987	3300.26716231163	9710.67514993546	3579.55739898622	3086.72080168786	3647.72489361771	3095.23438517352	Prenol lipids	15291-77-7	HMDB0036861	-	-	-	-
M789T220_POS	Ginsenoside rk1	220.298	789.49066	1398.95224971629	3482.90184893557	2628.30682516598	3899.33966356302	3878.05670612411	2941.14945284877	40677.8959698725	26061.2167222082	39610.2028861619	69495.9542977002	28270.0010215636	23992.5622696478	1340.13668895627	1034.92727676374	1562.44965677643	1154.17114657464	739.010821689822	1285.80076562968	50663.2117423412	30946.2573907136	38555.0661341735	45516.5349165521	43519.4362953886	30875.3637785627	21309.6428855509	22027.8367505845	24037.6039675243	21308.8758850173	--	--	--	-	-	-	-
M325T217_POS	Glabridin	216.661	325.13793	1102.32648045856	1286.09327566758	2465.39097795076	2087.19119307919	1605.1617924369	1851.45784648308	7139.03083900676	10951.6075901521	8672.74841931667	13740.1402529501	11697.3871829384	9390.8969822492	4076.1872860711	4726.4031618969	4059.93166393277	2117.81731773371	2966.13078914078	4621.1072844457	2330.33871478897	3276.84231182478	2063.36338140277	5345.51365766968	2527.69318118104	1521.21682185551	2365.25136786021	2513.29814676125	2551.80391342034	2470.20899471397	Isoflavonoids	59870-68-7	HMDB0034188	-	-	-	-
M275T373_POS	Gln-gln	372.84	275.13394	4196.49641813995	6667.16655795171	10147.4061287793	10076.6811804522	8193.78379853377	8131.58457013604	5173.44690808908	7799.49278299251	9955.31531317281	1565.45750154484	6916.63957486301	7031.10777115342	10873.2254680068	8562.24676823754	3996.96108916979	7712.79295313985	5694.52101542161	10315.5090194239	7643.13107450136	7188.75066499122	7175.30174909994	8927.15324110179	4925.7366293263	6001.6914833533	7023.8403778532	7110.04372849942	7522.4968672637	7075.77504180047	Carboxylic acids and derivatives	54419-93-1	HMDB0028795	-	-	-	-
M432T462_POS	Gln-Glu-Arg	461.675	432.21805	527.911073926717	3547.71418974181	3905.82735565956	3064.37733305884	1455.18328725439	2274.93173130565	1963.33913618438	2921.33748216599	3164.21093150455	2681.260535751	2579.19506300327	3205.5749781342	3236.92348339774	4651.59855718285	820.768767331378	1424.82591651947	2095.38134979412	1289.5376571396	2946.89911658465	6871.84840816165	5339.14331989745	6786.86692394019	4101.52530890578	4908.73698224582	2989.62539023289	3353.24562930815	3357.809577238	3192.57677395239	--	--	--	-	-	-	-
M360T421_POS	Gln-Gly-Arg	420.883	360.21178	1657.09643878081	6305.25215898711	7307.91602488617	5486.39771254391	5708.38475717192	5559.51030033799	4830.05261831643	6811.37092171372	10952.5846946936	8560.87797366619	8310.7799255288	11904.5352443169	8152.71610468412	25564.6389215844	12138.4339655657	4474.41692186016	10012.9388870139	11525.6371723816	10323.8126078441	13348.1563723955	9737.37785573952	20995.9983875983	10617.129941048	8954.52706840689	10766.4683024475	10525.5790314547	11067.355030375	9860.81017476917	--	--	--	-	-	-	-
M400T120_POS	Gln-Pro-Arg	120.484	400.23139	3227.61588948317	7493.19250862899	11280.9843512227	11750.9975343792	8885.5855218591	8979.82176592745	15939.550167271	83940.6472007692	20488.1208023132	104076.928201091	162911.018206053	20769.8787343594	9380.89324819698	7598.53573327499	3102.67360541886	5929.75961560598	3069.27352992446	6285.64505627403	3544.04012576618	12732.5235444977	11309.8382623145	20422.0893921358	11196.226294545	10084.2908581322	7425.26773468695	7769.20785844262	9171.23854101896	8190.20099352273	--	--	--	-	-	-	-
M219T376_POS	Glu-Ala	376.484	219.08473	1211.71344143939	1878.28266094597	1275.18607136613	1252.08270597317	1400.90217112204	1314.56271947305	2442.06592923597	1401.26998891652	907.845367520749	1922.71013668119	2816.91613374852	1068.7944299138	1307.49713825232	791.788396767421	998.041775993203	1087.17286711083	1171.68727416623	1217.30874865213	2535.47225505455	753.590983533021	2024.33132981974	1931.67056551553	1047.64037179912	1161.29812659405	1187.66865451233	951.497328234668	1084.41056767472	1041.18347025281	Carboxylic acids and derivatives	21064-18-6	HMDB0003764	-	-	-	-
M375T504_POS	Glu-Ala-Arg	503.772	375.22171	2810.35463196175	4503.93516114476	6313.97551483039	6242.37183674197	5813.81987019677	6351.26100334815	5431.88649002908	7006.68224631069	8034.57485287639	5599.37927216222	5194.48003497094	5476.82086510474	3843.14336252835	4606.99353297917	2489.47586610762	2694.442332889	2896.91232743589	3171.88595809708	4638.09400811473	5513.93482210083	4792.96847559637	5673.07673237137	4424.81940555289	4333.86106397426	5511.52084244453	5881.16311282925	5635.67596078065	5715.88790993394	--	--	--	-	-	-	-
M347T459_POS	Glu-Ala-Lys	459.0965	347.19089	4353.79717520143	6284.79105121467	7379.01771226768	4697.68830898082	5036.98423077041	5034.02864761718	2840.49512207949	3641.11032727072	13429.1543636915	4786.47464526719	4330.90420781578	3331.22434193135	4926.69044728203	4781.54513063894	2042.7205231225	4119.55923921882	3403.99023877223	3395.20561568325	5846.43923443825	15508.5950197193	10436.6289790678	10452.1748915838	10814.8062969683	6169.82264263709	11007.7006657978	12164.0247852681	7456.78468876289	12352.2233223105	--	--	--	-	-	-	-
M418T429_POS	Glu-Asn-Arg	428.8935	418.20264	2839.61294838983	5123.55112527344	7712.85774651068	6551.24589175028	7458.43711495937	8162.45875324132	5554.24016530481	5291.59735592676	6986.5572581312	5041.40815217762	3063.37583090427	3510.45497960453	8174.34361915679	6760.2946392571	5422.58557097309	3497.0828208678	4398.41938706013	6030.58027900676	10098.0458265233	8495.37680322291	13227.9654649187	12007.0116196449	8199.56589613717	9040.9819446094	8199.09429797783	8758.96429287245	8659.17441023302	8761.36165847584	--	--	--	-	-	-	-
M361T408_POS	Glu-Gly-Arg	408.283	361.18086	3382.09563994247	7656.90866070401	9744.42268227322	10394.0932881256	10349.1343791622	8605.98081947296	6234.16291981183	10905.2270099202	10268.2678122935	9267.378417574	7355.58780716107	6742.2759184396	9636.5758228259	9053.69323403221	5168.1123393879	6440.77959131592	7808.17878381533	7502.91621865081	15558.8149988903	18290.4044213995	26028.2341613569	29479.2344100887	15640.4856806704	18714.8422977948	13285.226347624	13576.8222420788	13473.4473595894	13287.4185164123	--	--	--	-	-	-	-
M417T401_POS	Glu-Ile-Arg	401.331	417.24372	3194.10587144649	13074.1852342938	9824.37522650632	5855.15103195902	9762.28318935367	11593.4956095485	6091.99865812993	10944.0605279153	13421.5968330748	12012.7788056231	11429.4916956759	9113.0062135554	5586.40689425274	7347.39989058522	4009.30953740637	3920.31175984793	11531.6818655661	7423.78566221089	12202.1022983059	13891.4609488925	7462.29737379331	13810.772057109	10099.5547486808	10166.7016813394	15059.624282716	15382.1263473111	14915.1592789722	15185.9889766545	--	--	--	-	-	-	-
M235T436_POS	Glu-Ser	435.867	235.09118	9618.8621462693	6310.6641174952	12418.7274363869	9313.27710528601	8644.43864566427	5055.96418706123	17731.226341713	24319.9404426032	23904.0961576922	20774.2166112285	40811.4196040982	24277.5895407348	12417.9879444713	15182.5584846357	11529.9480920545	6580.93841950909	13068.0612970783	11694.5050295411	17094.0251688218	41602.316200955	22444.8887386886	28053.5651724757	34000.3592941204	17168.5515007364	14732.4054189004	14827.3333760715	14321.2035686682	15019.7725268651	Carboxylic acids and derivatives	5875-38-7	HMDB0028828	-	-	-	-
M196T401_POS	Glu-Ser-Arg	401.321	196.08084	1507.48475926968	1763.53863365814	2021.78697788589	2022.23221826449	1716.72492979779	1730.02661006178	13285.6159118014	7795.16938585019	9700.69408545433	19615.5755669353	22972.2021245022	21361.185590248	1647.7533278087	866.895908279822	1495.9769316669	1756.03400295605	1943.55854085398	1605.51102293574	3664.90345934641	3801.49705941526	3156.86705961787	3580.39284933162	4258.45132709278	3212.87706530524	5226.64770261657	5158.20067408882	5181.55906788859	5225.84469172397	--	--	--	-	-	-	-
M403T418_POS	Glu-Val-Arg	417.665	403.22805	6233.54644501577	4039.97682425539	6977.42275030898	3980.23906581916	4141.48896494731	4143.21290864311	4594.83565847847	6556.46870640341	8083.42424958434	5697.59426640042	5619.21799583286	5504.89024670751	2371.22138464542	6822.77803991394	2041.44880336845	2830.45351441655	4188.75470158423	4022.889793828	7657.85254608973	5416.13762834931	11680.5949136129	6880.74124552099	4221.64496842826	4342.30866780537	8128.95344916441	10444.9791757048	8225.054201189	8520.80548888648	--	--	--	-	-	-	-
M375T426_POS	Glu-Val-Lys	425.7785	375.22191	3422.31083723858	7715.23621320246	16321.5923674208	10638.0771735209	10694.3835737804	9974.29616024396	7564.30165179512	6176.61715709258	14364.2753178062	8679.61528189865	7708.61527222659	7437.99269294516	10239.1296054262	8379.26221839745	2250.36607152773	5890.70724343102	5265.30884779408	5781.6145173364	14412.3228376413	19752.048789593	6373.99771609975	10951.2925047071	5795.44535201149	9838.02865386487	11802.6810208179	12209.2240608391	12483.5946895868	12439.4567595255	--	--	--	-	-	-	-
M271T350_POS	Glucoheptonic acid	349.534	271.0306	695.187537890159	1375.13195136393	2276.88374112025	1564.62808151367	1311.8819569883	1121.89191039793	2022.25732607382	2730.73674881274	3144.06954183534	2918.43139415478	2139.35826487396	2063.95926686515	1005.2415906593	1040.89165843406	660.826850636973	519.851759809226	1358.8565354273	1120.6030218195	1203.50070417793	2477.77219548068	1543.5642536879	2388.66178430995	1413.41334174574	1309.06025098855	1341.60765777253	1602.42935711419	1280.69116415645	1279.54223152153	--	--	--	-	-	-	-
M142T373_POS	Glutaraldehyde	372.591	142.08515	134852.086800652	123793.494211547	898.960188348331	131252.128809031	129450.17852707	125383.44830541	74498.9607841078	3128.36830946628	3521.81476713572	3442.67313048006	5998.98058479437	2402.08821462645	1324.98992426678	1791.58159693509	139729.89785016	2267.57683513939	992.996412302	142544.019597049	85914.2686893298	5304.71082448394	4208.0973076855	7032.21202296196	5173.18647177868	4821.62042948199	2812.80038089821	2915.01619043526	3061.45647157904	2807.1929935196	Organooxygen compounds	111-30-8	HMDB0029599	-	-	-	-
M133T70_POS	Glutaric acid	69.574	133.04872	1581.4145757909	2712.96744341795	5821.32512745773	2624.43556337823	20884.0773943295	3994.15129963232	10454.4646217065	5184.88209949532	9156.10849838871	16382.7771962542	8337.78485651859	12392.9736668567	1459.87783804135	16073.8238626964	11847.5371716835	16074.6554406475	14206.5893841151	14093.5103822729	4272.11578721441	4055.93199570067	6669.58999875024	5367.32918896398	4444.89103858487	4093.06896850835	4605.48663398209	5942.55034459972	5837.50648490542	5943.82016311215	Carboxylic acids and derivatives	110-94-1	HMDB0000661	C00489	ko01120//Microbial metabolism in diverse environments;ko00310//Lysine degradation;ko00071//Fatty acid degradation	Amino acid metabolism;Global and overview maps;Lipid metabolism	Metabolism
M308T502_POS	Glutathione	501.8565	308.08916	9194.66703894655	4868.15284557902	3999.36960299609	3799.88966296526	5883.28514367357	6040.46664336185	9787.1259933642	8851.91879116097	5383.77943613051	9599.04269222586	9214.36527798413	7752.84724100403	4303.64854316442	5570.41910201817	5837.60594024059	4084.46266400144	4231.62910608851	6649.90386362081	6145.06488109526	8626.76830777323	10019.3670681057	17727.9887999769	9312.71678290718	6374.20224674998	34122.8882475942	33120.8867284624	30230.7368091634	16719.7188860589	Carboxylic acids and derivatives	-	HMDB0062697	C00051	ko01100//Metabolic pathways;ko02010//ABC transporters;ko00270//Cysteine and methionine metabolism;ko00480//Glutathione metabolism	Amino acid metabolism;Global and overview maps;Membrane transport;Metabolism of other amino acids	Environmental Information Processing;Metabolism
M355T406_POS	Glutathione, oxidized	406.0225	355.07254	17877.2608469718	22519.3658978372	32331.2350414037	14441.7381550252	9448.76624086615	11760.2544821983	14835.3098414793	33399.4555993599	45813.4925445278	20713.059193331	12012.6725951744	24519.7911153922	9041.85976505643	19004.1942616607	7449.65924228499	19163.399109202	37872.1664147323	24378.6375023803	33116.1476814295	70483.8009307339	30108.1828033949	68867.3118200937	30375.4630545788	27230.0961756099	29121.1002280987	30902.9136605428	30897.0797428916	30901.7877250818	--	--	--	C00127	ko00480//Glutathione metabolism	Metabolism of other amino acids	Metabolism
M232T445_POS	Gly-Arg	444.9975	232.13903	39237.9614650932	48762.7051185725	65425.5439807455	53464.1468908473	37414.2500031042	37810.1271213157	11985.872670761	9671.60436412479	19018.5370502408	10447.0918562471	9867.68597114826	10142.7427780253	38011.1193547304	31784.5907723182	15970.1413774905	30396.9620688175	25547.708332581	32172.0132124206	18680.980089307	39626.0600436463	20551.3396910003	45322.0075106549	19082.6377775485	17300.1338562305	37215.9118422046	39488.9665540002	35806.0459098959	35893.4730624504	Carboxylic acids and derivatives	-	HMDB0028835	-	-	-	-
M270T392_POS	Gly-Gly-His	392.3885	270.1431	3502.82382244795	4608.68268436889	6056.95785897653	6175.33291147281	2044.89685870311	5074.61196129731	4363.78095314814	2998.37731335929	3052.90187242777	3115.77417203772	5105.89301129326	3560.77228183398	5094.51559671746	5447.56408300384	3573.03500005843	4978.03491878453	4364.88177929206	4984.17777181907	2623.94013897288	3112.93250743239	3375.55787836559	4410.42440409203	4827.01791846779	3905.14000975082	4743.70901950252	4537.78816124999	4352.56880724319	5282.83811540125	--	--	--	-	-	-	-
M317T372_POS	Gly-Ile-Lys	372.33	317.21724	1970.86518294099	3647.80564319036	3536.01165430958	3040.55680772025	2611.88768679827	3135.3224968859	2152.05047103389	2384.07655702202	3252.5782017842	2551.06394014126	2527.94107849206	2601.77150892022	4192.5862919325	2292.62603695662	1799.13067491774	2018.45195383216	2713.00578335322	2310.85384416868	1805.95430554722	2247.31076906545	2680.49225675113	2699.25630203172	2079.22161811511	2079.9502959529	1983.96894166689	2402.23062428216	2364.02781225493	2401.79652044364	--	--	--	-	-	-	-
M204T457_POS	Gly-Lys	457.384	204.13287	9325.12917855016	16176.1068114868	17829.70924246	11835.5337330708	15179.5507243383	12087.6098299968	7937.00461341945	14848.5874292545	8854.20022893244	6767.24056085388	8635.69757301037	8739.74668837029	8592.2403816208	13070.2670858829	4975.68363162231	10370.4284143027	11792.9252238106	10234.1490915435	11916.4939422403	12354.3117391279	11836.7120339758	11841.3266444863	8766.34536171607	7143.69524974531	13633.6102716989	13794.0871254382	14179.3606482046	13637.2905535466	Carboxylic acids and derivatives	-	HMDB0028846	-	-	-	-
M213T70_POS	Gly-pro-arg-pro-amide	70.182	213.14759	21166.118591197	28196.2628128608	40705.3229358711	38665.5226426664	36143.1960299817	43203.8788589868	38133.3490212604	47148.8267513444	32255.8024743333	35947.5003214456	42751.433132569	47412.5165730372	32160.3128901809	36516.5135294018	19756.1703782013	21283.4584524141	19386.917538117	20552.2526831784	65412.0973925004	30519.0110407448	30678.9308277891	45164.6174092676	31379.6265088759	41096.0094729679	31564.0445465776	34438.2569645619	33609.1352270813	34458.4507575962	--	--	--	-	-	-	-
M302T426_POS	Gly-Pro-Glu	425.832	302.13351	4107.30955008666	4581.72907091006	8808.97876128354	6923.36960127639	7223.24945826943	6693.0100843215	6545.37813660239	9435.85018619436	6865.38615788228	3888.97584969855	4166.72060163517	3808.76901613794	7658.57055621169	7257.8667610909	4291.84938688873	4734.22795837888	4584.92349211951	5037.76060722631	8658.83306200802	6840.68639807471	7442.81290643771	13690.3140776835	5185.85636664194	7564.66908363543	7711.11552020813	7723.81742469376	8810.67873648164	7695.7802070719	--	--	--	-	-	-	-
M303T411_POS	Gly-Val-Lys	411.128	303.20097	3562.06398248302	5415.37194828205	9156.34583841166	6519.91853467466	6587.77589039842	6684.93149022713	1682.76237047583	2883.70423657643	3312.79983114249	3334.70016000297	8122.90782437687	6591.1196703088	6167.99490533983	4346.98454083896	3849.82345661274	3019.88585408191	5246.97473351371	3534.23426817956	2463.27112054408	5047.58665790664	2624.58153347226	3280.17470931593	3540.6425364044	2471.10054180206	5733.04801107221	5711.61826452441	5725.40433046734	7277.64621532593	--	--	--	-	-	-	-
M93T168_POS	Glycerol	168.431	93.06877	2639.20129169085	4036.35555654446	10161.8256178915	5272.67335280817	4971.32172599395	5147.82530425009	27042.8917497045	13778.7552691851	20175.5411450721	10317.493484479	7937.78453651592	11980.8096059392	22721.3572326347	106281.603976043	46677.4922319089	22795.4977016036	78860.9950005097	63054.3576691972	19137.950279941	31714.571117531	24050.0387770886	25605.6581179369	34599.4107789779	32793.8768145369	31992.7873010681	34339.7985509886	30020.3104061925	31404.8516000637	Organooxygen compounds	56-81-5	HMDB0000131	C00116	ko01100//Metabolic pathways;ko02010//ABC transporters;ko00052//Galactose metabolism;ko00040//Pentose and glucuronate interconversions;ko00561//Glycerolipid metabolism	Carbohydrate metabolism;Global and overview maps;Lipid metabolism;Membrane transport	Environmental Information Processing;Metabolism
M547T84_POS	Glyceryl tripalmitoleate	83.5855	547.46944	2386.35134546281	8482.19367529891	5922.26990582457	5542.88664351495	13662.4529870479	7112.75452253578	90181.9988914629	90095.6985054631	57691.9789090317	39846.1511798056	31902.0438511586	72827.6870610335	12840.786986753	13298.8050542322	12885.6604605665	4323.83884734853	6911.99438112489	8022.0697561236	55517.9681284422	56867.1167436675	91687.3189042274	64850.4116108082	60159.9067678491	67226.8541035913	55471.1654517881	53744.1950484237	57497.9894924503	52453.6489426466	--	--	--	-	-	-	-
M430T174_POS	Glycocholic acid	174.096	430.28021	6662.97261990531	6295.34311305052	14518.9146720095	15277.9513811286	10732.1851377586	9268.80056631776	13628.9838954776	19597.9788171358	14264.0670018669	18769.6645488755	20115.7595415942	16267.6496179548	3079.88647060196	5489.89203342816	4684.41436846709	2987.30065479156	5045.14944763425	4709.9403585508	11950.3129458366	11297.1106290996	15907.1853007195	15501.5747604406	13181.015648353	12208.0093924543	9869.72770139487	10626.8315679024	10624.6169132994	10469.8957016501	Steroids and steroid derivatives	68753-51-5	HMDB0000331	C01921	ko01100//Metabolic pathways	Global and overview maps	Metabolism
M559T25_POS	Gomisin c	25.2655	559.19753	576.288625972035	611.524990007189	653.071624839464	685.292840553863	596.520557943846	674.714351166685	479.638045350979	642.005766905781	645.827839644814	532.094274492824	551.316306537447	551.199713507539	1205.34279816633	1184.3156386901	739.503721592962	824.222307635331	1046.76416034434	1057.95081007271	660.646703160064	640.438556092103	551.987319524978	565.540129116934	629.710989761896	645.307595900017	822.839079877629	767.434919847043	746.926723879766	679.785922429926	--	--	--	-	-	-	-
M541T359_POS	Gossypol	359.2155	541.20787	1093.16325956915	1248.12532664626	1711.35803797767	1577.59170718761	1423.82015283845	1411.72462369161	5816.92235165938	8946.87551439169	10213.4367523647	7992.8930134486	8405.6862659111	6678.36052607547	2112.21309336261	6760.88169746358	2148.10184111204	1084.18430835493	1909.51627604686	1563.59015513793	3275.8959414862	3703.21789738748	3389.38655989675	5180.33873259475	3509.5008573908	3476.29176443786	3630.06822002408	3709.36494546746	3760.23326335763	3609.52390205563	Prenol lipids	90141-22-3	HMDB0040723	C07667	ko01110//Biosynthesis of secondary metabolites;ko00909//Sesquiterpenoid and triterpenoid biosynthesis	Global and overview maps;Metabolism of terpenoids and polyketides	Metabolism
M130T54_POS	Gramine	53.528	130.06369	41035.995397608	44530.5520962052	74725.3190817094	63354.6593943507	50150.7121066398	38714.0423086833	38469.7413961187	51364.6774120181	44923.5563564657	39426.7534513147	40395.0151221289	61106.3996803421	59013.893075618	69001.8682160591	35690.6216531023	51443.6391826253	60807.3528752329	45970.780464357	65144.15068575	71723.2165205057	71962.1017797664	50097.162366941	49895.4023365289	57090.7627356081	29399.2641382124	41200.2881151279	41536.9674211112	40696.9015842025	--	--	--	-	-	-	-
M284T368_POS	Guanosine	368.3805	284.09711	2822.44195317601	5529.66339764407	6874.27166967503	7696.58102335267	8348.59454582604	7491.15261208906	77397.2057234256	3088.29484115251	9463.52386095329	3635.63723619527	43623.2302430222	4424.8752754795	4867.17090517001	3347.64531720196	2885.62869663523	3324.69346075798	3714.05130786635	3403.51576531799	1453.6201490207	96653.1528653346	3859.46526555459	2809.83804214616	130616.229990026	2079.33328080921	1985.57032206661	2370.26437516337	1801.72356769345	1846.61802942767	Purine nucleosides	118-00-3	HMDB0000133	C00387	ko01100//Metabolic pathways;ko00230//Purine metabolism	Global and overview maps;Nucleotide metabolism	Metabolism
M437T99_POS	Hc toxin	99.131	437.23512	2055.02913791023	1384.68357348365	2841.63311973221	983.142578917687	2114.93520265966	2113.51202511805	16582.8019037525	8419.80125092534	17168.9309894209	14918.0996805329	3942.53717285941	15893.5896069408	2472.70386262992	2723.15014800542	1639.42286452583	1752.2329288223	2294.00342701883	1970.1107106416	25856.9076549667	35271.2475557024	20759.7228897978	23956.7734231784	23293.0157722161	23506.1163583142	19972.9107411352	20004.2299755186	16723.6640703909	19089.9106657412	--	--	--	-	-	-	-
M314T341_POS	Heliotrine	341.192	314.19403	4434.87563697346	5159.33544211249	7966.33316366312	6687.06028361914	4517.65010142157	5717.94514688414	1371.41426300657	934.984653192367	1065.78183846221	2212.58841819209	1735.25704323427	1720.23792896432	6995.73772289344	6221.37109162335	3375.02898081827	5756.69286452549	4649.68819333976	4789.90870874942	1094.69133401608	1738.8022621892	2358.74215950962	2309.70146724516	1646.05515419017	2438.52407469554	1848.16844675267	2958.04693912582	2924.29748330482	2964.21603158709	--	--	--	-	-	-	-
M288T61_POS	Heptadecasphinganine	61.3275	288.28959	484090.415371345	635200.184801942	525455.200663945	692554.416077311	952947.735578451	715013.86751383	767899.754778396	1226962.24737298	649104.945963841	624922.438048754	527646.821258379	980498.164868148	753862.16023208	512498.073091088	486877.092283542	584405.301533591	556682.582618545	532997.699837545	708147.054186785	665917.27669544	584852.38790608	744557.937534558	621950.424069269	499531.087185534	554164.16908864	582285.960371672	582725.657742507	565669.839656883	--	--	--	-	-	-	-
M339T38_POS	Heptanoic acid, ethyl ester	38.113	339.25208	92458.8231299802	140130.787374434	94805.3927777971	112013.388419466	7276.00400579245	118129.913015455	116783.353447325	38280.5395075795	113320.680365062	160494.466259487	18715.5917165995	171107.06147405	82404.8165279737	109063.615228141	90005.9391689012	87449.2265599033	5980.80530116634	104561.771938354	74375.7014787181	207044.804126677	151035.292714709	125584.928066094	139140.006261712	136939.16994917	11438.872008771	11447.5936332846	10901.4359890253	10678.9806328352	Fatty Acyls	106-30-9	HMDB0000798	-	-	-	-
M613T352_POS	Herbimycin a	351.595	613.2448	1899.84168640986	868.003400033073	3344.1945937848	3902.59297883268	3178.03792558915	2905.77024701028	5770.60315037791	24570.5806643372	8031.59081659147	28647.0629282872	10855.6769547945	6154.07447428295	2840.72077604856	3334.29035695029	2362.68572529035	3343.01437255101	3484.02331377626	2104.81591309407	3874.07108960883	8631.12153108721	3898.24056363201	2065.02355010843	3506.45981321559	5664.89899516299	3581.47552336767	3716.71370309436	3725.68722028258	7134.35459394157	--	--	--	-	-	-	-
M532T55_POS	Hexanamide, n-[(1s,2r)-2-hydroxy-1-(hydroxymethyl)heptadecyl]-6-[(7-nitro-2,1,3-benzoxadiazol-4-yl)amino]-	55.395	532.39602	4744.4348740927	2926.13910673223	5518.47131059276	4245.3402884569	5004.6026745582	4989.98068581313	7036.37045661898	8930.38624832424	16380.1127312156	21934.041543791	11165.7778073712	13275.3324814607	4319.64224355234	4843.07848391933	3192.03206951945	4591.33343969953	2725.94553976249	3844.842890317	2802.61187094976	3984.51374422215	6021.01349221278	3444.85976343369	2585.90966141584	5449.32676568258	5920.14176461968	6124.30412650151	4730.64411829655	6136.88210526733	--	--	--	-	-	-	-
M367T205_POS	Hirsuteine	204.777	367.20781	21028.70665375	40711.2375792009	62144.8535975026	77530.2996738374	79541.6919152409	70154.6005584864	104338.456587881	108500.569508627	102855.569068971	176885.335392474	170908.828034493	105995.773717996	101075.007585358	63642.3662500898	29385.8170730833	51722.5825748016	26309.5556082222	39631.499809074	54844.2311674672	75952.2944792707	109728.546341227	113689.084649165	85397.9664163533	90006.1376675506	68112.7685859633	77009.631847154	77080.4363931409	76661.7225064647	--	--	--	-	-	-	-
M369T394_POS	Hirsutine	394.3955	369.21096	2419.20789043363	2877.98997777341	5483.3254550203	2975.40852714164	3057.3913393342	2325.15921118662	2147.14772987439	2402.28175074569	2582.19505162946	2680.70341594472	2534.47572438867	2465.40417151105	850.634377336932	2841.28796225464	2216.27083694321	2850.38595993484	1820.95754300562	1382.56426515437	2874.29005421834	1663.84800160155	2129.57140930014	2006.73642826244	1855.62217950287	2343.4859127372	1462.25163057566	1864.94901406674	1548.05807202958	1493.42147364592	--	--	--	-	-	-	-
M271T431_POS	His-Ala	430.724	271.07945	1109.33244092321	639.30884830657	893.775677691442	1230.37079688651	1527.32068294379	1038.06766050209	1703.6274800944	2250.32431008741	1231.70415562528	1713.58077625722	1542.93637658261	2098.33038644483	731.503627377574	1363.33069208166	1043.69846012363	1884.5264138655	1186.56448585428	1182.78060898025	1577.29723259173	1908.7398585337	1447.19779256897	914.702320024339	1420.27919990584	1100.02432765076	1049.3432890417	846.471922223659	1107.40880885062	875.882736045917	Carboxylic acids and derivatives	-	HMDB0028878	-	-	-	-
M271T422_POS	His-Asp	422.2905	271.10232	5115.37167657402	8517.45629996021	11890.0305249179	8947.03615764267	8296.38568724884	7599.32042673555	10349.8711857074	13765.6116625055	17378.2699860319	14457.2853973973	12938.6641029508	12783.0794977218	8659.15020626485	11860.0172763964	4324.68533611422	9382.21529725915	8260.15491124056	7740.02677411441	13758.108791757	16153.7942610154	17279.9327192848	19886.5090182057	12119.10087821	14450.6379737578	14104.3985918045	14858.7943732876	14012.1301945285	14010.3602874675	Carboxylic acids and derivatives	-	HMDB0028881	-	-	-	-
M285T418_POS	His-Glu	418.301	285.11829	17649.3476320466	29299.7084896024	48643.6509553513	36506.1069633866	33741.66178489	32222.7706991173	26020.1895609632	42314.4221544129	48416.5084846773	31027.3226674298	34043.741867959	30333.5107136626	35953.4763832913	40818.7012096998	16268.2658819877	28618.7082608916	26192.3351275021	25575.0401668026	39700.8605306592	46756.5874640631	50193.630084708	59529.9076331288	35771.8911296541	38769.4809271702	44036.5341390517	44482.0461744638	44482.8077826115	43157.1020688939	Carboxylic acids and derivatives	-	HMDB0028884	-	-	-	-
M213T363_POS	His-Gly	362.741	213.0971	8463.97527518241	8905.32291924855	13454.5540308374	12766.2370375241	10697.7409825374	11328.2722483156	2972.41888873746	2070.74963810436	5989.19439919534	4476.58318416172	4450.16685157427	7295.30047352859	9929.57544194253	8251.086851372	5497.37916811857	7931.4616800187	5943.99457923818	7922.93295207298	5449.98245893787	6801.32690736502	5704.90649573842	5678.97522920359	4080.5842416351	6018.69785945776	6925.15894224807	7046.62591163003	7046.79261603696	6922.61195494844	Carboxylic acids and derivatives	-	HMDB0028885	-	-	-	-
M303T368_POS	His-Met(o)	368.0875	303.11051	1138.76334466922	1973.6188241363	2317.016927364	2170.61495423175	2164.6713576451	1878.67229835538	1864.62331963928	547.484514687605	2580.67093016681	3420.97034432733	2714.69656784046	3033.55565593028	1800.05398852517	2226.59668243439	2139.24122945099	1990.33979695812	2095.36168991849	1949.88543531586	2816.91270780412	2068.833596918	1961.94701434637	2386.53271489914	1371.06063498978	2290.31669143997	1736.7042705002	2212.09299734755	1984.89185254517	1809.46165151709	--	--	--	-	-	-	-
M257T352_POS	His-Thr	351.519	257.12345	8324.41118075125	9831.39344867456	14963.523739519	14472.8608812397	11532.5220996127	11928.9654877636	7936.71443732424	6044.68900562073	9596.88946441708	7817.50550769711	10924.6429184513	10187.2454247009	9240.62254973886	7639.98500361163	6972.56631562915	8768.28433630227	7333.35849299032	9950.2194295529	5862.36593905546	10430.8452051184	9173.34695924165	9034.43883359357	8481.26449455435	9557.83797848799	9547.12612093877	9519.94503849637	9519.86612886067	8815.75373618539	Carboxylic acids and derivatives	-	HMDB0028895	-	-	-	-
M342T441_POS	His-Trp	441.074	342.16405	1031.73287200252	2059.15788264031	3151.43981044866	2517.994473511	2667.24424538156	1165.0162764195	2347.42395224312	1625.28365246945	2376.95866356849	1104.21781504602	856.06563255703	1157.68788231875	3707.38064143002	9993.00978166018	1885.15999147939	2118.44735512698	4452.30395674612	6188.01815285217	4845.23787193458	4570.21726159221	9120.19691449949	7948.19077157402	5862.48228649598	4585.63908767922	4507.45322888889	4931.62686506472	4607.93504283192	4958.7855439127	Carboxylic acids and derivatives	-	HMDB0028896	-	-	-	-
M319T125_POS	His-Tyr	124.987	319.0823	2776.47714770162	2653.27394373299	1938.9959338771	3873.39549027444	1524.67464107267	3008.5439716309	2858.12761467534	6316.4956426336	2594.99921782855	5763.62494109554	5377.92394028652	3423.77996156764	3291.34086226995	853.955059243592	3630.05112420538	2930.02672328184	3057.15107320533	2531.27834391516	18914.5897937989	737.768953102823	16816.1887208082	22789.2074140648	15212.3761263017	991.735408937516	1547.25592590633	1758.99591858576	3001.99689869448	1420.27557559713	Carboxylic acids and derivatives	-	HMDB0028897	-	-	-	-
M255T318_POS	His-Val	317.9975	255.14375	2411.9441023632	2465.95098418841	4823.10841978241	4266.49218959129	4999.6584328872	4064.87989827548	7586.5472744971	7028.9561377751	8586.12847256739	13177.4584268195	12210.990599206	6738.28205688753	2765.13069246686	2878.83146584056	1321.4999963271	2149.37785660563	3818.07701908409	1456.49118454914	4351.49670083359	4839.32558072798	4389.96252570014	4652.81248784881	3908.73818681465	1711.46807229193	3565.24378780189	2532.29598282813	3028.39511309452	2214.71933267807	Carboxylic acids and derivatives	-	HMDB0028898	-	-	-	-
M156T408_POS	Histidine	407.915	156.07559	80831.0683015937	137167.23202949	204080.468502385	135229.225094255	140672.531098846	138936.097464047	196457.72996637	252031.030601408	289790.379704376	121318.098996113	278804.724101341	158494.12828327	163056.630622573	230359.023334155	108330.214373403	133427.652231361	205032.04895695	151753.897095518	255313.391942365	436236.144902474	250061.103339074	378199.747123433	127379.358912164	105608.501549874	158544.279066105	158621.670284417	193018.310431613	158065.030738264	Carboxylic acids and derivatives	71-00-1	HMDB0000177	-	-	-	-
M197T410_POS	Homoveratric acid	409.555	197.06473	1591.12984602874	1638.01478386023	1838.79944848933	1844.34385313723	1676.67195196738	1712.98093553199	10425.7280803127	13120.6468009338	9394.44288493117	14613.5351364407	15539.5553965316	13368.5267315804	1842.90036791537	1911.20996864056	1886.4536688642	1792.14116568936	1906.76618545923	1763.0275189725	4923.19698908189	4048.90497751698	5546.67984183873	6537.62908523569	4275.66373251546	4934.40584871217	4559.52617707419	4901.53415720725	4531.89639318397	4530.0908566564	Benzene and substituted derivatives	93-40-3	HMDB0000434	-	-	-	-
M166T169_2_POS	Hordenine	169.304	166.12218	47384.7006941981	75664.66009103	637093.014705398	68711.049579759	174101.627149452	41407.450364436	2125723.38127561	865840.825250241	2339812.17040613	187977.375633245	69587.3003029068	513250.353420275	2968555.29579579	21504564.2288208	8334366.65835263	3096005.55856487	13188678.2703332	11754721.1864892	1904826.82917319	2554146.32056917	2648643.68079954	2717276.24445993	3032951.45418078	4135714.13789806	3875354.36751229	4120314.77697343	4121244.40123687	4124365.55870305	Benzene and substituted derivatives	539-15-1	HMDB0004366	C06199	ko00350//Tyrosine metabolism	Amino acid metabolism	Metabolism
M447T182_POS	Ht-2 toxin	182.326	447.21835	1914.64430753991	4041.88940633227	3016.74782645587	3039.72526446714	2546.01988560226	2754.20975206653	24125.4877111057	33323.2534233486	19649.4529913429	54070.997772238	38341.1935202855	32907.6881649222	959.249805470325	2185.79045774478	1539.25812813685	830.604591406584	1409.80230983543	1650.99479557157	24825.9155495737	18832.530028917	15025.8797799801	23217.5432534366	13036.8328969225	19428.7881958346	13353.0370739859	14751.0218460241	14243.86660026	14632.6560597384	--	--	--	-	-	-	-
M495T207_POS	Hydramethylnon	207.39	495.18167	728.732618901185	1059.66879627743	1666.67202589295	1434.20555132918	1247.87047184698	1137.07387772006	10023.3128879084	11980.1857327917	11666.1610597028	15044.6650891662	10924.7632972265	11508.0488557357	1091.62426422869	1460.01411602289	849.219029697493	770.954716730517	965.820737074321	834.673393590109	2624.73751346155	1997.29058569194	4794.20245934072	3029.29531201189	4760.43294817755	3774.80700869821	3964.77303437331	4024.34452821273	4185.66766710487	3973.54034922199	--	--	--	-	-	-	-
M363T245_POS	Hydrocortisone	244.807	363.22651	497.065801039429	831.114736144205	721.652296233126	728.814401373042	740.19346742474	823.999486697969	600.546383167699	2480.91495948428	975.499185100486	291.821146925192	2539.66330816485	2480.91495948428	8723.37305021351	261747.765039844	53985.4058027839	2079.01849473661	60081.9514405635	77607.8725478358	3251.96301903835	3223.59740035748	514.048113861294	1114.61088479773	380.459094500003	1386.45603037007	5076.98483167908	5079.3597922736	4961.73428274387	4704.68858583522	Steroids and steroid derivatives	50-23-7	HMDB0000063	C00735	ko01100//Metabolic pathways	Global and overview maps	Metabolism
M721T374_POS	Hydroxyitraconazole	374.2155	721.22888	513.026731764166	761.90497125303	799.95276264006	655.871824601959	737.657504205501	677.571373325953	4171.58261017865	5635.88607163569	4081.37003956864	3331.20363908441	3678.87707807116	2984.3062427018	777.613746340475	2047.21521184763	1224.63863691819	654.320268754232	1382.29703849338	983.037623137236	3330.6520453644	2454.483005739	2941.1548860033	3108.12156394369	2736.99215784237	1942.54686263314	2151.51360148975	2148.60791240599	2150.95924296092	1598.1260259897	Diazinanes	-	HMDB0061035	-	-	-	-
M77T169_1_POS	Hydroxyurea	169.1675	77.0125	4396.18724615623	1917.26255747654	3774.82242043518	6520.0517930144	7341.48308176656	6471.06681442375	8527.8074466122	14480.7104098183	11472.1519139053	9447.38585335768	8989.59299996926	12662.7122849451	8186.62302527808	40194.7002099341	23115.6504607435	10502.449462652	34546.6463454895	22687.2519533065	6189.53202815511	7882.16129340325	7445.01074474741	10249.3928183791	7252.63093636671	12697.1731621988	15851.3148857981	16839.6723517302	16914.5452626164	15817.9081734026	Carboximidic acids and derivatives	127-07-1	HMDB0015140	C07044	ko01130//Biosynthesis of antibiotics	Global and overview maps	Metabolism
M465T400_POS	Hyperoside	400.3195	465.11915	1258.88991820808	1560.98024969973	1567.15151874669	1526.60897763922	1631.8979967039	1372.76406151849	3373.15460023295	1766.67293944389	2733.73178905229	4215.7772154026	3223.70031942012	5711.95252632703	1554.1332817594	1547.77771895387	1527.27329316079	1153.08440831397	1410.56603037249	1498.40857698058	1383.5637590872	1788.40922022511	464.26096006228	1671.91566585588	1444.63962208358	1706.74932557794	1822.99241059569	1821.00702180751	1820.35001615792	1417.0376596517	Flavonoids	482-36-0	HMDB0030775	-	-	-	-
M511T424_POS	Hypothallin	424.319	511.19879	579.236341271946	709.380320478242	961.247369333014	636.882968618898	561.297388323687	968.553260427721	1254.18977755323	535.447710764528	1610.01751421099	662.264262759748	1927.91918063103	689.584756875152	551.506847330355	677.229504692662	566.486625075638	558.17602136747	723.568846721602	682.047631718383	565.451190034131	1776.04322054119	1767.28926590123	1254.04977810791	1348.17004912575	1136.87409363343	912.286869259063	804.348834148807	855.944883647988	804.756753825367	--	--	--	-	-	-	-
M137T177_2_POS	Hypoxanthine	176.902	137.04577	418691.443517828	2603093.46202403	1564377.60292984	2327662.55464144	2826315.72067208	2126812.14559092	638153.933595569	579385.347034092	683657.191667931	341124.828051932	412364.887034243	817464.015667461	1208009.61522567	1206583.53374183	701658.004864531	533562.883789381	699572.133266493	777640.065097029	1350867.62093801	3280786.68801756	712800.851212417	1682787.23506708	611825.392792214	427211.498819336	1548487.46303334	1582658.41244377	1644903.42591978	1534082.68953968	Imidazopyrimidines	68-94-0	HMDB0000157	C00262	ko01100//Metabolic pathways;ko00230//Purine metabolism	Global and overview maps;Nucleotide metabolism	Metabolism
M405T189_POS	Ibuprofen .beta.-d-glucuronide	188.9305	405.15059	4562.69801201485	1078.06391187411	908.700919293599	1134.04261721368	770.140187828993	1062.02610594885	1394.32804418293	3152.48894493259	2010.65359319098	11279.392042243	9048.95019412202	9020.42162005223	835.752862753022	878.155997560125	727.648287505711	856.39438334536	1758.17257766523	1972.55159997966	4602.07818925082	6138.93531874343	4324.03073806924	5551.41956621183	3541.07469609649	5891.94727113406	3967.5163907635	2599.62030524155	3012.2645646495	2588.6383236323	--	--	--	-	-	-	-
M497T367_POS	Icariside ii	366.668	497.18256	1092.89386843223	1432.03082878451	2170.5011781571	1012.2716809139	1923.05499704203	2048.20378211775	25850.5905349041	44115.8950674363	37805.0834072582	33442.3103902158	39038.9348158071	29621.0057072511	2342.11262832871	1900.22812033356	1048.6155604523	1511.9416469579	1182.82987093352	1799.31909789519	12944.6263845541	14976.1324143335	15487.1609215244	23928.218199614	15224.2452461221	14167.2140298418	15167.273587476	15529.2172622381	15536.0266481145	15171.9636123031	--	--	--	-	-	-	-
M203T262_2_POS	Ile-Ala	261.848	203.13782	2819.64216764597	5508.63452707605	7766.12090110381	6515.4662116077	5873.65739188518	5160.39517347591	1037.63472755283	7623.33239579517	6902.85659543161	5683.25442106274	2113.28508064051	5562.59288305575	6003.94078512349	7560.93239653731	1669.06030375268	2323.30567288914	4758.37137910739	4935.50059884756	8704.70175174583	14177.1113722278	7655.49160046044	7152.6872206028	4384.63914289332	2243.25714818527	5604.335678857	5576.96272389603	10475.5558372865	5015.82553972019	Carboxylic acids and derivatives	-	HMDB0028900	-	-	-	-
M261T365_POS	Ile-Glu	365.215	261.14305	13261.929741072	20786.3342802883	33378.6905316851	32213.0786773897	25497.3496102278	24845.1116905263	11828.0220464571	15935.7123870461	24803.4006753203	10397.5045999555	12082.6325673118	15048.8759482063	31858.3717431014	25010.1790531674	13859.4547795704	19790.0706742803	16562.3053787542	19831.5182193669	18602.0797623163	21408.3019453255	20010.1048212343	20194.4566077631	16686.5918033271	17914.8749900183	19688.7959911253	20251.4394823409	20554.6780627825	19704.4645979807	Carboxylic acids and derivatives	-	HMDB0028906	-	-	-	-
M245T196_POS	Ile-Met	195.5915	245.13723	1986.69081573343	4234.07002470358	4748.43872838594	6079.43006817402	7288.74823704392	5895.51302450397	14256.2361296714	15820.234171952	16636.8766556287	10523.1537653385	9444.86642452966	12643.4414165204	5271.71521093626	3696.44374835461	3882.74722615109	2728.24615800713	5391.97636894954	4876.31190242071	6000.93826602676	17403.6261264205	7261.39589655881	13913.2206959986	8244.40785867984	8873.01911910171	9074.21703845916	9798.62991576883	9083.79296989229	9262.39968004393	Carboxylic acids and derivatives	-	HMDB0028913	-	-	-	-
M342T230_POS	Ile-Pro-Ile	230.139	342.23791	5236.71165768917	9375.50189357673	15200.173649003	16064.4482513274	13819.5622877547	16429.2819508887	3727.8764971178	2637.57424207279	5824.41725505833	4639.64744164147	2724.5686787233	4665.66396371808	15169.3916308798	10158.6551230257	5148.68121916504	7924.08040187001	8151.29229300459	9330.76612144266	4547.60889310294	4398.11231660914	5993.8632208393	5017.82659748434	4172.57810615124	6317.23801308455	9694.4530571815	10075.8113970276	9331.74466720263	9937.46876229042	--	--	--	-	-	-	-
M446T207_POS	Ile-Trp-Lys	207.107	446.27395	1621.5061897679	2472.62899648954	4557.41492764297	6521.5316899411	4076.35044722197	3954.17485739213	1271.18714296902	4359.38302128205	3736.89720494077	4161.90162920596	3138.91320591865	3706.72632825162	3957.67353866091	4034.41930903955	1050.80256302557	1857.23823180807	1699.09327457323	1871.86727729226	4108.42346261877	2746.07545337526	3884.16375351932	3405.93798822993	3722.17953031257	3576.50449739213	3530.44929285019	3492.31979704751	3256.81990332343	2067.87600644644	--	--	--	-	-	-	-
M336T263_POS	Ile-Tyr	262.507	336.18779	510.316711435427	1253.1962808117	1439.32485436779	1540.68914705616	1593.08883098519	1790.79214628429	624.489475466963	647.346875591501	772.870741621461	660.845269142873	811.597184710755	647.346875591501	1067.99844403696	287.781866464332	1146.29716672712	657.263701738373	1012.48992395214	829.993258444083	972.933709548883	795.275836117178	700.70001673015	146.21417682713	772.870741621461	1514.77707239395	769.375729509798	579.238526174991	579.927977538343	533.059874968809	Carboxylic acids and derivatives	-	HMDB0028919	-	-	-	-
M341T416_POS	Indanofan	416.092	341.09386	2380.51342127949	2810.2700537155	1087.7878636562	2641.39739728562	2598.11358028136	1400.53262015587	11001.0903993116	14619.922373816	9957.71568649004	15453.5395760188	21401.445079084	11263.5335519173	3256.80274715122	3048.80118889108	3358.95049236872	2774.97914543986	3261.342297101	4323.51125819035	9991.90597857323	5385.54101626161	7477.13737713156	9363.79377764631	5440.81771816637	6239.34196418748	6399.31823483098	7112.92833540088	6641.7597573893	6411.62037435221	--	--	--	-	-	-	-
M160T50_POS	Indole-3-acetaldehyde	50.415	160.07429	4133.61984522341	8647.9351882618	3041.01941724338	4254.32482021358	6450.57644722232	6609.06385565582	5502.9012487107	9040.42700239869	5642.07670023321	18303.6110680492	37681.3570821303	14190.9622252141	10777.5972868402	16859.8405617075	15383.6510652725	8690.10861288329	12133.7567976254	15623.2745588085	15474.8537647037	8395.42638200526	12013.2301420967	11547.0755171031	11041.2097287927	10163.1384993669	11140.7790099339	9591.65807776951	9207.37747501645	9234.94198977782	Indoles and derivatives	2591-98-2	HMDB0001190	C00637	ko01100//Metabolic pathways;ko00380//Tryptophan metabolism	Amino acid metabolism;Global and overview maps	Metabolism
M157T204_POS	Indole-3-acetonitrile	204.0315	157.096	1293.12330653507	1327.84554809261	1561.55604656304	1437.80951970477	1427.43202048657	1384.80709321878	24960.2041766434	19039.6164138749	14763.0109827677	6693.95711554599	25948.3272069837	6738.80163116705	1335.04447645463	1442.83010607388	1481.87112137759	1248.60581772707	1329.80615278565	1354.74772764339	78568.5269856068	67142.2646006616	48924.8911746263	37119.5546706556	32052.695495104	103382.677116596	38671.5833476422	41788.3090569302	38710.6078098219	38676.9622374586	Indoles and derivatives	771-51-7	HMDB0006524	C02938	ko00380//Tryptophan metabolism	Amino acid metabolism	Metabolism
M130T170_2_POS	Indole-3-carbinol	170.031	130.06399	74721.3369545354	588024.104089932	327676.886100836	435988.573196548	270989.321834148	165597.956766709	128199.235740911	200073.761886519	104245.697539719	107213.612196601	235126.560693475	197447.220526793	13327.2380202619	11230.0398533696	8471.66033567721	10775.2850552569	9201.19708912079	8597.30392938259	15442.2666947023	24013.0535082798	19253.662573519	20627.3609971742	17974.7559698946	14486.4227569334	101790.712785965	126162.081810548	102158.689187335	102605.101783405	Indoles and derivatives	700-06-1	HMDB0005785	-	-	-	-
M158T54_POS	Indole-3-pyruvic acid	53.5475	158.05892	2183.2754342203	4174.2026623892	16083.7961791706	5293.96448574622	3943.20542728956	5369.4399920821	11369.5241112699	9795.13150029467	8535.50106215884	4660.00679108363	5287.06943373187	4783.69300288677	4884.43423783139	5195.6407752113	4519.39701236804	5719.31706354576	2228.96288218618	5502.42265153262	23271.7088226844	26985.0735627293	16013.5723739101	42654.5659249616	12292.5774339285	12539.4643572518	10208.6907928781	9241.43412372747	9233.40204487408	9225.7557681473	Indoles and derivatives	35656-49-6	HMDB0060484	C00331	ko01100//Metabolic pathways;ko00380//Tryptophan metabolism	Amino acid metabolism;Global and overview maps	Metabolism
M176T171_POS	Indoleacetic acid	171.005	176.06947	1388.71904871543	4060.93796289304	4138.07140141687	2352.73216514021	3196.89770849515	2671.77765464866	19378.9092904956	21754.6993874632	19581.5386362037	28308.0928603293	55281.1635015918	30154.2866649598	5860.23627465271	5816.31928360232	3998.29395986297	1456.46935792903	3002.3987817518	5345.7541819019	9377.10224317136	7717.6801217655	8148.71205205121	10284.7333565162	8206.52534780461	8449.48385358329	6745.05273079658	10086.9143285987	10117.2863901009	10166.0730625733	Indoles and derivatives	87-51-4	HMDB0000197	C00954	ko01100//Metabolic pathways;ko00380//Tryptophan metabolism;ko04075//Plant hormone signal transduction	Amino acid metabolism;Global and overview maps;Signal transduction	Environmental Information Processing;Metabolism
M523T369_POS	Iridin	369.082	523.12392	671.762600755964	895.811655173176	972.760256848368	938.410320791004	964.340391821567	936.992944024021	4149.00596498085	2896.50380516825	1785.70798916441	2588.58389978364	1499.52672730676	2814.11432937176	1104.21292634677	965.383146014282	790.067377664463	727.453551658178	898.486338436419	790.56184195108	7213.02673044836	6877.76248711142	2222.08218517905	2074.81974660433	2746.12106931275	2689.28826560694	6862.22814445128	6203.91684476592	7886.67651529111	7644.78129502384	--	--	--	-	-	-	-
M361T356_POS	Irigenin	356.028	361.07192	1648.27686862226	2020.97241875854	2734.81470109943	1617.86896365385	1942.19633019968	1884.44287664987	3375.54856554516	6739.99275160972	4584.95751778515	5480.43899721832	5443.04477082128	5302.2913951044	2185.43081542729	1696.47149814505	1636.58302148022	1861.76377589575	1761.21332701794	1759.87624183493	4539.88378063653	2499.99602236744	3425.26923852573	4183.54852547001	2884.81673748915	1077.41235489031	2162.413702159	2719.4500486001	2242.49912254351	2372.01726640119	--	--	--	-	-	-	-
M89T128_POS	Isobutyric acid	127.7805	89.05923	69434.5071772515	79941.1050307332	69856.2942470927	76986.6706196296	72877.3411117086	65902.4734804215	154517.194139176	158193.153747206	189892.864020154	162732.862854425	140954.271432599	219673.80741238	67898.7124625556	68727.5212123685	74028.1174790563	79865.3003726869	71293.5389436824	9872.09257758148	57529.4519250209	41613.8060733559	63434.7238449202	103847.461205013	60337.2462859239	46086.6147242111	63244.6010239695	69608.4474272465	69705.918256459	68154.5913959789	Carboxylic acids and derivatives	79-31-2	HMDB0001873	C02632	ko01120//Microbial metabolism in diverse environments;ko01220//Degradation of aromatic compounds	Global and overview maps	Metabolism
M556T393_POS	Isoflavone base + 1o, 1meo, o-hex+c7h12no	392.836	556.21752	437.303789633036	941.016932294318	1758.50128203379	2403.58935245452	1519.48515249126	1437.95828678786	2478.96887839384	1222.26427602949	1503.26416354604	1131.47563893713	2474.10518528465	2448.66392976599	2178.29487736615	2394.7542823859	1995.21767323683	1858.2324666841	2316.69430922241	905.965125553388	3397.24689647231	1662.00814438362	2117.16245221988	2826.43121278741	2568.85863382883	1777.94537415707	2271.42077973742	2518.89723070902	1937.0524596622	2350.0576752794	--	--	--	-	-	-	-
M291T257_1_POS	Isomethiozin	257.001	291.1043	1593.57783658064	5808.84247487157	3260.01699837366	5490.18593493858	23359.5196756827	7602.54909695738	906541.323645683	322299.091773811	1576385.87090215	4049287.13549911	1228388.68346567	408472.161920027	68023.9830963067	204084.966076668	116079.367793031	7952.74587118998	207730.916411381	109893.124995707	235376.113828451	342246.139164721	310589.833410216	277886.834025044	153364.787510283	1283830.80898673	1427588.4774335	1313473.76221312	1234930.17115573	1228533.01099616	--	--	--	-	-	-	-
M194T330_POS	Isoproterenol	329.7775	194.11617	17712.7228032523	14817.0739069645	17948.113788691	18318.1311201445	19627.9073365877	16026.6067303223	6611.83005606781	6767.40156881464	6037.708465639	7428.3062924525	6706.06397659079	9356.81242191907	21673.2104003797	21392.5192470305	22984.868895268	18968.8589103671	17095.3354732817	21047.8209738402	11640.2229024655	13322.9938984907	15536.7527281901	14337.27220905	12360.4359014885	15034.8508015202	14586.7055775254	13747.665412001	13214.7812711325	11946.5689592856	Phenols	7683-59-2	HMDB0015197	-	-	-	-
M175T479_POS	Juglone	478.6735	175.02213	1062.30943489772	1007.94678881529	1249.70535620544	1305.12416740545	1226.11821974433	1213.51746644422	1296.74608729599	5987.94788289327	1539.43532429505	1551.08933914248	2362.704931564	2632.60661450032	1205.63032476207	1074.47948727371	1365.90917162063	1261.76295950836	1080.26533217083	1205.86123649664	3672.13510083643	4130.4898741412	3954.9477616275	6442.75866305439	1903.2578453583	1620.2213005811	1209.37288315993	1199.8571849016	1212.19752440411	1176.55604466634	Naphthalenes	481-39-0	HMDB0030773	-	-	-	-
M601T425_POS	Kaempferitrin	424.917	601.13536	541.04558101561	597.969800395894	752.72974163049	529.803119865874	655.21658018592	624.465730618745	4600.11057069145	1330.4874759474	2442.17599921186	2020.59388810536	1921.76800218404	2884.47202771739	569.872290764855	695.418160141987	475.030570289515	490.191905104179	534.419788356588	412.974436511486	1951.05967434755	2339.71962663955	1961.6379180876	1622.85425831561	1663.32196695655	1525.7390677222	1831.66738914926	1831.3406236059	1832.09169578123	2085.91847809608	Flavonoids	482-38-2	HMDB0037438	-	-	-	-
M300T312_POS	Kartogenin	311.84	300.09291	1583.44936133023	2803.97709332198	2626.4452864991	3241.45748223	4822.21247032538	3931.39804042838	1386.76140561147	1244.95419672853	104.928577566722	274.316852137293	1214.42998451113	115.036602589726	8887.21055797815	5185.77107785041	2945.98956332104	7842.7991287062	4378.61493875244	5736.43875734128	955.647521515217	376.361928297988	678.558649952022	132.721099955176	916.198617039547	1219.71141994911	2709.13073761929	2731.24530537656	2732.41495320108	2481.77017219937	--	--	--	-	-	-	-
M155T26_POS	Ketogluconic acid methyl ester	25.572	155.04562	20255.5053728404	18760.340512127	23593.6973697825	20422.1051345368	18834.9635652927	23829.7466175057	20013.450401434	20763.4969336224	19388.2142938998	19426.1255959477	19695.2222750475	16100.6956770191	15347.5870516601	18847.593993859	21046.2972946805	18315.7971009139	16506.2856421647	22787.5647893583	22020.9872693516	19742.52353687	19052.1654819858	19080.7818820684	20249.4314813866	14239.0918761759	18217.5686923918	18863.4350578117	18878.50777428	18351.3703345707	--	--	--	-	-	-	-
M722T62_POS	Khasianine	61.511	722.45007	1827.10345185131	4978.36874019613	5589.81655853499	7809.64126316091	5310.54232171239	2286.84265449909	16794.6134317488	19679.0905027371	18604.2120703566	20095.0745747896	16373.3945727436	22951.6952224905	3951.68597473909	3289.97144937177	3771.72916688574	2797.02027963927	3683.4035242994	4152.73882601287	46395.0125062384	50107.0316139252	32695.203372868	45204.9045397141	40131.7408766627	30060.4092810856	15615.6197878999	16857.6507744604	16635.8680060481	16114.5286626798	Steroids and steroid derivatives	11034-34-7	HMDB0029371	-	-	-	-
M609T455_POS	Khivorin	454.7095	609.24395	765.174673130506	1094.02375359852	1415.51129595846	986.206635435561	1018.02113968712	1003.85290348989	1947.92590763752	2744.78964780506	2574.19784017081	2002.03309122038	3118.48692556998	2171.29668513011	1111.04750909794	1166.99886275713	915.30927876691	1145.70912031985	1107.12642776482	973.659175169589	1646.2064103584	1512.97231478195	1838.10304906476	2779.51732568978	1630.65839102109	1607.48253420059	1834.83170163805	2330.17864480587	1841.73421158228	1820.29751444523	--	--	--	-	-	-	-
M175T583_POS	L-Arginine	583.255	175.11853	915219.917804582	650969.50759036	602679.22913221	868305.962974398	960910.918248107	853214.655694043	322674.172434609	379191.713878822	509733.475836147	342832.986731676	360106.873805671	396454.132863083	1017943.49777728	193956.042364851	1162663.39882132	422802.346786334	594012.430736357	1018449.89649627	425014.533394233	923705.02698468	519840.154471961	678122.511908568	556967.090538995	719687.61093305	1068524.58708537	1114438.8138106	1115183.81514856	1047113.94826646	Carboxylic acids and derivatives	-	HMDB0062762	C00062	ko01100//Metabolic pathways;ko01110//Biosynthesis of secondary metabolites;ko01130//Biosynthesis of antibiotics;ko01230//Biosynthesis of amino acids;ko02010//ABC transporters;ko00330//Arginine and proline metabolism;ko00970//Aminoacyl-tRNA biosynthesis;ko00220//Arginine biosynthesis;ko00261//Monobactam biosynthesis;ko00472//D-Arginine and D-ornithine metabolism	Amino acid metabolism;Biosynthesis of other secondary metabolites;Global and overview maps;Membrane transport;Metabolism of other amino acids;Translation	Environmental Information Processing;Genetic Information Processing;Metabolism
M130T84_POS	L-arginine, methyl ester	84.399	130.06386	64332.7030020433	38928.7090109645	68812.4858188852	63453.7908895761	88412.6371038892	95248.5284217409	74171.5705334149	87676.3759952828	66582.1515274513	83952.6888399474	83386.7231633972	94168.4376581009	66975.0412217958	78208.7731661352	68629.0260970228	86642.8193129481	90422.2305849265	72220.9424234292	102221.834531396	101933.502695661	72015.0969037917	73350.4439985556	69105.3977603803	80214.3985253535	62311.0391000514	70783.2744921741	69584.365558943	70967.206616617	--	--	--	-	-	-	-
M162T353_POS	L-carnitine	353.3615	162.11144	24351.6183092691	48099.4761835635	31894.3903760051	33452.5663963041	34946.1231461486	30270.4812997784	63928.1225198692	64843.1267497153	81134.4983583341	62282.9767502925	128504.233209595	91014.2812058484	80180.3358051227	197346.621151696	93099.326821642	86352.7657790555	81077.8558070719	136856.045024159	74009.5403698123	86058.8917162723	166467.953844576	137420.428707232	121035.461617508	110265.254654892	82733.9710190248	87570.6167472177	82835.0439501708	82716.4674918506	Organonitrogen compounds	541-15-1	HMDB0000062	-	-	-	-
M227T349_POS	L-carnosine	349.267	227.11255	11062.2787068107	14258.1705859867	27304.5633602064	25097.9775461305	17677.6356313399	17648.0743184074	3264.73321421251	4334.51060637647	8140.00757139038	9768.00618748203	1419.56650274066	4138.70377058366	15093.9513123703	11551.3306900578	6258.77183262812	12795.4854760959	7973.28155893396	9662.95206771473	8954.68284102123	11795.7384666953	6302.80332060282	8001.14104626011	6342.42885623824	7538.31413958302	9580.56263026698	9579.79019158411	9466.73751432484	9441.860733733	Peptidomimetics	305-84-0	HMDB0000033	C00386	ko01100//Metabolic pathways;ko00410//beta-Alanine metabolism;ko00340//Histidine metabolism	Amino acid metabolism;Global and overview maps;Metabolism of other amino acids	Metabolism
M308T437_POS	L-glutathione, reduced	437.0915	308.09012	4301.79223957289	3266.3418846164	3560.35990819211	3118.76185255509	3198.00149026096	1924.86119485277	12766.3863419234	10741.9600539423	12417.0000347901	15563.4980860165	21438.9260365343	14474.2632948091	3683.74013940396	7173.21396143946	7061.23225187632	3079.65728180859	4875.90080260678	5160.71465642961	1821.10342591633	2792.31481300698	4736.73013397075	11218.0265485367	6429.23008537059	2156.88737626846	20281.8701709919	20192.9723313876	19287.6344547349	16162.6916794051	--	--	--	C00051	ko01100//Metabolic pathways;ko02010//ABC transporters;ko00270//Cysteine and methionine metabolism;ko00480//Glutathione metabolism	Amino acid metabolism;Global and overview maps;Membrane transport;Metabolism of other amino acids	Environmental Information Processing;Metabolism
M156T516_POS	L-Histidine	516.0895	156.07561	26174.0872717654	102228.879103292	57946.618690697	54807.8478103067	68392.8831344138	241578.943279436	93308.6505329538	143672.065512079	56411.1842085853	186373.030301489	48729.8507134077	195087.605128584	294583.457114687	272796.091224484	61736.469480717	237454.738804602	37409.8582544231	139844.124552168	90113.1909314478	72719.5573172817	72146.6131066315	112976.931869848	59525.7743356497	67905.9161384418	94002.7706055374	90153.4295564146	104913.093946546	132488.852128695	Carboxylic acids and derivatives	71-00-1	HMDB0000177	C00135	ko01100//Metabolic pathways;ko01110//Biosynthesis of secondary metabolites;ko01230//Biosynthesis of amino acids;ko02010//ABC transporters;ko00410//beta-Alanine metabolism;ko00970//Aminoacyl-tRNA biosynthesis;ko00340//Histidine metabolism	Amino acid metabolism;Global and overview maps;Membrane transport;Metabolism of other amino acids;Translation	Environmental Information Processing;Genetic Information Processing;Metabolism
M144T324_POS	L-homoarginine	323.504	144.10043	7050.43652670791	10580.9400983792	8118.78483822389	7592.33598973372	9270.17244769593	11183.5964511658	2900.36951475681	5163.43448791943	6305.85644885838	3505.39772148278	4859.34287792692	6324.77127206189	31635.3647339475	21834.8581539054	37715.1017283453	29112.0355770795	32426.0912033423	34038.5857297088	14580.7574883329	21243.3780099663	19025.3051247176	23452.1736869927	18666.3660620239	29032.6923841932	13466.9120483694	14248.5856219636	14251.383764649	13986.0310014746	Carboxylic acids and derivatives	156-86-5	HMDB0000670	-	-	-	-
M173T72_POS	L-hydroxyarginine	72.041	173.11579	46904.300225306	50996.8837106064	68934.8690985818	64779.6805176294	61156.7079161208	64973.9254591269	70354.4266999582	98031.0169270711	81247.4954676246	84385.4700279019	61573.9652360218	67626.8733686567	37975.2727016521	34443.8185819741	27811.5643047346	24695.7371148533	21384.8356490177	22830.4573279333	39419.1749105393	37801.0787313204	72951.7285346477	60564.6516702918	40195.2656295684	50628.3312285688	64407.6978580675	66348.1395378248	63597.3769444601	63542.152192002	--	--	--	-	-	-	-
M132T354_POS	L-Leucine	354.351	132.10051	6977.81536376733	3642.57852217014	4195.21055421458	4823.30387841971	5524.80070124797	4114.94592423363	4484.96802137479	42005.5056270408	70487.2668479836	3737.79201518733	4760.09520323261	5281.74431104677	3975.06720354109	5341.05440137572	5272.49639105519	85696.6881203431	6458.89382569381	12240.7829464367	4700.91591453087	4473.39412414934	3940.29802193263	4476.88548265347	4571.86006632855	3237.39730622484	12108.5205214197	11981.5716748483	9091.7100092625	8580.6606205357	Carboxylic acids and derivatives	61-90-5	HMDB0000687	C00123	ko01100//Metabolic pathways;ko01110//Biosynthesis of secondary metabolites;ko01230//Biosynthesis of amino acids;ko02010//ABC transporters;ko01210//2-Oxocarboxylic acid metabolism;ko00970//Aminoacyl-tRNA biosynthesis;ko00290//Valine, leucine and isoleucine biosynthesis;ko00966//Glucosinolate biosynthesis;ko00280//Valine, leucine and isoleucine degradation	Amino acid metabolism;Biosynthesis of other secondary metabolites;Global and overview maps;Membrane transport;Translation	Environmental Information Processing;Genetic Information Processing;Metabolism
M189T512_POS	L-ng-monomethylarginine	511.785	189.13323	10883.876834655	12630.7785223839	13716.3927457913	11414.9614268094	9809.87669840025	13115.743519522	15063.7787424387	13462.0467646493	17227.8911789829	12019.9697681039	11622.7150025495	10254.8913524018	9107.90898453219	12540.7355068891	11500.6856527407	14886.3407332287	16741.359177685	9334.82073736454	10013.7101706422	15989.9429431377	18369.9477061463	16345.97484103	12660.5594812758	12433.501414493	14822.3266774806	16768.3704505196	15152.9140770782	15834.641171446	--	--	--	-	-	-	-
M277T455_POS	L-saccharopine	454.5125	277.13835	1028.59483530632	726.12034460145	852.363643675573	970.709070987472	1066.41100594576	964.081782510042	9171.97952451644	13352.1763891782	14196.4817737788	34464.2683466781	41891.6738674665	24307.8524841202	1217.55246175672	2335.1815097676	1741.13328190667	1067.05698365761	754.607287797637	1024.34832608581	4956.19741391931	7971.57693953762	9527.65610036989	17751.2653330977	4349.77334322984	5544.27258056695	7120.10792483521	8028.01308223007	7570.19107767206	7815.69406687286	Carboxylic acids and derivatives	-	HMDB0062698	C00449	ko01100//Metabolic pathways;ko01110//Biosynthesis of secondary metabolites;ko01130//Biosynthesis of antibiotics;ko01230//Biosynthesis of amino acids;ko00310//Lysine degradation;ko00300//Lysine biosynthesis	Amino acid metabolism;Global and overview maps	Metabolism
M164T122_POS	L-Tyrosine	122.425	164.06991	58025.3206797644	149821.129818945	266379.409103466	115921.178911705	142073.757640187	115866.707799885	620041.027501535	348602.225533126	540656.65870014	284977.671202537	386202.611324132	321018.686501942	291368.259935067	521554.346662133	360135.651840836	280540.259457266	569072.0755242	567892.318562297	236960.355375963	222316.04645272	303966.463452012	266466.128944316	345989.108416795	218222.70872352	296145.676411842	323860.086251401	319072.451561689	324289.634113253	Carboxylic acids and derivatives	60-18-4	HMDB0000158	C00082	ko01100//Metabolic pathways;ko01110//Biosynthesis of secondary metabolites;ko01130//Biosynthesis of antibiotics;ko01230//Biosynthesis of amino acids;ko01210//2-Oxocarboxylic acid metabolism;ko00350//Tyrosine metabolism;ko00360//Phenylalanine metabolism;ko00970//Aminoacyl-tRNA biosynthesis;ko00940//Phenylpropanoid biosynthesis;ko00400//Phenylalanine, tyrosine and tryptophan biosynthesis;ko00730//T…	Amino acid metabolism;Biosynthesis of other secondary metabolites;Global and overview maps;Metabolism of cofactors and vitamins;Metabolism of other amino acids;Translation	Genetic Information Processing;Metabolism
M705T462_POS	Laminaritetraose	461.9995	705.19937	2551.44861894058	3373.44246107487	2821.79507350869	2188.53354788704	2633.89983024436	3240.47775737313	70994.1262938076	66355.0582932395	75638.3114208516	26108.2831706779	23799.7953113407	21815.8179760533	3197.79004363471	3565.44752245362	3066.15297235327	1288.02606283361	3990.93054506572	1676.02814862724	50367.6499156328	37729.0160209048	42782.0965212681	17060.1626805371	29890.0784377738	44721.0673543837	27872.6670277411	28314.0848431593	28314.0508370344	28214.3713547404	--	--	--	-	-	-	-
M535T460_POS	Lappaconitine	459.933	535.28413	1018.96690734678	1167.13991498562	1832.15758459387	1423.79830849174	1556.9861430318	815.847399859	1151.57692442335	1154.04406974869	1421.44055008315	887.262803829242	1222.99980457217	1162.65317412027	2358.59255884627	1501.8223201597	1221.69608183955	1308.61323055061	1710.64511266143	1359.39482342984	1300.21331527939	1340.77692642296	1037.64438330302	2112.13039860194	1496.21725580451	1708.90364464781	1207.54920824717	1300.17012711874	1135.13675711472	1303.21125101737	--	--	--	-	-	-	-
M555T404_POS	Lasalocid	404.2525	555.34669	2046.39358053947	4982.17586692784	7828.99720020225	3867.20954385883	5019.97970080703	4988.5709028018	2650.85331922043	3557.32242888394	6098.98791368726	3412.67483492241	2608.93202261328	3388.15377078734	3457.2877415277	2893.02890307127	1623.36052028577	2907.66990249615	2289.83538940931	3157.57260846537	2869.2377896577	5785.80335047991	4525.87895333316	5489.2830387732	3177.1229339839	2579.91703334358	4767.39754629133	4766.93324067217	4706.55875401035	4584.99044538393	--	--	--	-	-	-	-
M428T515_POS	Lasiocarpine n-oxide	515.264	428.21006	867.074617244485	1009.42175932889	1378.57585448489	1120.62250164282	1134.20908360803	1036.81305375851	1154.40800650576	1432.52011880042	1612.35135934428	735.245002482058	1349.71320900782	1380.63603684959	717.659553223567	2936.94585541045	753.829941279728	953.168078179512	378.258218682652	1253.35603405383	1204.24820600429	1159.79147640086	1322.22710096091	1627.68560248431	1109.4734717321	1624.94068424524	1307.90596954216	1298.70470207047	1305.02742467548	1041.99950008572	--	--	--	-	-	-	-
M343T173_POS	Lauramidopropylbetaine	172.565	343.29435	7911.30539033205	13984.252765712	27006.9758286556	22939.7321804692	18965.4921827577	19500.2671687969	13181.6505661916	82121.5363266762	10403.3754266092	15161.2700397847	23036.9473991653	21583.4262177709	18800.5616974644	5473.84767245257	9760.07659307683	8425.23523184324	9127.04732913408	12874.8855979541	8502.9219498912	13101.0085285756	8956.27484222909	13510.9087600307	8438.21548653035	8892.52934807641	16265.8592766741	19862.7527744554	17389.2749426063	16465.9841164488	--	--	--	-	-	-	-
M215T61_POS	Lavandulol	61.314	215.16236	2985.07953181807	3401.96195189379	2388.6967469393	2044.40207321213	3535.42590366022	3853.53311177599	1557.41061041062	17125.4134913958	2170.17681714504	7192.63741023233	2955.09368891787	6812.34907008744	5518.64447579137	5378.4911455445	4695.74355737597	4457.46881909084	4160.17982780554	4544.38087181297	3658.45620480685	3703.61172611715	4074.03982230504	1868.51511338834	4604.77410609764	4891.68964787027	2548.16514669251	3919.94524199157	3737.12524208476	3931.1760852156	--	--	--	-	-	-	-
M403T433_POS	Leu-Asp-Arg	433.094	403.25232	1243.62216928815	1162.74924099361	934.138045093864	1871.49303275028	742.488190201291	997.924404440288	2846.3909641345	3672.36062257733	4026.57833825367	657.706215284311	2754.68473982673	3314.36220636643	1405.24683970697	1379.10535252926	899.836930536473	1149.08701653283	481.198629246317	621.358498772405	2002.20983788878	1218.24246875001	2633.04658630872	633.969609290997	1994.69898069294	2036.95574144331	1054.37655069855	1591.62558159905	1034.22625798509	1043.02114435703	--	--	--	-	-	-	-
M260T374_POS	Leu-Lys	373.7145	260.19513	2650.57682492261	7311.85242764396	4357.53685122968	2412.87932512388	5134.9861716486	2625.84028348968	4358.92403710176	3975.42289902267	4695.09487621179	4236.38485247688	5002.94254322197	4936.44665129586	3907.35780670243	3332.79220145985	2651.93584999536	2327.29831889358	3547.62883586905	6188.15354861188	3458.86006181704	7377.37055590907	3967.24078792825	3397.93272051428	4056.90199222324	3442.01489879853	4127.89581038273	4107.06264270485	4613.43093950562	4105.47298335799	Carboxylic acids and derivatives	-	HMDB0028934	-	-	-	-
M229T276_POS	Leu-Pro	275.7105	229.15338	17223.267232669	15750.9574050106	27768.5673638276	23865.4196464005	16771.2954318057	19085.151352814	2396.11990391398	2474.08505568925	259.589130390054	892.25458233762	2976.20363183324	2474.08505568925	39229.6818443384	28006.2215648607	23463.7282818529	24440.1018469506	20248.7526302798	29453.9006056151	338.499160052035	1201.32456351927	3024.21972043622	3360.33234065708	3032.48739383849	5429.4390794481	4305.89033237093	3426.47372787526	4758.97799764239	3985.94973712431	--	--	--	-	-	-	-
M195T72_POS	Leu-Thr-Arg	72.3365	195.13647	30783.6455740198	40836.5485207897	57497.314772578	65493.6510590575	55829.6840511411	63681.9868173906	70206.825027272	95218.4640643559	38667.4087278815	105547.345900335	200380.237746123	105177.926760717	65086.2351962434	75033.6410787222	19972.0574707895	32662.2285511106	26451.7528250132	26356.391065115	69666.0067291485	117382.446911429	191630.355018253	194503.496685327	122536.21558563	97959.2014605111	57589.8931009067	45010.2636107219	44205.6039659836	43950.0174230681	--	--	--	-	-	-	-
M318T188_POS	Leu-Trp	188.261	318.1798	4504.58938444194	9942.8535958889	13447.8416754675	11795.9273504151	11699.9315517639	13526.8959425367	9608.31763274866	11705.4830117894	16829.619378099	11889.3086918341	14890.2360259367	10193.2341979831	7904.18695807671	9355.2580138868	7970.72191803416	9376.80651010893	5684.39787240453	7563.54572058056	5763.56114170928	12181.3814447789	6163.87964355974	9460.66367790051	8114.80401634011	4493.66910480839	9190.76258865199	9584.4831014686	9588.48947964065	9227.10411456044	Carboxylic acids and derivatives	-	HMDB0028940	-	-	-	-
M461T203_POS	Leu-Val	203.308	461.33038	953.969120986754	1439.07877507919	2375.73163610446	1970.61974985395	1163.74404936919	1711.61448006044	3106.68660091053	4151.75623177679	1191.84714969017	2429.28047558356	2572.03096455937	2779.35407337822	1483.68857810806	1330.21172353654	1040.03088665565	1404.75265723685	848.429984070026	928.442544358163	3013.44284702699	3559.11270980852	3651.90513894361	4095.91752437166	649.001736309233	2445.46690840882	1406.45151935736	1437.32533080845	2113.2315558001	1439.13252270545	Carboxylic acids and derivatives	-	HMDB0028942	-	-	-	-
M245T189_POS	Leucylleucine	189.498	245.18498	32309.8075163323	69015.2106644802	82693.5206116578	65680.5740781254	63965.2610663119	77867.5475405262	34936.1264323166	49778.9394838181	72805.4375275662	49308.6987756108	64117.1137922994	45953.4503555288	63475.7946505942	68926.1786067051	29973.1233563356	37508.034342838	57268.1420211875	64057.6157214649	34859.5061035561	48225.5319326813	29960.179833082	45514.6686238797	30068.4255529635	34287.762683336	50241.6423525636	51857.4509647399	51909.9061826808	50418.0978819978	Carboxylic acids and derivatives	-	HMDB0028933	-	-	-	-
M648T442_POS	Leukotriene c4	441.885	648.26881	1704.12351860577	3274.54044156534	3344.1192219976	2239.64729370418	2091.92623721345	3023.38023006841	12529.7919139495	22103.48734125	7574.38614549397	7888.3409514951	25500.717393399	6684.90185984192	2762.59882778717	3060.60443857623	2443.24150062079	2753.47620704876	2899.57741551591	1578.49395955316	6677.07915450372	3649.59732796714	7845.38318746036	8066.65543673277	4989.46103483546	4795.50880557526	3295.06063775226	3422.53358920736	2873.47204122822	3904.98996516612	Carboxylic acids and derivatives	72025-60-6	HMDB0001198	C02166	ko01100//Metabolic pathways;ko00590//Arachidonic acid metabolism	Global and overview maps;Lipid metabolism	Metabolism
M213T158_1_POS	Limonene-1,2-epoxide	158.081	213.14872	520173.491013756	1012911.57667839	1465704.66032976	1816448.36062864	1469059.07392543	1407218.39263743	2278019.135642	2605941.25024393	2550973.89541905	2146981.75694949	2955737.70298475	2615327.51357649	1044549.80135258	682536.621882436	466450.9250577	535439.933826355	561141.812030303	529673.073892984	1450890.86119805	1705776.20318928	2072474.72806831	2192395.69223839	1430378.5486413	1625925.24966398	1304339.19612227	1498187.7233581	1320590.30096567	1381571.45072099	Oxepanes	1195-92-2	HMDB0035158	C07271	ko00903//Limonene and pinene degradation	Metabolism of terpenoids and polyketides	Metabolism
M539T488_POS	Lithospermic acid	487.711	539.12007	848.404879935283	1263.56505372045	662.737879832136	704.742290397121	1158.66742000097	749.271367044729	586.006709203184	437.397111713321	490.750501432505	533.005512237703	563.268064451105	552.996254069209	747.630527080128	807.312347405662	707.38212164489	776.548744332263	518.477456818034	721.480563219549	656.727580645956	446.610946545805	452.44172837712	578.907045962848	469.868534271399	428.073302041077	577.605629977397	598.47084561836	598.890305695465	448.144430747118	--	--	--	-	-	-	-
M746T466_POS	Lnnt	466.2945	746.22808	1527.31239063897	1396.69896687348	1823.30164798981	1595.84249529338	1857.64314049053	1954.06795210234	3256.75344738321	3627.58458371619	2823.24136876434	2661.14749899271	2686.1881081783	2751.97430880614	1808.04538063077	1676.13545210403	1367.63680999322	1517.03366912443	1674.07454560758	1467.02889015893	2600.5890124339	2256.74225008278	2078.50560548519	2192.12449249123	1919.48125257311	2050.90573919707	2160.22922483192	2134.25083015836	2107.66279667152	2121.47120286431	Organooxygen compounds	13007-32-4	HMDB0006567	-	-	-	-
M730T487_POS	Lnt	486.965	730.23458	3861.45118505173	8888.03027684385	8952.89341311802	7865.40389255385	6629.57509589816	8652.46208717096	4774.67559796961	6365.68294301349	3867.1820280954	6156.86058635276	7718.6983286061	4699.19234022623	3425.2899118361	4242.98169795091	2039.15959795388	2276.51534265163	4053.76686461957	3486.1481705282	5591.43837158934	3664.15331676858	3278.78682497056	3415.50153445953	5086.07641760616	2598.79533531846	4534.64840387055	4524.88078109676	4524.756122176	4731.02570241305	--	--	--	-	-	-	-
M477T217_POS	Loperamide	217.408	477.22886	835.446561871624	33211.7564503068	16038.5653701149	23412.4546137103	16935.9025726603	25589.8033248212	15656.2442614299	34826.1380380901	17110.9968174736	50454.2106544893	61522.6999805147	49094.1175590101	28911.5962656668	10320.2643030637	1301.14129336338	15808.7185492308	11522.032507774	15960.3639572944	20663.4797418879	11540.7236485913	6953.56203305357	6699.30374840632	7819.27948142759	28224.1627301771	9165.10615342064	13389.7172278965	15402.0099453474	9363.5838267419	Benzene and substituted derivatives	53179-11-6	HMDB0004999	-	-	-	-
M447T39_POS	Lopinavir	39.129	447.25088	2748.72017647267	5570.1239873362	10161.1108136599	7917.09125910253	3852.55044581923	6006.57279816169	9076.07850990079	21352.4470967172	8406.10618199857	12618.781755796	22097.6130003888	15671.4064156593	6382.30688825848	13564.8954891866	7376.80274000429	8470.03020812787	5327.28805968442	5874.22065937427	9963.82681287711	11751.7383469847	9210.72572808395	13102.3007477281	11216.5756380643	15255.5498994131	7021.59203146728	9341.27013003444	7129.36121165998	7642.35183079676	Carboxylic acids and derivatives	192725-17-0	HMDB0015539	-	-	-	-
M520T192_POS	Lpc 18:2	192.327	520.33852	62473.1085902202	87671.859074106	198280.983545344	178506.455734758	255227.344736891	111890.91068154	365482.872745935	299872.879177601	958460.837911542	382179.744507467	139503.578581269	319811.692377448	144228.591156464	174334.080389101	55610.4391797381	56779.234708075	64224.1103745242	74141.1049159911	257073.990040191	317256.278070075	262670.88644314	447261.291818136	324358.323120294	301764.649507748	277500.368239967	293455.671172798	279828.875762308	277924.283933703	--	--	--	-	-	-	-
M465T358_POS	Lusitanicoside	357.741	465.19223	1341.52635871867	3276.12726309283	1502.71405834106	1946.57221458437	2666.40459988229	2929.78504150293	60351.3574626727	116249.786377136	36279.1591774446	63200.0471875804	74612.5897657299	60864.0927642927	1857.87454483693	1309.59899249363	1465.73814095747	1500.83597790376	1537.2194286266	1459.94319813688	38946.0524205733	24876.8976371758	17854.9756335762	39345.2318643241	29387.4227455973	19497.6142759497	24561.4814114044	25729.5686276704	24925.7131422654	24543.5465703101	Organooxygen compounds	-	HMDB0034120	-	-	-	-
M513T442_POS	Lyalosidic acid	442.091	513.17556	1050.26738499655	1215.83230904799	984.710303315276	1384.57119533778	1453.04448529299	776.177604527198	1392.03446512918	2041.90543495379	2070.69475357179	1737.41181990416	1548.56355181607	2036.99488892889	736.543533880371	1404.52351918629	1098.43347965974	987.576312687537	1381.1835150032	1189.28553938386	1348.75762518802	673.861677043027	1674.31399829141	1710.55036381319	1574.86305589076	1439.53278376609	1764.51750322299	1718.58405598239	1650.12262606599	1799.4002587339	--	--	--	-	-	-	-
M232T388_POS	Lys-Cys	387.5055	232.11695	2647.06422745721	3199.65967413704	2871.81112177317	4713.01120472535	2000.91825646785	4066.28240765559	10527.6330854593	15884.5779009505	10515.0547470916	16727.0589473701	14578.4329363533	12443.2376964069	2701.16892405331	815.612466753051	2699.26482728384	2223.42698067189	2995.85391814903	1572.45287050291	2981.2485741105	837.798812000268	1559.32937168579	3792.87552149846	1469.55036648495	2723.23503664142	6048.70125311741	6048.2274219943	6278.02020292636	6049.20904292733	Carboxylic acids and derivatives	-	HMDB0028948	-	-	-	-
M275T455_POS	Lys-Gln	455.418	275.17003	22947.6226221914	18329.2518234807	53693.5235649066	20972.3677197358	33000.8006498737	35914.8533436922	10114.655891089	16069.0777622315	27295.4727637093	10006.0173011562	10413.4637648421	14521.4436186301	30066.4457301773	30058.4148530011	15826.743029128	24194.8713593256	31845.1544215465	31591.042542911	22420.6155243124	20000.1127418054	24915.527981685	30316.1812478885	18118.5628496736	22203.6537817848	29509.0482338875	29613.557752052	33813.7965740031	31187.2785540278	Carboxylic acids and derivatives	-	HMDB0028949	-	-	-	-
M412T119_POS	Lys-His-Lys	118.6	412.26765	4438.54374444332	7235.89772682118	14897.6645370926	9586.31359433389	15292.7559428195	15432.8145056172	8302.83669997898	11750.136541098	10018.9361266209	9249.85235929394	10046.4297648918	9180.38644556857	9379.52242353814	16465.8536134274	4034.91366225565	6673.92236712538	8267.22317435936	6223.89115787851	11904.0637703529	14921.5850473332	10998.3510958032	28576.486912221	13868.8636509227	7064.36769670211	9628.13287070242	9859.33224975537	12052.2650615479	9791.836473526	--	--	--	-	-	-	-
M260T528_POS	Lys-Leu	527.562	260.19509	2317.09570574868	2725.42839851324	2628.27719429722	2896.89208860609	2877.22402275801	2768.55123110483	5102.82735842296	7085.56816815621	6357.50241821914	5106.49402421244	7235.43229964951	5046.73364731108	3113.3997233349	2863.78558862241	2886.95792570331	2355.31728493985	2462.4783568739	2619.40388299461	3198.66889320328	3049.11104524754	3417.65460376645	3546.34085818769	3187.36679116776	4309.01662738359	3219.61546636031	3139.18170088789	3232.99756625263	3188.33265102652	Carboxylic acids and derivatives	-	HMDB0028955	-	-	-	-
M244T475_POS	Lys-Pro	475.009	244.16457	71765.4629134936	156890.215638068	296220.152981974	200826.093141417	127776.539982709	158265.601340965	29203.3768622985	43954.0244068701	44421.4744704619	15782.2655501759	51179.6411456318	27567.970831397	169512.449870985	155313.580381478	52672.105867614	96449.6443411213	80274.2842098667	133481.005327165	86189.8795189479	48607.2191609429	51336.1827911383	53498.3706000189	50262.6418956202	64186.5424961422	102920.623883709	104349.969631792	103776.944956513	102652.381264362	Carboxylic acids and derivatives	-	HMDB0028959	-	-	-	-
M246T399_POS	Lys-Val	398.778	246.17969	3813.47449999076	9135.19386991443	10741.8222184206	7855.1038753332	10642.8333051051	12878.9177601585	7126.23021081245	8970.55836705639	9791.36409733398	6530.29468425842	8251.24161659743	6914.72530352119	7689.9323807838	13499.7399834296	7908.89739222896	3493.43800103564	8302.90776881148	7861.69690603008	8906.31550607485	8001.27161024518	9671.15929689914	9743.21757743703	6783.27389037103	7736.16529219487	9209.02234547321	9365.20761231986	9428.32091251097	9275.9006632573	Carboxylic acids and derivatives	-	HMDB0028964	-	-	-	-
M130T310_POS	Lysine	310.145	130.085	2912.86531528439	2729.14670983158	2737.84259824568	2795.33488776208	2726.93389945884	2265.6556631537	5170.42608451272	6540.44523952399	11198.6613187986	19891.3107219114	18063.2807657224	16403.1645221143	3445.72733601889	1472.58500821358	2652.81106319778	3080.67576578201	1693.05141277552	2671.88647898483	17404.2342035134	27215.8687842736	16464.3723598382	19556.456877418	14294.6571943764	13568.801607189	8309.97712367909	8314.09932548375	9167.53075593715	8312.70059636207	Carboxylic acids and derivatives	923-27-3	HMDB0003405	-	-	-	-
M263T356_2_POS	Maclurin	356.031	263.03593	561.856674725687	979.036136047213	1419.58831186521	706.037780105303	738.543067630368	1262.02597278603	3961.50557926215	8000.1790463414	2604.97761775679	3596.32439624638	7111.67281529641	4673.77122041539	1791.6703363743	3953.69220486688	1016.38257667004	653.790793822127	1099.064896184	3405.82837216104	3848.68066281639	3396.20305439704	3239.26244210523	5710.28284443297	3297.30524321767	3358.23580677469	2902.68493087808	2730.09394718628	2887.17256133513	2831.91718806103	Benzene and substituted derivatives	519-34-6	HMDB0032644	-	-	-	-
M417T209_POS	Magnolin	208.895	417.17098	1088.90582914648	1384.29922798806	1322.29633097549	1229.99314989652	1466.86044968885	1703.65544348955	6310.73455747314	7158.88078401071	4951.51532463526	8488.45048670677	6261.57666711299	4895.58205734191	1236.01389669182	2132.23647919499	1986.63869002268	1191.94797757262	1938.44318222708	3403.855475295	3141.99451177064	3035.11926576255	3409.65471573645	3275.59074965701	2209.25097243625	2899.96503374119	2682.56723885623	2790.9591111281	3160.88892845596	2685.98790546727	--	--	--	-	-	-	-
M851T496_2_POS	Maltopentaose	495.678	851.26122	2907.8618539292	4598.99555596869	13737.2363001581	6432.2152799446	6122.54477933374	18353.2318232411	1781810.48485775	2238311.74015637	2381826.958461	706080.472539993	538831.581455903	1143627.99451136	12082.2966226603	12159.5927412228	5168.78676728441	6751.15215199091	8808.65013447701	3853.49485972633	1146937.55516055	1706221.43429182	372238.924891157	573433.919132269	468642.909282372	389901.401708726	456930.253455138	452005.087017831	452009.61075575	454804.042910885	Organooxygen compounds	34620-76-3	HMDB0012254	-	-	-	-
M360T402_2_POS	Maltose	402.49	360.1485	3932.03458046421	14393.0379507907	29817.3829618839	9407.09012339304	17450.5057064483	15669.5723501095	127108.115254387	140482.176600349	116676.908551014	69070.718173177	113337.876057617	188162.434093957	18480.1672996389	39459.5248978641	16950.4208266643	8660.65877599926	31877.1280629092	16406.0876485804	86433.5183729833	66217.6153232504	78192.1835249359	158069.832741417	48545.3778035891	57961.455949505	52647.1728874431	59423.244324205	59442.3780937374	59024.2775366449	Carbohydrates and carbohydrate conjugates	9050-36-6	HMDB0037138	C00208	ko01100//Metabolic pathways;ko02010//ABC transporters;ko00500//Starch and sucrose metabolism	Carbohydrate metabolism;Global and overview maps;Membrane transport	Environmental Information Processing;Metabolism
M689T477_POS	Maltotetraose	477.101	689.20996	12564.790715731	16880.2788370787	40681.0834672984	10092.4999831473	19903.4578901269	61853.7861315729	5656469.73666099	6295933.52965995	3829524.14218386	1601482.38842593	1543720.67628704	2446500.8396725	39586.532507445	44667.5436139174	14193.6428662867	21360.6701744674	40543.7755664152	8730.62976218282	2642297.83440118	2756766.99416059	1146838.34344963	1324179.91076784	1541819.62083149	1248882.12622114	1484579.16538501	1484672.80034056	1466591.67240942	1478292.1482704	Organooxygen compounds	34612-38-9	HMDB0001296	-	-	-	-
M872T475_POS	Man8 d1d3	475.443	872.27329	656.453517792419	944.31093243883	1390.83871388018	694.449779011067	714.248632409254	854.75913699746	14171.3666295459	9106.46934436698	16593.3490680206	6707.86417012304	4427.31006851032	10577.8809453165	908.060892684459	818.076972259439	527.931277608094	847.85815307184	1218.68356457881	625.272035770261	6409.65201215601	8721.03908960471	2981.97276424993	3302.79353785788	5761.88159876571	4242.35298561524	8452.33985995273	8822.14243536276	8499.4443337467	8573.76878388136	--	--	--	-	-	-	-
M412T440_POS	Mandipropamid	439.974	412.14335	1129.62400716688	1147.35265062015	1191.3823836082	1119.70251056118	1345.02425317147	678.005209857074	1921.51508664102	2373.64423180525	2810.22750829624	2543.66479647592	1146.26983754674	2069.33216299623	2036.23982054726	725.464168781776	1049.41994417114	940.153093058243	1024.14988679062	716.226233004505	2221.57086514894	2065.56423885927	2477.55891103546	2943.76761884874	2146.17516986472	1870.28263306806	2057.25343484218	2112.25959458865	2098.67386644807	2059.02860115036	--	--	--	-	-	-	-
M533T36_POS	Manumycin a	36.351	533.27752	19459.3009232985	21487.6611451722	11534.6314731634	13089.4079811307	14723.1555478926	16839.7474713775	158004.30306672	18882.3541182425	14733.4173885706	15855.9171181239	17928.7212409218	14872.0486119676	37830.2152445885	13475.2911772709	14357.470167041	29723.0860521622	16583.6266176311	12708.6415022365	26690.4464626462	13831.3454083496	9305.41260783453	11818.516571655	12159.1030043292	12532.1310399333	24357.3497374761	20689.0610563341	19987.3157839113	19716.808349175	--	--	--	-	-	-	-
M363T263_POS	Marbofloxacin	262.507	363.1623	361.371761095851	817.474735544992	533.541385296561	1082.35606022778	1062.11315924821	742.517747950609	197.107474689139	1320.70690444202	658.507645519848	2738.94545256374	528.655429209748	1320.70690444202	655.248158821533	671.599886500727	264.3301120378	283.90732869764	472.860101658043	703.664566806567	156.28162132043	164.731428837788	252.843997745037	1395.87621420733	1672.10970918719	2918.652031908	2368.03905231268	1789.00259197471	2120.66616042849	1761.78758992968	--	--	--	-	-	-	-
M383T214_POS	Maresin 1	213.983	383.20117	7590.78088434147	11124.3776068357	10188.2039310678	16172.3959551959	21300.2149690488	20699.524461117	9060.99171889808	36862.1578523448	12900.0217118433	47753.6344388361	29739.4566405379	13664.138003341	10305.5693889846	5135.92571315483	1544.99585977127	6623.94543550537	1615.02431534245	2765.43456267931	7694.9937542502	14161.3055652613	16811.8177089522	12843.5151033019	11876.7374110645	17683.1645242076	11160.1594867004	9636.951287951	11189.1263023965	10818.1425128576	--	--	--	-	-	-	-
M359T437_POS	Matairesinol	437.129	359.15428	4076.81138935865	3029.33548956368	1762.47489825885	1228.40041351388	700.484152323069	3660.09709863144	2729.07306320666	1515.74070236302	3829.89661506331	2820.75998580354	3100.08865386569	2595.66600777445	5527.63984394109	1211.5173880322	3897.54602719862	868.948388974247	2380.93317513753	905.404092327268	1292.1315614585	2486.89447904994	3265.97150053591	3287.60169679006	2029.37227910535	1329.19338141882	2698.18775386298	1417.76016072874	2694.70664972353	2699.39036935917	Furanoid lignans	-	HMDB0035789	C10682	ko01110//Biosynthesis of secondary metabolites	Global and overview maps	Metabolism
M430T216_POS	Mebeverine	215.9475	430.2629	2572.74399534452	2920.28667906641	6407.98732853593	4786.48468227761	3811.87464065656	3546.34325242731	11811.6441660483	17735.1742092411	12108.3152819667	12412.054135748	9658.0557630085	11485.2863122958	3136.18037659166	2916.9009308574	1372.19605984191	2196.98389325779	1851.50172801664	2057.71127367807	13725.22854843	11798.3825229361	11154.3398424592	15465.4784282399	9888.71910723318	12586.2767139315	8642.89919061847	8927.71495856329	8368.75882819935	8396.60826804891	--	--	--	-	-	-	-
M127T225_POS	Melamine	225.305	127.0964	3795.27784199616	6142.99229974705	4718.17083224359	5828.37392182374	5043.906955332	5925.68892559081	4841.41933673549	4608.94209624377	4618.34525253955	1696.97145190454	1454.55881777288	4465.18692050107	3996.33851056915	14216.4769561612	5243.02857177516	3143.81144296563	4580.628827479	3831.2139494713	4629.81545362472	4929.06194077001	4552.32306308969	5598.89988346927	4973.50686561351	1983.47571059095	3489.20541318427	3295.14081554221	3336.26517084397	3402.26333865544	Triazines	108-78-1	HMDB0041922	C08737	ko01120//Microbial metabolism in diverse environments	Global and overview maps	Metabolism
M365T468_POS	Melibiose	467.731	365.10393	11178.0506655088	10613.2677710171	10865.4120244968	10162.9656297082	9394.18138637858	10954.9776666465	33168.763422862	27704.7948218225	21462.8213852704	30899.8316981877	35598.5467451805	36224.4936811794	14552.2363210795	18214.323402165	15503.4540352423	11575.8722481056	15726.1089661909	17160.8801177803	51349.0301584766	44751.6134877698	42233.6923892371	39230.0158277139	48445.8581643821	69052.5496022964	24457.6449028064	24346.2305873068	24101.5043326525	24471.0863964441	Organooxygen compounds	585-99-9	HMDB0000048	C05402	ko02010//ABC transporters;ko00052//Galactose metabolism	Carbohydrate metabolism;Membrane transport	Environmental Information Processing;Metabolism
M335T326_POS	Met-Ala	326.1115	334.96611	189.765528405812	418.936326361127	807.524671179285	780.4513389845	312.689067702345	337.059806331067	304.353564858717	121.562714620426	218.944859592761	251.836760170327	469.96073959233	253.25621944756	1285.9093850747	2948.85626854654	874.048359040565	614.429057037043	990.610620158486	1228.10190521074	407.093366541682	485.157906195356	528.377929244496	647.321349440252	266.424385554562	555.35111591216	835.20215806695	805.605277941749	806.27581964095	905.595456722247	Carboxylic acids and derivatives	-	HMDB0028966	-	-	-	-
M377T160_POS	Met-Ala-Arg	160.383	377.17593	4189.74805101736	1190.61275160491	1914.47745856426	8196.42588714878	873.77782428939	1230.93332794599	8078.8700574075	7092.29439718099	9823.89926580868	9065.55905619803	8916.80462705154	2853.76185554555	2515.0389024132	5649.53949709803	4530.7945515709	1988.16233090464	5281.57230504722	4511.38646527718	8034.27024361159	13491.4571719681	10997.7530112166	10578.7755817964	7732.31228201395	982.046940390541	3248.86750352428	2869.70920498937	2903.56075230554	3120.23644999921	--	--	--	-	-	-	-
M453T257_POS	Met-Phe-Arg	256.862	453.20924	565.99805119221	573.460505143124	472.206648931209	1000.197271672	1132.01018947775	705.092661792154	138.390226931447	496.570487789486	121.715072507776	703.045415577657	551.935070126238	496.570487789486	1146.24471585722	2328.96770952231	737.187715838611	901.067769495199	1101.38397139582	914.978424852699	716.603038452026	538.62970974455	551.935070126238	538.62970974455	562.117667720708	460.947538966377	785.609603348607	623.21325328753	607.449355083899	632.843435273112	--	--	--	-	-	-	-
M365T157_POS	Met-Ser-Lys	156.653	365.19187	13434.9064264569	18942.5776830253	28221.1997659466	31092.2691515312	30913.6234098295	30850.47479359	29309.591845794	35656.5381092278	25884.2765866916	29258.3708119656	28420.6376423893	29342.067583125	37356.4529157356	7545.57363848357	17726.6281290094	26905.6938445069	14546.6109723258	16294.955959343	21429.2006666898	33007.5602178686	32002.2620347493	34470.6252715235	22035.4330841008	25869.4869664397	33369.8157717625	34733.3384818125	32502.0418410024	31986.8274561546	--	--	--	-	-	-	-
M423T238_2_POS	Met(o)-Glu-Lys	237.862	423.18074	1305.86724735834	2931.33840000324	4314.48841065166	3784.43964245883	3329.31264903976	3100.60191143146	58650.2605204301	47064.9074755868	88860.634329066	87434.5737922516	46968.8443885642	48319.5665055726	4379.6992264451	766.480446830281	707.82484621155	1344.32475748678	1912.57381129282	2486.12090768082	19417.640674597	29311.2548639314	21294.1099182615	31429.8028911136	23207.5222966575	39162.3960601592	42591.0846629154	42600.9813987481	40569.0854740776	41539.1525776389	--	--	--	-	-	-	-
[truncated: 4,926 more rows]
