# Supplementary material for: Growth Properties and Metabolomic Analysis Provide Insight into Drought Tolerance in Barley (Hordeum vulgare L.)
Source: Int J Mol Sci. 2024 Jun 29;25(13):7224. doi: 10.3390/ijms25137224 (PMC11241679; doi:10.3390/ijms25137224)
Supplement: Supplementary file 1 [file ijms-25-07224-s001.zip › supplementary table S10.xls]

index	PEG49-1	PEG49-2	PEG49-3	PEG49-4	PEG49-5	PEG49-6	PEG56-1	PEG56-2	PEG56-3	PEG56-4	PEG56-5	PEG56-6	control_mean	case_mean	log2_FC(case_mean/control_mean)	Pvalue	fdr	vip	MS2_name	RT	m/z	Class	CAS	HMDB	C_ID	Pathway	KEGG_B_class	KEGG_A_class
M191T467_NEG	26631019.6886757	17548727.9237963	30948509.5441049	5918542.45798748	6907561.83177748	12995524.293364	35904643.5738222	43301712.8742262	36947953.5561321	29082586.4316098	31573919.9461412	38169724.322624	16824980.9566176	35830090.1174259	1.09056680020271	0.00225219461168141	0.0343531717175159	20.6736086495724	Citrate	467.263	191.01987	Carboxylic acids and derivatives	77-92-9	HMDB0000094	C00158	ko01100//Metabolic pathways;ko01110//Biosynthesis of secondary metabolites;ko01120//Microbial metabolism in diverse environments;ko01130//Biosynthesis of antibiotics;ko01230//Biosynthesis of amino acids;ko01200//Carbon metabolism;ko01210//2-Oxocarboxylic acid metabolism;ko00630//Glyoxylate and dicarboxylate metabolism;ko00250//Alanine, aspartate and glutamate metabolism;ko00020//Citrate cycle (TC…	Amino acid metabolism;Carbohydrate metabolism;Global and overview maps	Metabolism
M218T263_1_NEG	6099447.16499424	8859988.85556796	14475196.3712482	14737581.0866976	10884148.8246837	13855642.7840393	2603227.51453427	2229515.82804588	3481717.36716586	1732106.60471789	2230409.15628357	3417158.15966125	11485334.1812052	2615689.10506812	-2.13452985382775	0.000118958609042283	0.00807219132786917	14.713971849437	Pantothenate	262.632	218.1032	--	--	--	C00864	ko01100//Metabolic pathways;ko01110//Biosynthesis of secondary metabolites;ko00410//beta-Alanine metabolism;ko00770//Pantothenate and CoA biosynthesis	Global and overview maps;Metabolism of cofactors and vitamins;Metabolism of other amino acids	Metabolism
M309T43_NEG	4633619.04495263	2530452.91852256	10837406.0213338	3582241.07868828	3269505.92239533	3011122.56666444	11534275.5712963	8879481.79495	17958189.2246296	5017702.44154247	11408711.8921937	17336146.8027002	4644057.92542617	12022417.954552	1.37226920856805	0.0115297219783109	0.0790439702636779	11.9494448807453	Prostaglandin f2.alpha.	42.8545	309.20606	Fatty Acyls	-	HMDB0010199	C00639	ko01100//Metabolic pathways;ko00590//Arachidonic acid metabolism	Global and overview maps;Lipid metabolism	Metabolism
M337T189_2_NEG	9931977.41308531	3149027.10869939	11542806.5232475	4529952.07047069	2890466.83534964	8004636.99372192	8411776.86598786	13186687.6119513	17099234.5236372	10984665.8729954	15644701.094113	17430881.9424956	6674811.15742907	13792991.3185301	1.04713644543905	0.00688054720516818	0.0608452645137878	11.7830769380335	5-coumaroyl quinic acid	189.103	337.09307	--	--	--	-	-	-	-
M133T397_2_NEG	6935401.56920675	5492648.53701264	14108652.8680637	3250010.51685123	1270535.92137581	6317821.27274588	13606760.6281776	15778460.1974947	10417143.7577878	10948080.4666308	11030417.3582216	11771849.0762405	6229178.44754267	12258785.2474255	0.976702218906993	0.0123642590032751	0.0819763931922028	10.8794268746238	Malate	397.3795	133.01445	Hydroxy acids and derivatives	6915-15-7	HMDB0000744	-	-	-	-
M282T264_NEG	1235394.27836753	622446.803677303	2773101.7591874	808865.784937064	460504.891822412	790907.106355957	3339161.06125432	4710972.8977187	5100093.71923544	3311375.89302551	4007054.5940155	3674087.30961174	1115203.43739128	4023790.91247687	1.85124842744391	8.73101278409543e-05	0.00716805370546106	8.54552102104391	His-Lys	264.304	282.08424	Carboxylic acids and derivatives	-	HMDB0028890	C00387	ko01100//Metabolic pathways;ko00230//Purine metabolism	Global and overview maps;Nucleotide metabolism	Metabolism
M129T73_NEG	956751.371282694	463680.607138962	900446.373340018	468549.796939301	314673.401998318	405964.371268246	2894332.16039282	2857751.1194708	4813518.06977377	2877838.50703034	2698335.98241014	3741876.59574926	585010.98699459	3313942.07247119	2.50201275946815	1.62084988858431e-05	0.00489938716322075	8.262511716857	Ketoleucine	72.554	129.05487	Keto acids and derivatives	816-66-0	HMDB0000695	C00233	ko01100//Metabolic pathways;ko01110//Biosynthesis of secondary metabolites;ko01230//Biosynthesis of amino acids;ko01210//2-Oxocarboxylic acid metabolism;ko00290//Valine, leucine and isoleucine biosynthesis;ko00966//Glucosinolate biosynthesis;ko00280//Valine, leucine and isoleucine degradation	Amino acid metabolism;Biosynthesis of other secondary metabolites;Global and overview maps	Metabolism
M574T37_NEG	165326.405949518	101653.587967251	196693.229877503	128673.809481228	142200.185246466	150248.304112252	3257208.3079652	1445799.83740706	1949626.8067474	1323714.39977	3212473.15427742	2840645.91007603	147465.920439036	2338244.73604052	3.98697245024848	0.000112549406449924	0.00787845845149467	7.17958523808733	Sulfobacin b	37.1735	574.45037	--	--	--	-	-	-	-
M243T245_NEG	1347361.42202711	517860.2475339	2443799.26482574	707777.669657071	292989.636274903	769587.397718587	2634217.83078035	3011325.2657457	4072100.30554394	2233762.65868923	3019262.97223121	3064157.99127702	1013229.27300622	3005804.50404458	1.5687905167916	0.000618010497000855	0.0180253061625249	6.77691982432952	Pseudouridine	244.648	243.06274	Nucleoside and nucleotide analogues	1445-07-4	HMDB0000767	C02067	ko00240//Pyrimidine metabolism	Nucleotide metabolism	Metabolism
M309T67_NEG	4850948.78641362	2278647.3029887	5931782.29862982	2451139.64177602	2229823.71807285	2234579.00460105	3196738.51891712	5751256.83396217	7102845.0799301	5426386.22450346	4883895.32673997	6453929.79819195	3329486.79208034	5469175.29704079	0.716023486783834	0.0333676457636968	0.142213355994714	5.97547693524348	Prostaglandin f2.beta.	67.325	309.20599	Fatty Acyls	4510-16-1	HMDB0001483	-	-	-	-
M141T340_2_NEG	4472049.81654709	2879462.29738658	3070876.29228166	1457765.25309318	2179074.55352927	2046140.00670634	4741011.8962965	4090724.76545919	4689363.01948516	3702788.24257678	4071309.05613729	5179953.51662163	2684228.03659069	4412525.08276276	0.717097239504288	0.00513152162918473	0.0522582217979762	5.88598645149338	Cis,cis-muconic acid	340.2645	141.01664	Fatty Acyls	1119-72-8	HMDB0006331	C02480	ko01100//Metabolic pathways;ko01120//Microbial metabolism in diverse environments;ko01220//Degradation of aromatic compounds	Global and overview maps	Metabolism
M195T408_NEG	2497477.02484644	1714763.82373327	1301705.23325539	2489217.79379612	2109283.16156767	1955388.95742578	813573.353693372	573112.435888259	826599.23676887	685236.581265837	786878.127666468	791930.517289049	2011305.99910411	746221.708761976	-1.43045635311121	6.43144361720426e-05	0.00671531972457602	5.8449360708744	1,2-propanediol, 3-(1,3-benzodioxol-5-yl)-	408.399	195.05083	--	--	--	-	-	-	-
M251T192_NEG	240338.74808045	131501.874822517	368277.276563787	121814.055351586	117642.896724391	143986.344039941	2160814.46509099	1558702.22604321	1665446.75842074	837119.75421935	1352192.06344788	1519138.15083768	187260.199263779	1515568.90300998	3.01674324014743	2.42744976821224e-05	0.00528599926690684	5.75318248227614	Deoxyinosine	192.164	251.07777	Purine nucleosides	890-38-0	HMDB0000071	C05512	ko01100//Metabolic pathways;ko00230//Purine metabolism	Global and overview maps;Nucleotide metabolism	Metabolism
M227T253_NEG	812966.570997363	272716.135259827	1335407.19774632	357429.468898754	231133.515362809	330465.321945168	1102792.00024466	2201141.69688092	2077064.0926965	1182760.95943177	2358342.88936329	3282622.40403053	556686.368368373	2034120.67377461	1.86946860797016	0.00281074596982743	0.0392694379739172	5.70532391889649	Ile-Pro	252.9855	227.13955	--	--	--	-	-	-	-
M503T408_2_NEG	6064216.19869614	3523197.20187242	5421309.02079568	2639477.90887723	2067550.94061029	3881080.45807848	3471528.28378243	3406504.67566832	1434583.04277088	869779.25225324	1762213.46515332	1327792.53467369	3932805.28815504	2045400.20905031	-0.943175607948367	0.0363457543715771	0.149289231977139	5.6807141667093	Melezitose	408.4325	503.16078	Organooxygen compounds	597-12-6	HMDB0011730	-	-	-	-
M266T238_NEG	1358774.09425987	505923.836603827	1756920.59348802	576856.097485398	363333.176341917	651814.359534787	2017652.57384539	1961522.22203522	3331470.87965436	1417349.11690637	2104477.16359548	2850511.99297307	868937.026285636	2280497.32483498	1.39202494706292	0.00294822243756009	0.0405076016730881	5.44091846312956	Deoxyguanosine	237.8745	266.08949	Purine nucleosides	961-07-9	HMDB0000085	C00330	ko01100//Metabolic pathways;ko00230//Purine metabolism	Global and overview maps;Nucleotide metabolism	Metabolism
M130T272_2_NEG	608154.891124607	188484.930408992	2218297.0129721	354354.306875084	163051.096493052	268145.838543874	2052837.47247834	2889435.56785507	1836322.17020185	1282710.56461249	1775343.7832676	2300937.5374692	633414.679402952	2022931.18264742	1.67522503485431	0.0053359945903302	0.0534403072676142	5.43515395496286	Isoleucine	272.419	130.08703	Carboxylic acids and derivatives	443-79-8	HMDB0033923	-	-	-	-
M179T254_NEG	1279802.04278784	428767.496085965	1531175.38410474	620734.07252575	435369.65908252	678308.308980279	1797614.8148049	2535312.851733	2537972.22569038	1401433.62180734	1886893.36561586	2412837.49105985	829026.160594516	2095344.06178522	1.33769762526597	0.000846564826343108	0.0203236682136522	5.36685976364244	L-Sorbose	253.852	179.0556	Organooxygen compounds	87-79-6	HMDB0001266	C00247	ko00051//Fructose and mannose metabolism	Carbohydrate metabolism	Metabolism
M271T43_NEG	3208818.58013145	1310167.63222021	4250681.09603561	2302535.64090171	1792097.8442748	1859747.95073112	2547558.75038096	4702523.30736019	4838492.30432351	3857554.76227778	4995252.4939353	3495896.06934725	2454008.12404915	4072879.61460416	0.730909146984597	0.020773162066772	0.109921654894594	5.35453145109519	16-hydroxyhexadecanoic acid	42.817	271.22724	Fatty Acyls	-	HMDB0006294	C18218	ko01100//Metabolic pathways;ko00073//Cutin, suberine and wax biosynthesis	Global and overview maps;Lipid metabolism	Metabolism
M163T189_NEG	2239151.86551986	766509.568968748	2346726.05050717	847353.651065602	617797.806666767	1600297.04320628	2002600.9954546	2748411.16517031	2764066.73499256	2057665.23958625	2903282.81820096	5117725.60627448	1402972.6643224	2932292.09327986	1.06354192165505	0.0212624229726723	0.110985174857355	5.12382296919459	P-coumaric acid	189.201	163.04008	Cinnamic acids and derivatives	-	HMDB0128076	C00811	ko01100//Metabolic pathways;ko01110//Biosynthesis of secondary metabolites;ko01220//Degradation of aromatic compounds;ko00350//Tyrosine metabolism;ko00360//Phenylalanine metabolism;ko00940//Phenylpropanoid biosynthesis;ko00130//Ubiquinone and other terpenoid-quinone biosynthesis;ko00950//Isoquinoline alkaloid biosynthesis	Amino acid metabolism;Biosynthesis of other secondary metabolites;Global and overview maps;Metabolism of cofactors and vitamins	Metabolism
M343T189_NEG	1574792.63963038	1167615.40942603	2455809.41514991	1438573.26069029	965381.996323154	1011920.72211572	1998092.74828799	2945824.01750222	2613056.59719498	1993526.34327652	2410233.64716337	3479802.63936653	1435682.24055591	2573422.66546527	0.841951955519409	0.00582325678763126	0.0556388759163044	4.85792517610616	Fa 18:2+4o	188.831	343.21174	--	--	--	-	-	-	-
M129T424_NEG	597636.325182957	392541.86878632	778653.074648042	235820.497191666	211755.031691066	324819.527685699	1087156.84723552	1474358.37169475	1631135.21438455	1021729.55884837	1177637.04791081	1466034.64272216	423537.720864292	1309675.28046603	1.6286467869448	6.61487991581436e-05	0.00671531972457602	4.74596717060048	Mesaconic acid	423.9825	129.0184	Fatty Acyls	498-24-8	HMDB0000749	C01732	ko01100//Metabolic pathways;ko01120//Microbial metabolism in diverse environments;ko01200//Carbon metabolism;ko00630//Glyoxylate and dicarboxylate metabolism;ko00660//C5-Branched dibasic acid metabolism	Carbohydrate metabolism;Global and overview maps	Metabolism
M415T358_NEG	2327089.10630663	763919.586126963	2156656.91754835	1926036.74750407	943987.809463915	875476.012101157	532378.612429579	402950.055580486	615690.999918338	196676.752853974	480868.214367649	1005012.47073673	1498861.02984185	538929.517647793	-1.47569811518844	0.0114928578759502	0.0789540339618478	4.65555966962723	Spiro[3h-indole-3,3'-pyrrolidine]-1(2h)-acetic acid, 5-chloro-1'-[(2-fluorophenyl)methyl]-2,2',5'-trioxo-	358.459	415.05281	--	--	--	-	-	-	-
M774T43_1_NEG	474599.036160315	333796.701239072	451493.622039158	200547.984813673	258228.588149914	185305.008170209	1196493.16974171	1185747.64009878	661169.17396206	745387.555663969	1326624.65437662	1357450.63323643	317328.49009539	1078812.13784659	1.76539469980913	0.000187044793556887	0.00949502196300228	4.28891769569122	1,2-distearoyl-sn-glycero-3-phospho-l-serine	43.146	773.5315	--	--	--	-	-	-	-
M93T159_NEG	272186.329548291	186347.298203827	329719.57594205	220242.651934298	394290.437509958	148677.350308386	977204.09124481	635462.680464827	888424.769366489	538863.635455881	928937.100532959	1139102.93638959	258577.273907802	851332.535575759	1.71912728357432	0.000131965531082039	0.00820159609061273	3.75888843463936	Phenol	159.351	93.03403	Benzene and substituted derivatives	87-66-1	HMDB0013674	-	-	-	-
M399T359_2_NEG	1372113.30296679	925400.541780078	1146512.60655062	1487319.96849041	1043892.83160054	904026.028516974	679194.788754929	511157.782144948	632340.138847945	310912.336792038	613674.364363363	842666.803115016	1146544.21331757	598324.36900304	-0.938292261083095	0.00112405106321392	0.0235265192509737	3.70481585275143	4'-demethylpodophyllotoxin	358.722	399.09306	--	--	--	-	-	-	-
M357T409_NEG	1858979.81219092	857251.66035392	1621742.40445366	900786.194167537	848264.899779153	742959.221305087	475750.87757399	440883.875538603	543710.897345969	275627.795385704	375591.051098693	886739.783733306	1138330.69870838	499717.380112711	-1.18773543790716	0.0131147938474716	0.0844755874331569	3.61361560364033	Lactobionic acid	409.47	357.10295	--	--	--	-	-	-	-
M134T180_2_NEG	522055.778405093	369233.033017742	547035.764582142	244883.403757478	332063.24620756	421803.27658238	542988.748313866	1519061.90531229	762361.221612909	1310492.16119522	895635.303207851	660602.534103065	406179.083758732	948523.6456242	1.2235677890541	0.00794298626765219	0.0639588006595426	3.36356239337024	Adenine	180.3425	134.04669	Imidazopyrimidines	73-24-5	HMDB0000034	C00147	ko01100//Metabolic pathways;ko00230//Purine metabolism;ko00908//Zeatin biosynthesis	Global and overview maps;Metabolism of terpenoids and polyketides;Nucleotide metabolism	Metabolism
M173T422_NEG	324744.63293785	146023.980967857	420423.522459497	74820.740230832	45440.4688780111	127814.616538568	576133.763534506	772088.645438693	747907.517052814	435900.046126242	591422.603073894	755080.223476645	189877.993668769	646422.133117132	1.76740388513863	0.000236710850990937	0.0105416982729146	3.33746986658341	Cis-aconitate	421.925	173.00848	Carboxylic acids and derivatives	585-84-2	HMDB0000072	C00417	ko01100//Metabolic pathways;ko01110//Biosynthesis of secondary metabolites;ko01120//Microbial metabolism in diverse environments;ko01130//Biosynthesis of antibiotics;ko01210//2-Oxocarboxylic acid metabolism;ko00630//Glyoxylate and dicarboxylate metabolism;ko00020//Citrate cycle (TCA cycle);ko00660//C5-Branched dibasic acid metabolism	Carbohydrate metabolism;Global and overview maps	Metabolism
M135T323_2_NEG	265615.674229194	654512.058170099	761719.467856228	1508421.92463758	1195666.62799802	851716.621766562	360279.717932424	388180.857342431	192879.775227457	435649.829619871	309609.25001235	219633.362317094	872942.062442947	317705.465408604	-1.45819599612269	0.0119047450090552	0.0800470721033541	3.319953392483	L-threonate	323.17	135.02953	--	--	--	C01620	ko00053//Ascorbate and aldarate metabolism	Carbohydrate metabolism	Metabolism
M164T263_NEG	428989.325360219	250628.685984089	653223.737110302	257681.117807934	231087.981072023	242196.273147008	998771.273930672	1026666.29411845	740106.449694642	551527.970418963	757794.538773408	807121.30608863	343967.853413596	813664.638837461	1.24216055410818	0.00083593707286708	0.0202757129743747	3.27766569394499	Phenylalanine	263.322	164.07128	Carboxylic acids and derivatives	63-91-2	HMDB0000159	-	-	-	-
M715T43_1_NEG	868784.187974407	495888.84478254	320311.007450398	286419.153352848	236603.444143524	271375.162733934	1004313.07452368	876440.33479205	601669.379622484	958740.44477665	1057127.27681909	1108986.45987351	413230.300072942	934546.161734577	1.17731988382493	0.00174157462638482	0.0296960801678437	3.25561480589295	2-linoleoyl-1-palmitoyl-sn-glycero-3-phosphoethanolamine	43.063	714.51158	--	--	--	-	-	-	-
M169T469_NEG	337279.158939478	195625.379988486	257806.440383839	39733.9528362637	107856.394120873	114530.413522638	534651.193887838	649793.913234983	705522.607113754	436122.085902147	496150.874492594	777543.532974532	175471.95663193	599964.034600975	1.7736355375893	0.000121720559148743	0.00809441718339138	3.24761367535874	Gallic acid	468.6895	168.99828	Benzene and substituted derivatives	149-91-7	HMDB0005807	C01424	ko01120//Microbial metabolism in diverse environments	Global and overview maps	Metabolism
M151T238_NEG	357254.301493849	28707.1666836571	564507.450787804	223515.36468496	19076.1008708816	183232.473426254	535263.719219252	690843.763272763	901728.87460304	293194.987660794	886116.137687796	1221317.6580169	229382.142991234	754744.190076758	1.71823466172585	0.00734682353931057	0.0616873441116355	3.21020131109138	Xanthine	237.628	151.02587	Imidazopyrimidines	69-89-6	HMDB0000292	C00385	ko01100//Metabolic pathways;ko01110//Biosynthesis of secondary metabolites;ko01120//Microbial metabolism in diverse environments;ko00230//Purine metabolism;ko00232//Caffeine metabolism	Biosynthesis of other secondary metabolites;Global and overview maps;Nucleotide metabolism	Metabolism
M315T238_NEG	139303.427681599	34518.6254338174	171229.461668628	32836.6919403647	11372.3115378179	38627.7584732618	494748.143351198	729815.19360567	386488.523500788	181202.990713614	590981.866150555	575942.189804703	71314.7127892481	493196.484521088	2.78989086443678	0.000446911840066554	0.0150099178608211	3.20178314773062	Benzoic acid + 2o, o-hex	238.1135	315.07102	--	--	--	-	-	-	-
M223T251_NEG	985779.103275499	1033093.62512548	1720943.55679671	732007.636379183	598660.488858648	695377.517954941	422015.720016151	467503.492998914	368140.779098427	318885.299006199	437851.08957813	455350.123347522	960976.988065077	411624.417340891	-1.22317331939617	0.00863059358168225	0.0668331663385868	3.15160090269965	L-Fucose	251.428	223.08142	Organooxygen compounds	2438-80-4	HMDB0000174	C01019	ko01100//Metabolic pathways;ko01120//Microbial metabolism in diverse environments;ko00520//Amino sugar and nucleotide sugar metabolism;ko00051//Fructose and mannose metabolism	Carbohydrate metabolism;Global and overview maps	Metabolism
M478T208_NEG	463313.098020958	139219.370746556	445324.555887599	186244.089151336	211639.805993746	217168.764256398	1247554.13447525	711653.01806889	611624.966293082	473464.681432394	513356.883510397	1250928.53713439	277151.614009432	801430.370152401	1.53190177236806	0.00733844154735831	0.0616873441116355	3.08218231987776	1-oleoyl-sn-glycero-3-phosphoethanolamine	208.216	478.29223	--	--	--	-	-	-	-
M476T211_2_NEG	411037.052172464	109116.470972259	1212284.04886397	61284.447537902	83243.4756835657	231981.455319943	746636.403714912	1190134.70445409	723221.876886613	470040.642286588	1006374.2506535	1012559.25731796	351491.158425017	858161.189218944	1.28776025641634	0.0358328916630809	0.148189508432518	3.01515990580048	1-(9z,12z-octadecadienoyl)-2-hydroxy-sn-glycero-3-phosphoethanolamine	210.619	476.27646	Glycerophospholipids	85046-18-0	HMDB0011507	-	-	-	-
M109T283_2_NEG	1287953.08230664	400741.501842179	1320838.79291954	583399.339561054	601252.941523785	918061.774055758	633287.6622568	557278.170652837	316831.801153595	248565.152210436	262683.564309669	363899.847275448	852041.238701493	397091.032976464	-1.10145347581712	0.0241748131657972	0.119704026472488	3.00556763856548	Hydroquinone	283.1675	109.02892	Phenols	123-31-9	HMDB0002434	-	-	-	-
M147T158_NEG	1099857.14817904	606704.895425603	795142.252028821	557312.051446344	610871.046003217	486229.634359555	175967.17250652	162832.983528301	479629.439517573	243838.771481545	308763.292037066	461104.318858962	692686.17124043	305355.996321661	-1.18170969633444	0.00482799209099174	0.0504799385461652	2.90095961815531	Anethole	158.334	147.06512	Benzene and substituted derivatives	4180-23-8	HMDB0030837	C10428	ko00940//Phenylpropanoid biosynthesis	Biosynthesis of other secondary metabolites	Metabolism
M511T26_NEG	649554.544055487	210639.40889606	501226.776834171	271773.273284472	212538.207801918	410686.626124576	34609.5784667246	31700.2450160336	57050.1734810682	31104.6375870816	47692.896017328	97644.2237651339	376069.806166114	49966.9590555617	-2.91195415542545	0.00120342573313534	0.0241386515962722	2.82859465676432	Dihydroketoprofen	26.1975	511.20402	--	--	--	-	-	-	-
M179T275_NEG	215175.021050166	64766.6292896867	369615.2744386	97421.209212774	62470.3634988772	85763.084877176	376917.051954454	761409.331093915	441153.174857788	313307.470259145	424933.070352855	726097.850457246	149201.930394547	507302.9914959	1.76558146637273	0.00294606711054965	0.0405076016730881	2.81655796810855	D-fructose	274.967	179.05563	Carbohydrates and carbohydrate conjugates	57-48-7	HMDB0062538	-	-	-	-
M207T272_NEG	58084.0870188261	90077.0572084797	108527.260171436	76199.1454053704	56632.7998458806	68035.0163525481	458668.480664242	426745.481666021	306990.858264157	249831.914899957	523291.482595717	327329.41684863	76259.2276670901	382142.939156454	2.32512854894352	3.36109782189128e-05	0.0057311026963018	2.79554084338397	Mevalonic acid	271.754	207.08638	Fatty Acyls	150-97-0	HMDB0000227	C00418	ko01100//Metabolic pathways;ko01110//Biosynthesis of secondary metabolites;ko01130//Biosynthesis of antibiotics;ko00900//Terpenoid backbone biosynthesis	Global and overview maps;Metabolism of terpenoids and polyketides	Metabolism
M273T138_NEG	281043.371846074	448647.817007626	260298.271427692	351631.699073768	381747.595866124	398159.275537201	913448.340399143	762824.57200053	592003.130385569	511819.097390568	735466.07326721	511540.158354155	353588.005126414	671183.561966196	0.924638048424054	0.00127323104414249	0.0244985239317572	2.72088886234328	Phenylbenzimidazolesulfonic acid	138.137	273.03222	--	--	--	-	-	-	-
M291T273_NEG	469430.946684011	275334.169889486	342207.987188332	81636.6860989042	186117.081137752	439245.917722869	553284.282636942	377273.322348826	760367.994143146	467527.186481894	1039061.47101443	818147.611851446	298995.464786892	669276.978079447	1.16247978749999	0.0105487908273775	0.0751869871404722	2.66449708108172	Phenyl-butyryl-glutamine	272.575	291.14578	--	--	--	-	-	-	-
M203T264_NEG	133847.985879201	65775.107314474	348269.995373809	82478.5876452413	44305.701022263	93268.5366408617	481366.533679179	946845.247211883	331219.546903334	313204.108922367	377040.845567854	317096.67336778	127990.985645975	461128.825942066	1.84912764850604	0.0129465140764205	0.0839597664301043	2.61259358857648	DL-tryptophan	264.304	203.08184	Indoles and derivatives	54-12-6	HMDB0030396	-	-	-	-
M295T468_NEG	473872.793618453	212594.555286759	437370.434203274	31237.8752637314	49057.1980218588	132003.148814251	584508.270770296	609122.008743408	598774.608577684	396139.726770613	478150.673219025	607563.798964968	222689.334201388	545709.847840999	1.29310161741806	0.00382667765487614	0.0451905062900227	2.60141715614074	Propanoic acid, 3-[[[2-[(aminoiminomethyl)amino]-4-thiazolyl]methyl]thio]-	467.627	294.99203	--	--	--	-	-	-	-
M129T385_NEG	972132.720469438	548154.111009708	704930.865874209	924579.369283527	699768.778004162	803315.499087569	411649.005100595	397280.629868324	584366.303732095	411999.175958607	415845.471377201	751261.638539559	775480.223954769	495400.37076273	-0.64649504227684	0.0092191175815637	0.0695642773400273	2.56744851564742	L-2-hydroxyglutaric acid	385.094	129.01839	Fatty Acyls	13095-48-2	HMDB0000694	C03196	ko01120//Microbial metabolism in diverse environments	Global and overview maps	Metabolism
M431T243_NEG	401213.18076372	23965.2747488729	412680.610817154	13193.5684929762	11427.6600171973	33048.6382965363	438458.202490879	431238.047102697	616710.768705435	295054.177169809	520304.191629344	541138.73447296	149254.822189409	473817.353595187	1.66655349489804	0.00597192695706118	0.0564820287010569	2.51142473517093	1-Palmitoyl Lysophosphatidic Acid	243.407	431.21871	--	--	--	C00416	ko01100//Metabolic pathways;ko01110//Biosynthesis of secondary metabolites;ko00564//Glycerophospholipid metabolism;ko00561//Glycerolipid metabolism;ko04070//Phosphatidylinositol signaling system	Global and overview maps;Lipid metabolism;Signal transduction	Environmental Information Processing;Metabolism
M173T121_NEG	313369.558900946	125502.622512632	179945.896644056	347727.663860108	172557.683975516	333803.025910424	36701.8698565132	34583.4034482303	31695.7270406649	29712.4763874239	31473.7420313658	30923.7076046818	245484.408633947	32515.1543948133	-2.91644721866646	0.000307464496785753	0.0117507982966969	2.40169465852598	Shikimate	120.918	173.0446	Organooxygen compounds	138-59-0	HMDB0003070	C00493	ko01100//Metabolic pathways;ko01110//Biosynthesis of secondary metabolites;ko01130//Biosynthesis of antibiotics;ko01230//Biosynthesis of amino acids;ko00400//Phenylalanine, tyrosine and tryptophan biosynthesis	Amino acid metabolism;Global and overview maps	Metabolism
M116T297_NEG	214553.922497288	110121.490585933	327974.723800556	113186.130369739	96558.9677081729	115452.814544721	390345.851905667	431948.851977646	435039.711881545	275776.855377257	392944.464364022	542928.775231008	162974.674917735	411497.418456191	1.33623558234742	0.00068738088665935	0.0188110407254513	2.39128157018703	Valine	297.4605	116.07119	Carboxylic acids and derivatives	72-18-4	HMDB0000883	-	-	-	-
M323T299_NEG	460954.579916929	172107.184611247	190521.801513274	244227.623301233	276457.879992738	160996.445949923	29785.4184776164	11969.9433837035	47743.3633530278	18860.0442084047	25803.2302434547	47531.096314149	250877.585880891	30282.1826633927	-3.05044248200878	0.000743712490559138	0.0195356075189721	2.35669859451384	Cellobiose	299.163	323.09797	Organooxygen compounds	528-50-7	HMDB0000055	C00185	ko01100//Metabolic pathways;ko02010//ABC transporters;ko00500//Starch and sucrose metabolism	Carbohydrate metabolism;Global and overview maps;Membrane transport	Environmental Information Processing;Metabolism
M88T263_NEG	172115.356687961	242955.951237592	357178.531903093	411688.799991506	285628.672675941	365487.450237292	80569.0202098256	74123.1197753059	108006.802868696	64786.2776937575	66046.0192171265	100834.073821694	305842.460455564	82394.2189310676	-1.89217369009073	0.000128088977051022	0.00819177074242699	2.3460103699764	Beta-alanine	262.59	88.03968	Carboxylic acids and derivatives	107-95-9	HMDB0000056	C00099	ko01100//Metabolic pathways;ko01110//Biosynthesis of secondary metabolites;ko00240//Pyrimidine metabolism;ko00410//beta-Alanine metabolism;ko00770//Pantothenate and CoA biosynthesis;ko00640//Propanoate metabolism	Carbohydrate metabolism;Global and overview maps;Metabolism of cofactors and vitamins;Metabolism of other amino acids;Nucleotide metabolism	Metabolism
M129T157_NEG	312341.299930748	522572.10986523	455273.579271647	799446.291720627	798167.953605316	704252.138274912	142432.772658176	338552.950546178	104348.314911432	273086.453622167	592214.485039601	323265.959359851	598675.562111413	295650.156022901	-1.0178833422929	0.0187126014483697	0.103511479717687	2.2929527941729	2-ketohexanoic acid	156.76	129.05498	Keto acids and derivatives	2492-75-3	HMDB0001864	-	-	-	-
M503T450_NEG	144266.9711704	106271.241071223	245524.985351902	389232.08008976	323948.131848228	590883.241362134	107577.112279372	98463.6932206011	27104.1259735657	24383.9270440879	39955.4402517641	38201.0282671451	300021.108482275	55947.5545060893	-2.42291703067847	0.00810386827005855	0.0646947466937448	2.28006380978232	Raffinose	449.913	503.15912	Organooxygen compounds	512-69-6	HMDB0003213	C00492	ko02010//ABC transporters;ko00052//Galactose metabolism	Carbohydrate metabolism;Membrane transport	Environmental Information Processing;Metabolism
M115T110_NEG	90623.7056113785	51844.8826065127	85915.8218553232	38010.780329011	44334.2574334547	54079.149723302	239411.261009982	180212.358921126	334934.920860821	161107.654624697	216861.314539043	347111.919628868	60801.432926497	246606.571597423	2.02003401570962	0.000226825619945283	0.0104749331433065	2.09057378518231	Alpha-ketoisovaleric acid	109.886	115.03924	Keto acids and derivatives	759-05-7	HMDB0000019	C00141	ko01100//Metabolic pathways;ko01110//Biosynthesis of secondary metabolites;ko01130//Biosynthesis of antibiotics;ko01230//Biosynthesis of amino acids;ko01210//2-Oxocarboxylic acid metabolism;ko00770//Pantothenate and CoA biosynthesis;ko00290//Valine, leucine and isoleucine biosynthesis;ko00966//Glucosinolate biosynthesis;ko00280//Valine, leucine and isoleucine degradation	Amino acid metabolism;Biosynthesis of other secondary metabolites;Global and overview maps;Metabolism of cofactors and vitamins	Metabolism
M383T264_2_NEG	71071.7515927905	47655.090436568	65831.5139159359	38814.6217495132	39299.2165363414	39357.4025939633	313445.561520162	222638.9796909	170509.007591617	123388.369423572	310371.147487577	190310.906377249	50338.2661375187	221777.328681846	2.13938446272915	0.000315594828981989	0.0118560927289384	2.00239990612258	Isorhynchophylline	264.439	383.1903	--	--	--	-	-	-	-
M177T358_NEG	933992.134211349	504415.543683863	931523.239866107	684390.417175711	537493.904683741	624228.223707078	491066.723614397	435784.66092215	562239.868720115	354554.535695356	503980.7135021	652693.635167083	702673.910554642	500053.3562702	-0.490773293681247	0.0437694787991419	0.1658585945934	1.9574989719617	D-Glucono-1,5-lactone	358.4775	177.03929	Organooxygen compounds	90-80-2	HMDB0000150	C00198	ko01100//Metabolic pathways;ko01110//Biosynthesis of secondary metabolites;ko01120//Microbial metabolism in diverse environments;ko01130//Biosynthesis of antibiotics;ko01200//Carbon metabolism;ko00030//Pentose phosphate pathway	Carbohydrate metabolism;Global and overview maps	Metabolism
M425T114_NEG	567208.488167145	115027.382652775	400006.831768825	61303.2613571558	35546.403459644	78864.0695366391	4501.84352757728	4285.0615125429	4103.72697702967	3514.41414070854	4778.34629028396	4343.27827367324	209659.406157031	4254.4451203026	-5.62293276364497	0.0454129041707456	0.169795593758675	1.92103087493424	L-cysteine-glutathione disulfide	113.591	425.07367	--	--	--	-	-	-	-
M307T277_NEG	106015.218583363	62286.9289204837	107124.108241491	47083.0901586778	37686.15693887	71523.5383720219	209069.426163145	326165.873804455	184203.44076638	175368.671063361	206330.566105838	219218.222214785	71953.1735358179	220059.366686327	1.6127625560616	0.000158504367093238	0.00878718798852551	1.91846248821375	Caffeoyl lysine	277.4535	307.1388	--	--	--	-	-	-	-
M116T290_NEG	178374.017763948	44563.1954488796	202554.069042958	217261.112984133	71363.8152842105	230624.595999569	16304.6747342697	21431.0153142244	14448.1689466196	11556.0250456741	9648.89374026042	12777.1588291164	157456.801087283	14360.9894350274	-3.45472901800148	0.00132279493973086	0.0250037167876752	1.9132121482143	Guanidoacetic acid	290.3515	116.03475	Carboxylic acids and derivatives	352-97-6	HMDB0000128	C00581	ko01100//Metabolic pathways;ko00260//Glycine, serine and threonine metabolism;ko00330//Arginine and proline metabolism	Amino acid metabolism;Global and overview maps	Metabolism
M281T219_NEG	472909.066411911	366497.243149711	493278.344959625	207268.903131104	341187.365282512	253044.109671712	247484.593735899	234750.663652399	107843.820636831	80480.8689442122	161008.074170453	168458.910069908	355697.505434429	166671.155201617	-1.09364640941005	0.00575503405617551	0.055605825358527	1.89007035632956	12(s)-hydroxy-16-heptadecynoic acid	219.124	281.21165	--	--	--	-	-	-	-
M118T342_NEG	188111.036955434	59887.0945648405	287341.326118148	50134.4890411998	47913.1903681805	64786.0761963618	227608.113223881	353852.088099187	351204.797769215	188404.867642628	241895.03076249	346650.591296977	116362.202207361	284935.914799063	1.29201497241509	0.00757057522845256	0.0628518417842815	1.85709803477092	DL-threonine	342.129	118.05013	--	--	--	C00188	ko01100//Metabolic pathways;ko01110//Biosynthesis of secondary metabolites;ko01120//Microbial metabolism in diverse environments;ko01130//Biosynthesis of antibiotics;ko01230//Biosynthesis of amino acids;ko02010//ABC transporters;ko00260//Glycine, serine and threonine metabolism;ko00970//Aminoacyl-tRNA biosynthesis;ko00860//Porphyrin and chlorophyll metabolism;ko00261//Monobactam biosynthesis;ko00…	Amino acid metabolism;Biosynthesis of other secondary metabolites;Global and overview maps;Membrane transport;Metabolism of cofactors and vitamins;Translation	Environmental Information Processing;Genetic Information Processing;Metabolism
M132T392_2_NEG	344261.218771156	207935.384149736	394959.58022352	230242.597568948	153341.556309655	205530.373270352	385924.135169821	378370.583379898	545667.436304535	296130.320059616	492504.689309454	499573.12886569	256045.118382228	433028.382181502	0.758063533580405	0.00839847536518471	0.066102595631029	1.84551392900498	D-aspartic acid	391.87	132.02977	Carboxylic acids and derivatives	1783-96-6	HMDB0006483	C00402	ko00250//Alanine, aspartate and glutamate metabolism	Amino acid metabolism	Metabolism
M231T377_NEG	146033.795487685	70880.1310828162	309227.066330215	69040.2552141115	47994.6037411248	81212.2532446796	227134.270634366	344258.679933918	300593.046824933	208459.134253589	203670.764610392	390499.084075416	120731.350850105	279102.496722102	1.20899467432636	0.0113952243241503	0.0785266753944037	1.76804465461305	Val-Asp	377.391	231.09804	Carboxylic acids and derivatives	-	HMDB0029123	-	-	-	-
M213T274_NEG	54580.5902586186	41841.4892718634	245876.124824941	78984.0619988273	33295.6301732203	37365.168031748	221947.029608389	268897.362368509	205398.178770563	140196.798473102	207696.452901109	358761.850299037	81990.5107598698	233816.278736785	1.51184652356455	0.00710150240536331	0.0612516095923035	1.76200627423001	Val-Pro	274.016	213.1237	Carboxylic acids and derivatives	-	HMDB0029135	-	-	-	-
M282T237_NEG	149369.061395891	20863.4173120725	169465.867819027	28282.9120604174	9477.95275724477	32394.4104110703	228195.728922926	174012.34424484	384713.398325867	87501.275854684	227345.542619093	265422.972922124	68308.9369592872	227865.210481589	1.73803443079787	0.00929829796632337	0.0695642773400273	1.74474551243947	8-hydroxy-2'-deoxyguanosine	237.499	282.083	Purine nucleosides	88847-89-6	HMDB0003333	-	-	-	-
M149T108_NEG	27036.4912925839	482499.080144768	157501.200370184	394664.705179738	339511.061710857	513749.575614753	29646.719698503	144364.689144521	10846.0667460111	94675.9276411578	266634.047484608	69193.4962013494	319160.352385481	102560.157819358	-1.6378110571752	0.0315981839563381	0.137891020908732	1.7408189307745	2,3-dimethylbenzoic acid	107.682	149.0602	--	--	--	-	-	-	-
M89T221_NEG	390271.368762676	97858.8008798906	162586.97224722	250854.553631407	102670.888350539	245835.072233729	104603.078597838	82489.8965470098	80429.7242118449	62870.3374944069	72106.5492184041	102811.944726974	208346.276017577	84218.5884660796	-1.30677271279923	0.0221120262096883	0.113604445361487	1.6916993306389	Dl-lactate	220.7635	89.02407	--	--	--	-	-	-	-
M288T267_NEG	135114.336761027	101408.11168051	214218.356656206	82075.765324468	74395.5515256675	83762.209674443	209177.761960875	363105.46669614	217433.164184762	165502.677992321	213732.310718577	272780.052740615	115162.38860372	240288.572382215	1.06109842104498	0.00560815341150044	0.0550062244638318	1.66397213651759	Arg-asp	267.225	288.15556	Carboxylic acids and derivatives	-	HMDB0028705	-	-	-	-
M147T467_NEG	191851.682393216	129609.399851589	211599.497710274	63634.0435826414	53569.7575432409	95282.0001342738	233586.030372683	281305.850379395	239681.608213919	231284.64678805	217212.495215959	269595.775009542	124257.730202539	245444.400996591	0.982060650619227	0.00178076067750033	0.0300559860542568	1.64098313116184	Citramalate	466.899	147.02898	Fatty Acyls	597-44-4	HMDB0000426	-	-	-	-
M103T227_NEG	30168.3674873075	10836.8360184758	19879.3535443252	13026.7961357546	11048.2928603382	11432.1775908378	182628.150327369	220289.663620889	81372.3962760743	69289.6541447745	111040.471023162	118088.507703633	16065.3039395065	130451.473849317	3.02149306338119	0.000841518312921417	0.0202757129743747	1.62680902119305	Beta-hydroxybutyrate	226.695	103.03932	Hydroxy acids and derivatives	300-85-6	HMDB0000357	C01089	ko01100//Metabolic pathways;ko00650//Butanoate metabolism;ko00072//Synthesis and degradation of ketone bodies	Carbohydrate metabolism;Global and overview maps;Lipid metabolism	Metabolism
M261T244_NEG	72627.4298117625	38105.0723323722	153193.363553994	60286.4498015992	25177.2693849058	48128.4059671696	151934.551023347	234922.128229181	205014.050152456	102364.714334731	168434.805405958	239260.987562521	66252.9984753005	183655.206118032	1.47094213848813	0.00210675408053308	0.0335075057736175	1.62553278152612	Phe-pro	244.297	261.12348	--	--	--	-	-	-	-
M161T361_NEG	162371.079400634	122583.345358947	94547.7955404647	34152.2782663262	106145.250789288	125032.824656445	144669.132691775	201431.266967985	186651.274053994	253418.114741411	262383.278714982	294822.920829977	107472.095668684	223895.998000021	1.05886661777087	0.00228001014812884	0.0346958066019606	1.60213083606309	3-hydroxy-3-methylglutaric acid	361.3435	161.04442	Fatty Acyls	-	HMDB0059737	-	-	-	-
M506T208_NEG	36475.4166884401	8432.3942055197	53393.6724856628	20152.1188296267	13550.1171364179	13049.4649811681	229527.65957004	145155.473788146	79340.1119313189	102695.074129619	102965.058720319	187695.059002481	24175.5307211392	141229.739523654	2.5464244504449	0.000786052001938745	0.0198001735336843	1.5812321978265	3,15-dibenzyl-1,4,12-trimethyl-1,4,7,10,13-pentazacyclopentadecane-2,5,8,11,14-pentone	207.794	506.25012	--	--	--	-	-	-	-
M856T202_NEG	55356.825776126	34650.4648218988	95427.571991159	9949.12692753556	29402.6612183814	52560.1748682694	98635.38448619	147228.557208481	162403.812645119	143019.110087872	167930.522116358	146900.663868962	46224.470933895	144353.008402164	1.64287246215797	8.8455982700401e-05	0.00717356445070325	1.57645200932345	Pi 36:5	201.602	855.5021	--	--	--	-	-	-	-
M328T264_NEG	17703.9592049683	17273.5380977112	50921.0047416091	23317.73170414	17492.8904190552	30550.7251132031	90195.5836040739	111112.918865768	150963.66798369	74277.5233424654	118438.028709569	126344.25741441	26209.9748801145	111888.663319996	2.09387599221492	3.84333473067527e-05	0.00618290378644506	1.48361745415389	Adenosine 3',5'-cyclic monophosphate	264.01	328.04338	Purine nucleotides	60-92-4	HMDB0000058	C00575	ko00230//Purine metabolism	Nucleotide metabolism	Metabolism
M108T136_NEG	42747.0502632481	71916.6597163643	51733.5881214794	25272.6401541863	100292.468764751	49050.0991186699	105952.750157182	92758.4468606318	184956.942844437	93208.3867374133	209590.897660165	242980.482907231	56835.4176897832	154907.984527843	1.44654935961282	0.00688971094034642	0.0608453887826078	1.45925879682691	4-aminosalicylic acid	136.142	108.02068	Benzene and substituted derivatives	65-49-6	HMDB0014378	-	-	-	-
M736T43_NEG	336638.836148761	165956.565151631	277157.893435958	59888.052056521	100655.157508868	130332.14748485	265871.309048349	302544.085297384	312376.258063456	242603.468630493	305490.047081448	375988.593741092	178438.108631098	300812.293643704	0.753439767161662	0.0276621878597477	0.127834294139904	1.45077167560086	Pe(16:1e/14,15-epete)	43.146	736.49112	--	--	--	-	-	-	-
M88T338_NEG	87971.6773233514	49284.1957308388	100098.77162839	20562.3116137703	35187.2752437857	36071.623793265	142302.662092988	152597.77842472	148115.735619665	98765.4422402475	154413.650286035	144125.443623565	54862.6425555669	140053.45204787	1.35208152459125	0.000268551889080525	0.0110558492655972	1.44020062275599	Alanine	337.665	88.0399	Carboxylic acids and derivatives	302-72-7	HMDB0062251	C00133	ko01100//Metabolic pathways;ko01502//Vancomycin resistance	Drug resistance;Global and overview maps	Human Diseases;Metabolism
M151T40_NEG	103826.756620742	48081.8577209143	177362.954800995	134419.871827546	192733.923793537	160465.665194124	222090.089185453	233851.400527001	330633.21311721	80156.105719208	282680.493205358	348891.359266797	136148.504992976	249717.110170171	0.875113534883859	0.0310354984478476	0.137399829896415	1.40898067563633	Vanillin	40.275	151.03931	Phenols	121-33-5	HMDB0012308	C00755	ko01100//Metabolic pathways;ko01110//Biosynthesis of secondary metabolites;ko01120//Microbial metabolism in diverse environments;ko00360//Phenylalanine metabolism	Amino acid metabolism;Global and overview maps	Metabolism
M267T224_NEG	138652.144037942	33577.5720554493	77080.8731743562	59845.9557983137	48351.8729034475	48516.4552225762	164598.671672364	151620.222798352	210096.89067412	96927.9617582586	145717.010460543	218573.602757238	67670.8121986808	164589.060020146	1.28226283596217	0.00232282155324591	0.0350331322624709	1.39109511946972	Inosine	223.593	267.07237	Purine nucleosides	58-63-9	HMDB0000195	C00294	ko01100//Metabolic pathways;ko00230//Purine metabolism	Global and overview maps;Nucleotide metabolism	Metabolism
M739T207_NEG	70652.4316743589	16319.47129623	112583.349292665	8317.38499099306	9075.67259347175	18595.3118920742	75407.7332519538	166534.815300076	171861.99999206	41524.846310284	197493.662060986	137570.056760789	39257.2702899655	131732.185612691	1.74657611150117	0.0123620843208874	0.0819763931922028	1.38289432258233	17-phenyltrinor-13,14-dihydroprostaglandin a2	206.6115	739.41779	--	--	--	-	-	-	-
M245T360_NEG	54770.5117819607	45817.113543832	140761.428528837	42713.3818767777	30333.048598311	60262.4313503429	120266.367711568	195763.493648093	122651.835355236	119676.608104968	137286.196009268	177702.870945652	62442.9859466769	145557.895295797	1.22098166371895	0.00277518794078795	0.0392694379739172	1.36934010168108	Ile-Asp	359.9625	245.11339	Carboxylic acids and derivatives	-	HMDB0028903	-	-	-	-
M166T88_NEG	168413.420046441	172489.613290496	301566.4106952	333748.719111624	307299.253226595	295201.384025527	146475.984069792	170388.47447986	157035.793443979	140566.598653135	175678.780560906	226216.137812036	263119.80006598	169393.628169951	-0.635340209080045	0.0159249918321042	0.0938840387265009	1.3483923839472	Pyridoxal	88.233	166.04974	Pyridines and derivatives	66-72-8	HMDB0001545	C00250	ko01100//Metabolic pathways;ko01120//Microbial metabolism in diverse environments;ko00750//Vitamin B6 metabolism	Global and overview maps;Metabolism of cofactors and vitamins	Metabolism
M182T49_NEG	27852.1614528788	23699.9515555116	33584.2740148834	21010.2441109341	14731.0525261672	15078.5412480424	130873.799750775	88476.5473096655	84070.5004597556	78114.8304579338	65321.9848500734	123916.172123825	22659.3708180696	95128.9724920047	2.06977699294164	6.83621587179159e-05	0.00671531972457602	1.30833142397255	4-pyridoxic acid	49.3965	182.04473	Pyridines and derivatives	82-82-6	HMDB0000017	C00847	ko01100//Metabolic pathways;ko01120//Microbial metabolism in diverse environments;ko00750//Vitamin B6 metabolism	Global and overview maps;Metabolism of cofactors and vitamins	Metabolism
M147T263_NEG	66869.0246717123	39900.2496121349	111572.391745988	51618.1625260148	37014.0900675704	47286.472536902	157203.020331007	166740.830220307	118854.857605944	84470.9987726569	139932.541330734	139350.670567706	59043.3985267204	134425.486471392	1.18695902242974	0.00105235308747903	0.0228053845940891	1.30635463075677	3-hydroxyglutaric acid	262.7825	147.04434	Hydroxy acids and derivatives	638-18-6	HMDB0000428	-	-	-	-
M723T43_NEG	149220.652016683	148561.89737388	162163.292679915	123400.846564886	58963.7648081517	75916.3936382871	192211.842248489	227079.272076671	183774.149721397	219152.322026142	204555.049507236	160085.377949277	119704.474513634	197809.668921535	0.724635865891745	0.00304275936549183	0.0411267271961802	1.29284692201371	Nigericin	42.736	723.45965	--	--	--	-	-	-	-
M328T175_NEG	11592.0041046241	7338.03818977192	30068.26432162	15022.4700517544	21764.1825850472	11300.6007942623	80447.7993717025	63203.3974687256	82085.4926853002	67450.8459689742	105331.398318448	66286.0901637166	16180.9266745133	77467.5039961445	2.25929702413055	7.3864798249335e-06	0.00346372943761053	1.24727677270183	Adenosine 3',5'-cyclic phosphate (cAMP)	174.774	328.03819	--	--	--	-	-	-	-
M325T40_NEG	21954.8567938646	168932.775626133	73696.9618435727	187771.915239006	119945.815656089	237697.990068957	29809.203332841	53875.7532660757	12079.1074947169	41970.3232604733	84186.2934111866	26882.8546880351	135000.052537937	41467.2559088881	-1.70291548340036	0.0201093087277212	0.108214609027397	1.24446690563616	Heneicosanoic acid	39.9935	325.30957	Fatty Acyls	2363-71-5	HMDB0002345	-	-	-	-
M451T33_NEG	32100.9147085364	11864.9404660256	38512.4768211484	2099.02822354609	2290.68254460261	9276.61099731165	57092.0751836442	103253.014106166	70220.8837704367	44383.4843343485	92980.4664176376	97734.2830833734	16024.1089601951	77610.7011492677	2.27601145208788	0.000359759020276542	0.0127935694376417	1.23151070961151	Daidzin	32.7795	451.06766	Isoflavonoids	552-66-9	HMDB0033991	C10216	ko00943//Isoflavonoid biosynthesis	Biosynthesis of other secondary metabolites	Metabolism
M128T306_NEG	44665.0958428543	15167.1550584958	82077.3760874703	63770.10911533	40411.3682639927	45149.1128196597	117003.226909046	291038.489582214	103879.146710943	69407.290141776	97967.0345048751	109170.210221217	48540.0361979671	131410.899678345	1.43683785331236	0.0345585398737493	0.14517643092889	1.22837467094981	L-pipecolic acid	306.3745	128.07096	Carboxylic acids and derivatives	-	HMDB0062767	C00408	ko01100//Metabolic pathways;ko01110//Biosynthesis of secondary metabolites;ko00310//Lysine degradation;ko00960//Tropane, piperidine and pyridine alkaloid biosynthesis	Amino acid metabolism;Biosynthesis of other secondary metabolites;Global and overview maps	Metabolism
M847T206_NEG	68138.9256762055	35476.8748128435	97543.3443607222	42359.7197696884	38476.4098575434	57861.3205847563	64411.8914553244	120050.51256179	166405.988215064	117485.000283093	151318.219483942	130350.574210519	56642.7658436265	125003.697701622	1.14200715302648	0.00272118788111175	0.0389159127083724	1.22118324049311	Pi(16:1/13-hode)	205.553	847.49784	--	--	--	-	-	-	-
M239T373_NEG	217746.258381845	110579.436055685	221723.291653165	132834.456426862	100932.79713143	142883.450171954	212688.958533635	230925.346592494	242236.009521047	190557.286472195	230435.555859337	324182.956565877	154449.94830349	238504.352257431	0.626876204875762	0.014548118882878	0.0892481462833383	1.20132698251276	D-Mannose	373.442	239.07606	Organooxygen compounds	3458-28-4	HMDB0000169	C00159	ko01100//Metabolic pathways;ko02010//ABC transporters;ko00520//Amino sugar and nucleotide sugar metabolism;ko00052//Galactose metabolism;ko00051//Fructose and mannose metabolism	Carbohydrate metabolism;Global and overview maps;Membrane transport	Environmental Information Processing;Metabolism
M213T185_NEG	85837.9053714144	20486.1377421112	244180.249840944	144423.363455251	27835.3146159121	96525.4644654815	17349.2584685454	29324.5445688475	18213.3307901153	19126.7856342816	32722.231696393	30424.8577267707	103214.739248519	24526.8348141589	-2.07321603353858	0.043205255050899	0.165028688161102	1.19710794643904	m-Chlorohippuric acid	184.72	213.01587	Benzene and substituted derivatives	57728-59-3	HMDB0001309	-	-	-	-
M353T435_NEG	46935.2123390893	30960.0413584511	197220.391911194	49899.0541491774	16671.9576840421	49987.0831392409	112377.651320039	237942.169637095	136978.459944732	93179.0058508318	123840.580245538	144157.46942869	65278.9567635325	141412.556071154	1.11522031664104	0.0487983007543015	0.178008063640211	1.15728043714281	6:3+6o fatty acyl hexoside	435.424	353.07075	--	--	--	-	-	-	-
M367T39_2_NEG	64051.8141077432	216596.633737874	149781.090882356	182997.765811144	181363.059011502	344868.741060498	67942.5752459932	87263.1777970907	34804.2865746848	104585.021669554	186988.142828158	81352.3106896053	189943.184101853	93822.5858008477	-1.01756077549362	0.0493455709455822	0.179157588858114	1.15537234006426	Lignoceric acid	39.375	367.35584	Fatty Acyls	557-59-5	HMDB0002003	C08320	ko01040//Biosynthesis of unsaturated fatty acids	Lipid metabolism	Metabolism
M181T284_NEG	106115.43161985	135483.500824587	217618.365710474	65421.6961666811	297316.367890304	59628.6471327699	77822.6518081933	33535.8591328572	91253.4162969589	41990.6296615025	24745.3568664047	42432.5900360442	146930.668224111	51963.4173003268	-1.49956733922123	0.0376175666433099	0.152627710907877	1.15174120385344	D-Sorbitol	284.3855	181.07105	Organooxygen compounds	50-70-4	HMDB0000247	C00794	ko01100//Metabolic pathways;ko02010//ABC transporters;ko00052//Galactose metabolism;ko00051//Fructose and mannose metabolism	Carbohydrate metabolism;Global and overview maps;Membrane transport	Environmental Information Processing;Metabolism
M287T104_NEG	61632.8481694515	81779.2897328692	99733.1504200411	93838.5507837934	76337.2884204565	85330.5043002684	31532.0867787366	24841.5265137236	45934.9366891894	35199.1964090302	28414.9542855373	49957.1503982897	83108.60530448	35979.9751790845	-1.20780367419027	4.21782596863603e-05	0.00618290378644506	1.07510960909373	5alpha-Androstane-3,17-dione	103.7935	287.22126	Steroids and steroid derivatives	846-46-8	HMDB0000899	C00674	ko01120//Microbial metabolism in diverse environments	Global and overview maps	Metabolism
M221T380_NEG	81019.6792852694	63195.0223820617	96268.6401568458	28126.4176961141	45751.9312080514	60827.0751712945	125703.664989124	125850.282586861	91795.2841671605	85314.0372580708	110090.931085994	144757.309821236	62531.4609832728	113918.584984741	0.865349001560076	0.00351975013900181	0.0438249351547119	1.05961804549842	Acetic acid, 2,2'-[oxybis(2,1-ethanediyloxy)]bis-	380.2325	221.06553	--	--	--	-	-	-	-
M161T294_NEG	142193.491088332	56555.0904109174	116500.418059373	88303.917664417	62938.8829104426	73823.9558779197	35302.3312706424	59497.323651927	39601.4373082509	40883.5165650236	32988.7232884562	41567.5699367122	90052.6260019003	41640.1503368354	-1.1127930694845	0.00645070846232737	0.0588663189425191	1.04988559564589	3-Hydorxy-3-methylglutaric acid	293.8955	161.04444	--	--	--	-	-	-	-
M271T265_NEG	13266.3967076934	13284.2684854875	9861.24450006998	19219.3845289364	6834.57327815459	12923.6426877305	54648.0767385092	42133.2336334053	50361.8162493	44852.3259279328	96926.1944738132	63586.334313502	12564.9183646787	58751.3302227438	2.22522021899856	0.000265275769198973	0.0110255241573323	1.03602774462195	Naringenin	264.826	271.11841	Flavonoids	480-41-1	HMDB0002670	C00509	ko01100//Metabolic pathways;ko01110//Biosynthesis of secondary metabolites;ko00941//Flavonoid biosynthesis;ko00943//Isoflavonoid biosynthesis	Biosynthesis of other secondary metabolites;Global and overview maps	Metabolism
M261T233_NEG	5743.7349254593	1800.4457093122	5462.58045620524	4329.65228527037	2835.76941657847	2706.02141200731	62203.6893072172	73052.098249111	33481.1952556032	36987.1943344097	34614.4499834677	43880.2601157121	3813.03403413882	47369.8145409202	3.63495671023816	7.3490246253124e-05	0.00671531972457602	1.03541400583	Homovanillic acid sulfate	232.782	261.00638	Organic sulfuric acids and derivatives	38339-06-9	HMDB0011719	-	-	-	-
M259T354_2_NEG	46879.0571342762	38794.9393439295	123894.432360821	38643.894109979	30762.9341427864	49045.2998694446	92327.1853972869	146339.683262108	98127.9368294378	88480.1423324922	84299.9599194621	137276.915680931	54670.0928268728	107808.637236953	0.979649035943528	0.0139492470241001	0.0872866804962887	1.03026391134819	Leu-Glu	354.049	259.12886	Carboxylic acids and derivatives	-	HMDB0028928	-	-	-	-
M351T43_NEG	21123.3936852312	19898.2190140329	15763.2483799643	23082.7333152191	19446.7316968278	17713.1112503399	76043.2445553724	40716.4963334059	89202.6627513149	33806.0000981926	63892.4405787264	96255.4182200702	19504.5728902692	66652.7104228471	1.7728511368163	0.00110932864303284	0.0234937435546765	1.01519419613064	Prostaglandin i2	43.063	351.21928	Fatty Acyls	35121-78-9	HMDB0001335	C01312	ko01100//Metabolic pathways;ko00590//Arachidonic acid metabolism	Global and overview maps;Lipid metabolism	Metabolism
M74T291_NEG	54237.9977345365	17387.368578511	53366.6534614992	66328.5066914344	21584.0257909917	64383.608545533	7557.48784590734	9773.37004291692	6337.87971414119	4654.29389980709	5113.58614048108	5715.69340857716	46214.6934670843	6525.38517530513	-2.82421664644241	0.00109602694324814	0.0233608306814106	1.01420601165382	Glycine	290.6625	74.0241	Carboxylic acids and derivatives	56-40-6	HMDB0000123	C00037	ko01100//Metabolic pathways;ko01110//Biosynthesis of secondary metabolites;ko01120//Microbial metabolism in diverse environments;ko01130//Biosynthesis of antibiotics;ko01230//Biosynthesis of amino acids;ko02010//ABC transporters;ko00230//Purine metabolism;ko01200//Carbon metabolism;ko00260//Glycine, serine and threonine metabolism;ko00630//Glyoxylate and dicarboxylate metabolism;ko00310//Lysine d…	Amino acid metabolism;Carbohydrate metabolism;Drug resistance;Global and overview maps;Membrane transport;Metabolism of cofactors and vitamins;Metabolism of other amino acids;Nucleotide metabolism;Translation	Environmental Information Processing;Genetic Information Processing;Human Diseases;Metabolism
M285T474_NEG	128036.216440011	152852.953287729	105270.349520707	231607.868773389	191348.355290903	176522.675667359	106253.933969219	82735.0884046715	115789.41568371	150993.612105744	103138.137594884	113596.032707459	164273.069830016	112084.370077615	-0.551510879422136	0.030287539879869	0.135448648420396	1.01168801578006	4,5-dihydro-4,5-dioxo-1h-pyrrolo[2,3-f]quinoline-2,7,9-tricarboxylic acid	473.892	285.03929	--	--	--	-	-	-	-
