# Supplementary material for: Growth Properties and Metabolomic Analysis Provide Insight into Drought Tolerance in Barley (Hordeum vulgare L.)
Source: Int J Mol Sci. 2024 Jun 29;25(13):7224. doi: 10.3390/ijms25137224 (PMC11241679; doi:10.3390/ijms25137224)
Supplement: Supplementary file 1 [file ijms-25-07224-s001.zip › supplementary table S2.xls]

index	MS2_name	RT	m/z	CK49-1	CK49-2	CK49-3	CK49-4	CK49-5	CK49-6	PEG49-1	PEG49-2	PEG49-3	PEG49-4	PEG49-5	PEG49-6	CK56-1	CK56-2	CK56-3	CK56-4	CK56-5	CK56-6	PEG56-1	PEG56-2	PEG56-3	PEG56-4	PEG56-5	PEG56-6	QC-1	QC-2	QC-3	QC-4	Class	CAS	HMDB	C_ID	Pathway	KEGG_B_class	KEGG_A_class
M241T389_NEG	.alpha.-d-galactose 1-phosphate	388.625	241.0108	124034.711692538	86103.0629128743	139737.801670202	92239.7588046345	100254.690703573	98642.2732570791	141238.651359663	65107.8593291364	169621.105683608	113074.065402457	85797.9801630194	82773.9289261653	35594.9985756067	33416.4010979068	20819.4723956209	61148.4967997167	40702.2065805819	36281.9207768275	103906.26845058	125156.805605977	125716.942782703	72184.5399096372	110556.081680852	160487.297619416	99377.5495017681	95536.4710911265	93371.6428320825	93319.6545321999	--	--	--	C00446	ko01100//Metabolic pathways;ko00520//Amino sugar and nucleotide sugar metabolism;ko00052//Galactose metabolism	Carbohydrate metabolism;Global and overview maps	Metabolism
M902T50_1_NEG	.alpha.-solanine	49.574	902.44322	8584.10466348642	8396.87836814801	6756.71403006062	8819.85387687697	2563.98530180125	9185.88927902685	4174.72397695305	5303.57864506934	6177.46742251742	2751.19350940834	2361.18636494857	3895.78700443131	5622.4281844581	5746.06921669513	3242.1163926085	4584.35671021507	552.265169740313	3824.15139335042	2470.23069454184	4633.28890364733	4679.00207979732	5140.44438721203	4391.00094430009	4321.93158123733	8100.50654390896	9850.95417262167	9839.70408143765	8252.19873896872	Steroids and steroid derivatives	20562-02-1	HMDB0034202	-	-	-	-
M421T419_NEG	.alpha.,.alpha.'-trehalose 6-phosphate	418.9985	421.06417	90706.4681478971	62181.8106437458	67488.2238419254	12478.9196984248	25408.9624190619	13938.3730852283	500149.418381485	182533.043699672	685458.711311056	133210.626136114	70747.854835718	153531.136588715	14518.3712785413	47856.5523773253	24180.9330453357	30478.9679781274	132153.47820826	55167.9512368776	358682.052458932	490862.895667875	274573.026307871	137707.574624302	243142.725066951	370855.083383296	217380.475176704	223395.825868702	214050.206582587	219096.426953144	Organooxygen compounds	4484-88-2	HMDB0001124	C00689	ko01100//Metabolic pathways;ko00500//Starch and sucrose metabolism	Carbohydrate metabolism;Global and overview maps	Metabolism
M215T407_NEG	(+)-6-aminopenicillanic acid	406.768	215.06598	8372.00461532152	6047.79605726177	10808.5247618707	12671.9693086596	11987.7366336806	9718.03658811942	6380.47198621408	4626.52610290249	6278.49961259757	5590.74444590936	4633.96004919538	5530.32175368289	4317.67808159524	6817.90419818127	26560.2645694392	7660.69241774978	6290.69393956786	6962.14816153293	5520.31929615582	6473.91739296599	6861.02323449326	4412.69368860208	7123.15676533856	6528.40416184656	6720.84020941913	6721.831697159	6635.80016008327	6427.9003468651	--	--	--	C02954	ko01130//Biosynthesis of antibiotics	Global and overview maps	Metabolism
M327T155_NEG	(10e,15z)-9,12,13-trihydroxyoctadeca-10,15-dienoic acid	155.252	327.21761	11025159.1975273	22144902.6899635	11627686.7783884	15859295.0664749	13008821.0302292	11922544.9548611	14614741.3340013	11327342.0059295	22988883.1724496	23852527.9960013	19766261.10187	17808584.5845926	12584989.5505599	11774775.2843042	7705589.23653715	13154778.8299301	6539924.65683816	7398825.62665079	9807300.96433695	15319370.3621398	12788332.0379546	12123978.0458465	10992452.7665475	18195943.6113483	12212592.3431915	17226859.7763468	13064752.6030267	12001880.6156395	--	--	--	-	-	-	-
M367T161_2_NEG	(1r,3r,4s,5r)-1,3,4-trihydroxy-5-[(e)-3-(4-hydroxy-3-methoxyphenyl)prop-2-enoyl]oxycyclohexane-1-carboxylic acid	161.4105	367.10498	9177.47423653563	6575.3825106833	8414.30250341828	3307.868984662	2880.9513708403	7446.38618441287	10644.6511165039	6188.861160991	14368.1277513767	9956.38887999422	7397.84139696922	6742.43191290737	4350.06451384335	14867.0067276279	10134.7576231171	8591.90175552343	4451.47312054935	9609.06595981485	5430.16570226922	12209.9063952396	94106.5993565826	16949.2586544098	9613.1034574627	60933.9488451643	6573.74570082849	7196.68143433829	7207.99271837384	6631.33042038769	--	--	--	-	-	-	-
M495T309_NEG	(1r,4s,7r,8s)-7-[(2e,4e)-hexa-2,4-dienoyl]-3-hydroxy-8-[(2s)-3-hydroxy-2,4-dimethyl-5-oxo-2,5-dihydrofuran-2-yl]-5-[(2e,4e)-1-hydroxyhexa-2,4-dien-1-ylidene]-1,3-dimethylbicyclo[2.2.2]octane-2,6-dione	308.557	495.20437	3105.00427369295	1988.37166034788	2791.52247689595	1523.3420008512	1942.68751290677	1746.12874702057	3266.24330961049	2942.8332859925	3364.63342350948	2922.98111169005	2056.0819174068	2428.38301364127	2031.5980727056	3813.4481339618	6931.18105407005	2305.63417848447	4378.77444834928	5869.76234029936	1514.31029195045	2108.46011942045	2277.86076363062	2750.59139417716	2279.49797122541	2752.86605407972	2372.52644205673	2372.54124663529	2594.35265145067	2373.40722546759	--	--	--	-	-	-	-
M351T186_NEG	(2-acetyloxy-3,6-diphenylcyclohexyl) acetate	186.014	351.18307	183204.464618627	166718.207706459	235040.554418875	184541.802736921	235172.997217896	116830.865991885	323193.414170908	112865.047980898	443054.403163213	183449.069660599	132336.039532169	157007.961153121	91712.7450311682	146550.378592135	45174.4130439657	149922.711840468	62746.3660287592	58419.7658239476	206398.258046606	393632.302696822	343270.398520154	267857.596576612	517800.705362496	373565.880195378	302544.347484725	302530.67529765	295575.956678177	253397.372863406	--	--	--	-	-	-	-
M665T229_2_NEG	(2e,4e)-12-[(10e,12e)-13-carboxy-3-hydroxy-2-(hydroxymethyl)-8,10,12-trimethyltrideca-10,12-dienoyl]oxy-13-(hydroxymethyl)-3,5,7-trimethyltetradeca-2,4-dienedioic acid	228.7445	665.37348	1303.11511497666	919.852327266699	1608.91502561318	1502.75136872152	1758.65508316411	1173.92899228447	10703.4769193939	3968.25652902209	9042.33375737074	3930.56441723575	1812.37878904208	3999.2794501565	3891.41929685976	15814.8503443819	13631.6158575291	2566.69909230897	11855.5108142591	12984.7795881692	7813.51310952453	6282.36175751776	11485.9042287373	3976.40446274823	12358.6892725144	12248.1200698241	6232.44864173894	6777.51270710475	6235.11369845114	6290.00647991659	--	--	--	-	-	-	-
M679T263_NEG	(2r,3r,4r,6ar,6bs,8as,11r,12r,12as,14br)-2,3,12-trihydroxy-4,6a,6b,11,12,14b-hexamethyl-8a-[(2s,3r,4s,5s,6r)-3,4,5-trihydroxy-6-(hydroxymethyl)oxan-2-yl]oxycarbonyl-1,2,3,4a,5,6,7,8,9,10,11,12a,14,14a-tetradecahydropicene-4-carboxylic acid	262.672	679.35312	1107.03697639244	1453.13041868819	1557.13295962955	1559.9953327358	2930.10200760404	879.479607836599	75990.3250009138	22061.6924035294	63065.1533827969	27830.2955641961	11298.0960692037	33939.4126005957	9568.83171107411	30148.7481361389	18298.7423577856	3508.84658899069	19632.73557453	17308.9502532501	39025.6566153422	28027.9654594857	72364.4733148033	24460.5669867381	64949.2654600377	48674.092544214	50527.5698462376	47215.9518756511	50146.9278498444	49523.7379619726	--	--	--	-	-	-	-
M400T279_NEG	(2r,3s,4as,7r,8r,8as)-2,3,4'-trihydroxy-4,4,7,8a-tetramethylspiro[2,3,4a,5,6,7-hexahydro-1h-naphthalene-8,2'-7,8-dihydro-3h-furo[2,3-e]isoindole]-6'-one	279.218	400.21827	18961.0396324498	17500.1471224877	24229.5127045912	20502.7780625246	23999.0002163761	22634.3842018176	9014.92706407291	4675.90327359553	10091.7850834017	4690.27111346001	3352.62874804422	4983.14366700983	12733.9829003847	14646.3722141235	20542.3039758227	11672.2188795711	9895.34106206697	15509.2430958434	38792.9279380891	36833.644715546	30008.916015098	9341.83854261572	13649.687114581	17435.4815360078	19333.2696884187	24636.6577207735	19330.801822635	20564.1550017796	--	--	--	-	-	-	-
M415T408_NEG	(2r,3s,4s,5r,6r)-2-[[(2s,3r,4r)-3,4-dihydroxy-4-(hydroxymethyl)oxolan-2-yl]oxymethyl]-6-(2-phenylethoxy)oxane-3,4,5-triol	408.302	415.14402	92514.6044870403	99751.8008646473	93525.2517042724	129679.819841862	128627.564147664	109083.773666306	589369.433792839	285995.560402124	449547.160390936	356524.998077857	289097.976306937	287081.122486264	85756.7601524968	115282.367287388	131018.827206525	75975.1499371333	68045.4717632041	79183.8901353216	395486.824463433	367142.386339071	471568.569261682	277855.224809961	439077.276202648	521842.663718102	294854.940797139	287506.793217974	292057.861824898	290475.871664909	--	--	--	-	-	-	-
M593T244_NEG	(2r,3s,4s,5r,6r)-6-[1,7-bis(4-hydroxyphenyl)heptan-3-yloxy]-5-[(2s,3r,4r)-3,4-dihydroxy-4-(hydroxymethyl)oxolan-2-yl]oxy-2-(hydroxymethyl)oxane-3,4-diol	243.563	593.27165	19007.0877801863	18985.8834067265	33658.1885520528	31332.90574556	35383.9622501786	18234.6198635608	853701.79125807	6631.7008375349	678323.802261511	5586.26215346673	3025.44461054094	102304.294118355	19324.132208291	69156.5322785327	14129.5012169766	20933.972646424	6564.55866066601	14998.3899649485	81547.2848832986	232795.487791694	744359.90775181	160136.345560763	630162.142631189	1008434.14904353	167750.817621662	185958.556718087	190412.152524834	190306.859766612	--	--	--	-	-	-	-
M477T194_2_NEG	(2r,3s,4s,5r,6s)-2-[[(2s,3r,4r)-3,4-dihydroxy-4-(hydroxymethyl)oxolan-2-yl]oxymethyl]-6-(3,4,5-trimethoxyphenoxy)oxane-3,4,5-triol	194.107	477.15889	45933.8707195098	60982.8218620465	52830.7476932377	53095.1490980811	54812.5499786135	71489.3810654904	33088.0775854082	16466.4802465695	26061.2209542427	23161.4516521455	17490.6456503948	20166.3564783236	1718.34041056533	2699.3549619065	3042.24053407661	2805.43437309555	2585.09953519237	2463.96360330617	4981.18753158234	5948.40896188364	6128.84450099821	3363.71650380846	5627.84550032591	8241.92896908368	13897.66037286	15073.8462904973	14639.0784999176	13681.7062462636	--	--	--	-	-	-	-
M451T305_NEG	(2r,4as,6ar,6as,14as,14br)-10,11-dihydroxy-2,4a,6a,6a,14a-pentamethyl-8-oxo-1,3,4,5,6,13,14,14b-octahydropicene-2-carboxylic acid	305.09	451.25268	3362.95954973339	2408.63054635167	5347.53343529213	5095.31961063608	4384.15464262341	6018.42340230048	8773.18816136668	10366.6509478249	8647.89894624904	8878.93254211115	8995.20534333813	11243.8271599954	4384.0656415665	5364.40520383098	5007.43713518861	2977.12682013319	6226.57462415519	6081.53728815938	3781.97450292735	6815.41985017236	2770.8132678286	8205.13183599149	8087.17509431698	8866.15791304008	8546.07292578423	8617.68251042918	8773.6604960612	8547.90649702531	--	--	--	-	-	-	-
M493T235_1_NEG	(2s,3r,5r,10r,13r,14s,17s)-2,3,14-trihydroxy-10,13-dimethyl-17-[(2r,3r,5r)-2,3,6-trihydroxy-5,6-dimethylheptan-2-yl]-2,3,4,5,9,11,12,15,16,17-decahydro-1h-cyclopenta[a]phenanthren-6-one	234.872	493.31208	5062.5542296152	8906.08987790251	7525.58651057618	4223.64853912352	4692.65849177128	6730.02207255677	15256.2456333362	5199.41330180832	14385.9712934352	5131.04846857184	3844.85579535175	5772.98328448408	2018.88786071096	3531.7732657714	3660.26375352997	4783.15684386558	3147.17946548477	4027.55684390811	12345.5144212399	13101.9221633538	12224.3844056121	3667.84024972586	15203.2101599649	12763.2026908604	5253.01026894703	6154.52415060799	6154.33177471326	5966.44478868209	--	--	--	-	-	-	-
M825T306_NEG	(2s,3s,4s,5r,6r)-6-[[(2s,3r,4r,6ar,6bs,8as,14br)-2-hydroxy-4-(hydroxymethyl)-4,6a,6b,11,11,14b-hexamethyl-8a-[(2s,3r,4s,5s,6r)-3,4,5-trihydroxy-6-(hydroxymethyl)oxan-2-yl]oxycarbonyl-1,2,3,4a,5,6,7,8,9,10,12,12a,14,14a-tetradecahydropicen-3-yl]oxy]-3,4,5-trihydroxyoxane-2-carboxylic acid	306.044	825.41168	519.835845276587	571.422203262069	583.710544117276	557.167176366567	766.863197626073	418.158259307272	7250.29499279043	2145.94009936713	5564.14723974986	1978.14105530341	927.547332565589	3873.79530173458	1654.45894030174	7631.03096409344	3905.77015544821	1166.26004997575	5453.98339425635	3857.59694538198	2172.56764196875	1624.55325349564	2478.76637591553	1330.90749869502	3369.56727290136	2863.30599635577	2801.70500708863	2645.20037515352	2748.10540125327	2910.11242244718	--	--	--	-	-	-	-
M152T480_NEG	(4-aminobutyl)phosphonic acid	480.3585	152.06183	2889.17582157419	2518.78967160128	2383.19177418402	2124.89809073635	3093.4227502308	2845.83945775208	697.370175182944	1575.12724559044	425.954959681707	2254.54700470295	1895.66496028248	1337.53757052697	2196.49888755703	1887.89540563411	2985.89704386575	3091.19533932495	2915.89745211722	3747.61641563693	496.137041770167	489.327296673128	434.186709547039	722.464631501091	895.646305578403	451.688838147605	1958.23493975556	1320.34331363637	1875.76039750085	1683.06987592158	--	--	--	-	-	-	-
M460T451_NEG	(desmethyl)hydroxycerivastatin	451.4825	460.20255	20256.845695673	15905.477327756	23291.5245028037	11156.1861445312	16483.2277493543	9777.65183230705	49033.3868848149	9412.70530362681	20682.5891429617	12027.1344219947	7713.71505280171	16916.2521206818	11728.6501736561	14755.1238890949	5394.32960769139	39184.2356889703	14534.5842573234	13556.4122717819	45297.5132108544	29408.8801541256	21662.4019792145	14940.6293202698	25304.3927763885	24828.4012498	22377.2493756814	27138.8076245956	27159.8788491831	27077.393327074	--	--	--	-	-	-	-
M295T278_NEG	(e)-1,7-bis(4-hydroxyphenyl)hept-1-en-3-one	278.415	295.19001	15049.88338609	18491.9377068859	18948.1479098406	16542.424253745	32718.2197854963	29229.5584492218	63659.5541602435	48705.5810397797	69318.1268791496	41050.5141319031	35367.6376289868	42253.4117243952	20017.4787890939	18116.976682152	11834.6088319128	16216.4336674243	14142.8471792122	18384.6417996512	39659.989141967	50466.4313355653	18714.9250740105	17350.0831891532	28565.4951604619	28240.6090967694	30228.2549635979	28202.7515210895	28529.4053078402	28191.3344693621	--	--	--	-	-	-	-
M265T189_NEG	(e)-5-(4-methoxy-5-methyl-6-oxopyran-2-yl)-3-methylhex-4-enoic acid	189.1375	265.11785	9914.87743838894	13479.5772664111	16189.5670181638	12721.7664059407	12533.7336256423	12801.9127773177	7014.5133264309	11220.0337953325	21126.3677603553	11976.4127887584	10551.1991530142	9941.55789432021	13314.24435166	12588.736411716	12409.4284746094	2748.57570487091	9417.80383927407	8816.94947134379	20429.3157914779	17531.2550763056	22770.275222713	23507.5435639835	24801.9991012136	21184.6065659498	16998.664608957	17131.3153592089	17419.8384118046	19492.0818837886	--	--	--	-	-	-	-
M829T462_NEG	(e)-n-[2-[3-acetamido-4,5-dihydroxy-6-(hydroxymethyl)oxan-2-yl]oxy-6-[2-[5-(2,4-dioxopyrimidin-1-yl)-3,4-dihydroxyoxolan-2-yl]-2-hydroxyethyl]-4,5-dihydroxyoxan-3-yl]-13-methyltetradec-2-enamide	461.845	829.41507	1227.7766131216	1871.04023557523	804.352538112196	2289.98432170889	3297.99471415973	2629.53486430413	419.896171233027	301.801712315272	231.699255219689	461.784866082029	602.525468059321	636.555594395395	2149.61682593053	2870.75912275728	1555.19860160167	1811.01851915944	2685.84109760606	2906.19816601275	400.177112044628	142.918522974948	88.5793570326477	163.673317448588	316.729893949601	207.325988518096	951.782464713594	957.782040404215	1335.51563573536	878.826657817846	--	--	--	-	-	-	-
M299T71_NEG	(r)-2-hydroxystearic acid	71.433	299.25755	22606.5160434479	15536.2571551204	21871.243899567	29148.6063784679	50424.1242340297	29350.3618163663	39602.6510097125	84375.8787895744	110597.754043196	68370.0190473124	92567.4654116297	74803.580522678	41811.8291781192	8797.8655458432	5707.24603841504	9792.22211352013	8245.63202811211	12018.9907203396	30199.3214882302	94194.0699658101	130017.799805823	78768.1113972189	62573.9141620522	74302.2586007476	80115.7006510803	74020.2083079305	72514.7910147673	75002.1805008028	--	--	--	-	-	-	-
M147T385_2_NEG	(S)-2-Hydroxyglutarate	385.4585	147.02931	181906.550611186	112030.781209593	196027.249656639	127418.699578692	135648.828179522	137412.079873297	788540.446046025	217545.524187964	476204.073970987	657928.544286277	378112.780848731	546095.12422575	78818.9681007336	105634.85112083	117692.337309295	87406.9464994497	115886.219845587	92189.0001954971	181505.586923873	241631.666002241	380938.174763298	206997.31461201	307939.251493748	569579.116438319	346665.258950847	339897.698181242	333857.266036343	330079.886628946	--	--	--	C03196	ko01120//Microbial metabolism in diverse environments	Global and overview maps	Metabolism
M329T151_NEG	(z)-5,8,11-trihydroxyoctadec-9-enoic acid	151.326	329.23268	9698746.97827105	12769537.2380052	17855263.2649487	15735458.7529982	18814378.058538	15222032.1406254	21095226.2432841	8859974.83812013	16358940.9484682	20136576.5440086	11721134.2955086	14688849.0999645	9375814.91928485	16700823.504514	10518493.7835792	14106253.555761	4092777.12600781	6334781.20843342	8513358.91901554	12599784.8306777	15107669.6602189	11029711.6932524	11327710.9869168	17970478.5050987	13105710.0300509	13573125.5084441	12322538.323087	11905488.7910559	--	--	--	-	-	-	-
M697T357_NEG	[(2r,3s,4s,5r,6r)-6-[1,7-bis(3,4-dihydroxyphenyl)-5-oxoheptan-3-yl]oxy-3,4,5-trihydroxyoxan-2-yl]methyl (e)-3-(3,4-dimethoxyphenyl)prop-2-enoate	357.353	697.23206	1117.55324570075	1106.46051380244	1213.12450946302	638.285002052921	1278.65889767954	933.63775437684	4241.36422132921	2674.37905987259	6758.17081267238	1850.99416017914	283.274042623326	617.861313754916	2545.54212260319	26566.1489161377	13730.318843941	1173.99170935008	8514.19092112267	6867.56271878242	1972.00184033936	7173.40944977888	1500.21685611942	2006.82508135947	4803.01613114697	4040.79344963822	3047.62162181698	2455.66196801136	2588.46107807225	2459.19684433002	--	--	--	-	-	-	-
M517T473_NEG	[6-[3,4-dihydroxy-2,5-bis(hydroxymethyl)oxolan-2-yl]oxy-3,4,5-trihydroxyoxan-2-yl]methyl (e)-3-(4-hydroxy-3-methoxyphenyl)prop-2-enoate	472.72	517.13958	575693.089605007	828721.197968213	604161.905866273	1063615.49271654	965537.054055099	1017911.43874261	112976.775710014	165332.325280503	119772.149537921	194170.783154101	41722.2946532905	181719.412743435	340332.475635713	517818.075119237	916515.51304107	550185.95192198	818942.674237073	1351176.16620275	114575.585204892	70468.9529848388	80201.5556748529	66595.391839697	110482.063551637	98096.8952036003	284917.223754773	230228.03272716	260603.567315774	225757.647618562	--	--	--	-	-	-	-
M591T453_NEG	1-(1,2-dihexanoylphosphatidyl)inositol-5-phosphate	453.3245	591.17556	27897.3217660175	40801.9131276338	28653.1257502882	42041.7518814979	73950.8330513802	39697.6980459236	128794.998341533	98765.721296337	45252.7472156646	31229.0049164826	41063.8843068906	50874.4601086292	15437.2178372398	77432.2945542808	44129.1192761633	16102.9991824219	33644.3680639275	37021.6095450984	28120.0142909564	20878.9063248782	13779.5696639296	29393.8685556367	39681.2382544047	17493.929846251	83678.0478566023	83010.6833736071	83663.1849617976	71923.5171115558	--	--	--	-	-	-	-
M585T264_2_NEG	1-(1,2-dioctanoylphosphatidyl)inositol	264.0135	585.27212	1715.3403688683	1344.42123782505	5896.44036353488	5386.87136910353	2524.1434138047	1810.38677006208	25861.6974656101	9359.15179350372	24940.7040423768	11306.4789176585	12505.0692583835	17003.9392700432	2390.36695506824	3348.79052770405	4359.78482723303	2823.71970340439	2964.72621318975	3216.72826653809	20686.6220611292	19864.9580312681	17706.8703508461	10656.8148210869	21127.9303673669	30704.5207525466	9001.85505808468	9000.24579411622	9327.80748497237	9588.97667134158	--	--	--	-	-	-	-
M495T140_NEG	1-(10z-heptadecenoyl)-sn-glycero-3-phospho-(1'-rac-glycerol)	140.4325	495.27031	6411.22766013252	6780.91641713937	8045.25615497487	8161.80186543962	10386.1375031588	7258.7419467198	355111.03653871	25601.205256398	73985.8417324463	24754.1321382533	39346.6250648479	128914.617888522	6000.34981307371	38210.0370130028	8194.11708250769	5769.80810807605	5155.02205829632	6125.57777790586	210923.820749532	38640.4064839811	259332.624937908	51386.9481575215	397012.086302958	575411.469192693	53491.8347285754	42088.0328948711	68708.6601073725	42906.1888871387	--	--	--	-	-	-	-
M476T211_2_NEG	1-(9z,12z-octadecadienoyl)-2-hydroxy-sn-glycero-3-phosphoethanolamine	210.619	476.27646	170156.998854848	240731.534052868	297361.375967834	289141.49716672	352930.026971162	278238.680142958	411037.052172464	109116.470972259	1212284.04886397	61284.447537902	83243.4756835657	231981.455319943	162156.734758798	506669.78429572	161617.635536822	113173.064072329	112417.11881334	126524.174701399	746636.403714912	1190134.70445409	723221.876886613	470040.642286588	1006374.2506535	1012559.25731796	558890.643292067	558912.751895072	569831.759709304	558904.984750774	Glycerophospholipids	85046-18-0	HMDB0011507	-	-	-	-
M519T445_NEG	1-[4,5-dihydroxy-6-(hydroxymethyl)-3-[(e)-3-(4-hydroxyphenyl)prop-2-enoyl]oxyoxan-2-yl]oxy-6-hydroxy-7-methylidene-4a,5,6,7a-tetrahydro-1h-cyclopenta[c]pyran-4-carboxylic acid	445.2225	519.15454	65732.7543838105	55751.9404779292	67508.3057725595	81100.1336991172	129932.459042489	76333.9751412452	98434.4633931961	217239.892984891	76071.3907723898	85059.43134815	148523.920417916	86368.6726147383	58661.602773044	187803.943504908	113196.64188736	82688.6693287726	114036.334338231	95405.2701624824	38111.0332980507	59804.0589254042	63476.5388925396	50756.4581710545	46584.6275710034	51192.0559391379	134676.31843438	132861.287539756	142008.254616531	132822.905932083	--	--	--	-	-	-	-
M176T276_NEG	1-deoxy-1-(methylamino)-d-galactitol	275.5845	176.09168	1823.55871895187	843.692275715853	1039.41189896934	1456.93732284104	1610.21403776389	878.019940755667	2339.14322875355	3757.77579803939	5992.81526581925	1117.6892775014	4822.62693892516	6862.54029817355	2878.42379757087	2657.21802025525	1086.90375334984	863.684276235951	1087.40762994834	3055.68670258815	3280.93995631292	4245.71520167215	3882.5570622738	2724.47921665952	3646.37014508997	3889.99610562274	2992.21665112341	2373.13872735597	2365.15748504278	2518.4096834457	--	--	--	-	-	-	-
M273T393_NEG	1-Deoxy-D-xylulose 5-phosphate	392.8855	273.03698	63045.202241115	49294.6332742132	141590.316676173	177764.261585531	186855.357854572	178760.202741033	66630.310001073	27979.002363768	79429.2434858479	40420.6269500689	30501.9425318799	29498.9224095099	52515.7353331465	104035.45566068	73030.2506425742	48316.7529658195	62384.0820388225	54642.6995378471	27873.7295763564	22074.0425667358	46569.1718455824	19127.6325963875	55522.6758430849	49829.9828527186	55628.0259315314	52690.9612145434	53324.286202089	52674.7579936908	Organooxygen compounds	190079-18-6	HMDB0001213	C11437	ko01100//Metabolic pathways;ko01110//Biosynthesis of secondary metabolites;ko01130//Biosynthesis of antibiotics;ko00730//Thiamine metabolism;ko00900//Terpenoid backbone biosynthesis	Global and overview maps;Metabolism of cofactors and vitamins;Metabolism of terpenoids and polyketides	Metabolism
M671T43_2_NEG	1-Hexadecanoyl-2-(9Z,12Z-octadecadienoyl)-sn-glycero-3-phosphoric acid	43.229	671.46314	103073.808220232	90190.1038930096	327920.085192912	192824.727593935	42143.3616186344	553340.325879548	726062.857402272	426819.35180874	393357.595444276	316890.804321625	228240.693871884	268388.757852635	93458.5195420827	154225.814026677	87347.7465002305	36902.805167819	14914.4911395328	45077.2601507092	631744.58583138	441799.346363093	358290.882732199	644346.873198872	392332.423289837	467677.254251263	442903.804449756	404747.679037465	459240.996341603	459689.386728066	--	--	--	-	-	-	-
M409T248_NEG	1-hexadecanoyl-2-sn-glycero-3-phosphate	247.983	409.23386	45240.9064637127	14996.3448884173	45488.0608837353	34462.1393003291	4844.5434712864	19242.3375262202	330621.742671052	108514.615762972	408487.455029502	156242.527818004	119698.412768536	159551.14265809	24929.8664660875	8422.92748211934	5067.25603713911	23274.740545385	3768.57885226394	3869.26923306627	261174.388274413	311651.946906387	500942.741484406	178308.585604498	311125.994414812	426118.480921753	122836.687743746	128217.038674015	128201.445791015	127695.879402829	--	--	--	-	-	-	-
M187T355_NEG	1-hydroxy-2-naphthoic acid	354.588	187.05997	41986.5028529715	14091.8443850745	62127.4851275123	60278.4106944748	26551.5721260706	35524.2507571119	6422.13440747238	19157.7483661606	8031.99187028251	10259.8220983566	17425.3822120278	9762.22270486015	33685.7082502464	43000.5373703187	50463.7760073847	33222.5180317307	37759.539172453	43961.8197655478	5990.42974113567	15620.45440985	16779.4936016008	17502.3067758554	30454.546576375	9719.79800510492	19771.9057135398	17099.1306597845	19757.384302619	19752.091395563	--	--	--	C03203	ko01100//Metabolic pathways;ko01120//Microbial metabolism in diverse environments;ko01220//Degradation of aromatic compounds	Global and overview maps	Metabolism
M459T393_NEG	1-methylene-5.alpha.-androstan-3.alpha.-ol-17-one glucuronide	392.656	459.25446	25937.2284249529	23889.520295565	37197.9933278649	34953.1965943425	34863.1098170261	37236.8825176618	1952.71650189138	975.213168911875	3515.85076182209	1058.55819361103	1737.12828339507	1346.64667925403	13390.1485570332	21926.8912662247	22633.9917489253	18625.1250169927	17289.5391362297	17810.7347897579	5158.27596100164	4483.18503797826	11992.5994023665	4819.8122510581	6643.86539636811	12078.8670188412	10080.9076308893	9602.87416874035	10068.0509971073	10082.6807858187	--	--	--	-	-	-	-
M296T210_NEG	1-methylguanosine	209.8455	296.0987	42226.7941519515	38677.059053773	77999.8533668888	60428.7333336848	61857.6693803815	64647.4988210512	28124.2056952191	15362.2399111644	54913.0125608778	21182.7356962673	14557.749249675	17877.7204079044	40495.9087850805	35370.8076515415	28889.5872082834	38103.1767645647	21864.4732569497	23332.2461567543	24884.8205218709	42812.1506832467	52733.3014592179	32034.7471386693	33627.9065763824	50458.4403515578	34394.1504772503	34754.0245617955	35083.1347637835	34309.3513342652	Purine nucleosides	2140-65-0	HMDB0001563	-	-	-	-
M257T83_NEG	1-Methylpseudouridine	83.215	257.07642	78380.7076971712	47146.7638385228	59933.8522862042	33790.4421410942	69620.9122652268	22209.387090651	13839.2277025482	10495.1846831023	22480.7015934199	12620.7191033536	20047.7465628265	21328.8675678103	36518.4461586886	76471.7128993227	66500.9560290578	74375.7852842859	154114.086271275	32821.629739945	25343.8792985246	32925.7849578548	37425.8572944899	29558.7938144438	25902.8108767001	36330.1866362249	31762.5725738156	29164.0672799588	31571.7308679773	26022.1494912201	--	--	--	-	-	-	-
M424T215_NEG	1-myristoyl-2-hydroxy-sn-glycero-3-phosphoethanolamine	214.713	424.24453	4000.13169654276	4971.37208592229	6667.24747427349	6054.82131399801	6553.97873850441	5277.38681103127	39723.3494410273	11007.4117833583	41791.0202931428	15006.8602570242	15220.7530963752	18151.2683236158	7872.37248560005	15226.433263108	7934.91843441761	8300.02793120226	3710.45220930768	6663.69611782414	42968.8484467735	31040.5884692726	44805.7161924394	18551.3197265552	36812.749860109	58839.8754457813	24174.2633417806	23742.8254110535	23741.0032403251	23891.3024790548	Glycerophospholipids	-	HMDB0011500	-	-	-	-
M740T219_NEG	1-myristoyl-2-palmitoyl-sn-glycero-3-phosphocholine	219.4215	740.49136	6293.85126088759	4091.37965065717	5075.40125798189	7077.03205723353	119658.206983432	5501.08570518045	4415.10563694056	2445.77280618392	4023.45616040546	3367.45757700513	3477.95254068812	2803.61151458965	7999.80143869518	5927.46190129494	10657.7337852522	82652.5838345281	8518.03023088449	69197.998668553	8426.57351693696	7821.84651949555	6727.79146349706	3765.23702255293	5480.4972809869	4702.91020678586	13321.2992749691	13555.7213341261	13555.555384101	12597.9170142746	Glycerophospholipids	-	HMDB0007869	C00157	ko01100//Metabolic pathways;ko01110//Biosynthesis of secondary metabolites;ko00564//Glycerophospholipid metabolism;ko00590//Arachidonic acid metabolism;ko00591//Linoleic acid metabolism;ko00592//alpha-Linolenic acid metabolism	Global and overview maps;Lipid metabolism	Metabolism
M471T240_NEG	1-o-octyl-2-o-(n-methylcarbamoyl)-sn-glyceryl-3-phosphorylcholine	240.384	471.24417	2502.38588659662	1778.55019090096	3037.70821323046	2126.98121327627	2924.38495627137	2249.9218328252	16837.2081221622	3597.407709421	15586.0346748351	4812.39167328905	2375.92137014707	4422.71455897755	1900.54233145132	3516.16079189225	3320.77509298464	2758.89925358498	2758.05800242797	2479.80565276008	14361.2977644466	9865.8777346601	18601.1646038261	5293.11687898617	18032.6230918753	14763.6166259999	6230.71784747336	6882.07425838194	5900.65518668956	6469.88280171416	--	--	--	-	-	-	-
M509T140_2_NEG	1-oleoyl-2-hydroxy-sn-glycero-3-phospho-(1'-rac-glycerol)	140.271	509.28675	41438.8096824741	86041.6474269826	37023.4686821257	66980.2892671449	106537.004297445	77947.8107770605	2401415.66632609	76496.6842518699	1844537.90696561	371339.097910871	468878.235707892	659649.77745717	20567.1430454681	111027.209894538	41554.3269123871	14388.1720479276	19612.2974035043	29088.0615878384	2081179.02425557	3210364.8590304	1188340.65590275	1067503.10515437	2847925.45653239	8599412.83850424	473749.483148887	497160.460751423	494810.895489106	426006.424568899	--	--	--	-	-	-	-
M478T208_NEG	1-oleoyl-sn-glycero-3-phosphoethanolamine	208.216	478.29223	30152.2997457469	51504.0723290291	43256.5695226702	57090.7503769844	58325.5167810192	66058.0202902442	463313.098020958	139219.370746556	445324.555887599	186244.089151336	211639.805993746	217168.764256398	33909.6026866987	83743.6373633234	37626.1913289388	37968.9112052246	14963.3945985513	21494.7472004923	1247554.13447525	711653.01806889	611624.966293082	473464.681432394	513356.883510397	1250928.53713439	383037.601372576	383176.795459232	388941.165472418	383042.386173361	--	--	--	-	-	-	-
M431T243_NEG	1-Palmitoyl Lysophosphatidic Acid	243.407	431.21871	51493.9064655784	38410.3200533605	73850.1771628315	60323.4992118475	10499.9644885418	70081.5429962685	401213.18076372	23965.2747488729	412680.610817154	13193.5684929762	11427.6600171973	33048.6382965363	51513.9929527769	70643.3199417717	15888.1798438198	67081.4538468247	44359.1941996257	34491.0877462756	438458.202490879	431238.047102697	616710.768705435	295054.177169809	520304.191629344	541138.73447296	207977.800352422	215012.90782501	214977.904872531	214894.366145532	--	--	--	C00416	ko01100//Metabolic pathways;ko01110//Biosynthesis of secondary metabolites;ko00564//Glycerophospholipid metabolism;ko00561//Glycerolipid metabolism;ko04070//Phosphatidylinositol signaling system	Global and overview maps;Lipid metabolism;Signal transduction	Environmental Information Processing;Metabolism
M827T232_NEG	1-palmitoyl-2-arachidonoyl-sn-glycero-3-phosphocholine	232.176	826.557	925.801184209382	420.503982471613	568.954670621625	928.009337174214	20837.6641066037	955.589398119796	987.586483221801	348.547576144355	661.440929203723	619.339215302517	484.673992344544	443.062044401297	3090.02916269045	579.958197245417	1610.76403078929	14469.3216852537	1088.50349102476	12342.5432772099	2749.68711785398	2802.42180546401	2987.12059845492	768.075206999444	1693.51506832224	1526.79664226444	3528.85652797764	3269.57920190316	3339.49146533836	3265.44037096278	Glycerophospholipids	-	HMDB0007982	C00157	ko01100//Metabolic pathways;ko01110//Biosynthesis of secondary metabolites;ko00564//Glycerophospholipid metabolism;ko00590//Arachidonic acid metabolism;ko00591//Linoleic acid metabolism;ko00592//alpha-Linolenic acid metabolism	Global and overview maps;Lipid metabolism	Metabolism
M483T175_NEG	1-palmitoyl-2-hydroxy-sn-glycero-3-phospho-(1'-rac-glycerol)	175.431	483.27061	98545.8653209596	94489.7551833951	142999.599578057	133249.87849639	117018.795261641	110834.970018039	649291.765631029	167023.543100524	623626.38997845	153736.04055086	179161.314913974	378557.634759197	152310.923253231	177745.188841237	94784.8999356625	112733.670668302	62781.6025982236	75828.6850434401	321061.205016858	349906.054306436	476987.745953353	289223.958015794	510049.533317503	503962.778255001	347080.218246093	362807.764926846	348031.545353359	380209.406318141	--	--	--	-	-	-	-
M671T253_NEG	1-Palmitoyl-2-linoleoyl-sn-glycero-3-phosphate	253.024	671.46346	728.242783458774	540.254882229532	293.125364667213	913.687385787446	1016.33327618288	1130.49191221461	15138.8946053453	3916.3681198193	41877.9365781663	2287.65174750162	1821.81689086953	5003.71895171153	516.42664223093	491.174361086157	1041.18081499964	1048.50226920867	1060.59577154677	1251.50048470864	925.926122968728	14755.7989297981	12572.7847677041	14681.4749059853	11653.3867473974	22734.7453805658	5130.71087898554	5113.66012248807	5141.53655857396	7575.11137825504	Glycerophospholipids	-	HMDB0007860	C00416	ko01100//Metabolic pathways;ko01110//Biosynthesis of secondary metabolites;ko00564//Glycerophospholipid metabolism;ko00561//Glycerolipid metabolism;ko04070//Phosphatidylinositol signaling system	Global and overview maps;Lipid metabolism;Signal transduction	Environmental Information Processing;Metabolism
M746T43_NEG	1-palmitoyl-2-linoleoyl-sn-glycero-3-phospho-(1'-rac-glycerol)	43.063	745.5015	104218.829900295	96143.6020702878	247154.598642462	539672.480038599	51607.6210803799	663132.165425145	6523217.69217617	4085088.42832702	3941081.04316854	4384227.83452188	4135507.91046483	3000335.89015262	377097.569857213	366014.928794804	102002.72012946	96870.6509297412	32026.8158220002	96905.1377802833	5047256.40584222	3647686.71774255	4441147.2855294	3143665.47584238	5350569.59157228	5085265.51445596	1867485.6747786	2065064.25133426	2252018.87437639	2273505.12058601	--	--	--	-	-	-	-
M717T188_NEG	1-palmitoyl-3-oleoyl-sn-glycero-2-phosphoethanolamine	188.4975	716.52722	4951.86002570832	4640.80512238724	4714.17540244054	5710.76114103533	3097.65179333112	5624.91232273948	10428.5395336318	18856.4239897234	14477.8631146536	7997.84437119232	10846.9757886601	15994.687593507	8777.30862429978	7120.07579366261	2551.6597651376	5689.70508286676	1722.10937494389	3697.37016552926	15564.2791546476	11154.7959524562	9036.43942579665	14975.9133477291	13440.4219060529	14846.0314594853	8383.15134266825	9995.27222967292	7053.86124515998	7997.52356587527	--	--	--	-	-	-	-
M743T186_NEG	1-stearoyl-2-linoleoyl-sn-glycero-3-phosphoethanolamine	186.349	742.54812	16385.3691245956	7904.95525404601	6221.68731830895	6718.36871033901	2228.74752850008	8276.05795631143	124395.078576784	79332.0182830355	151188.422687187	39750.7946736928	52399.6880134389	102597.527105972	14224.38188024	7987.9211912101	3088.98430871514	5083.83020159318	1838.03862702967	2574.48303664079	166810.389247515	74910.1170929103	57081.4411255148	43830.9512451455	146272.044592041	128041.874592205	32368.6129408214	33755.1562457004	33740.0426358951	27440.0608339081	Glycerophospholipids	-	HMDB0008994	C00350	ko01100//Metabolic pathways;ko01110//Biosynthesis of secondary metabolites;ko00564//Glycerophospholipid metabolism;ko00563//Glycosylphosphatidylinositol(GPI)-anchor biosynthesis;ko04140//Autophagy - animal	Global and overview maps;Glycan biosynthesis and metabolism;Lipid metabolism;Transport and catabolism	Cellular Processes;Metabolism
M243T229_NEG	1,11-undecanedicarboxylic acid	228.712	243.15888	13109.8311372721	11782.307444905	28849.9073973155	20512.9127531791	15715.703010094	16104.920854353	10300.0512733038	16920.242078055	13792.5407578237	13841.1538984161	14204.4474463352	17119.1401072242	14243.3415520573	16468.9863760178	22654.8311499143	17026.9414054892	26280.7074446252	25534.398052843	8021.1710883734	10442.6993953941	10799.1861256978	14281.4051826499	18260.2798701518	13352.3173929381	14795.9266424087	15018.7344074265	15105.7177831547	14913.9911745762	Fatty Acyls	505-52-2	HMDB0002327	-	-	-	-
M609T541_NEG	1,2-dilauroyl-sn-glycero-3-phospho-sn-glycerol	540.593	609.3693	7338.31731691205	6251.30681937375	6787.36065512096	4917.19626355984	3248.22839098819	4159.89762589762	1521.56977792494	1384.07671238541	1559.87670524326	1343.71534303303	1572.542975321	1625.07644613535	3348.0711237646	9283.48508531024	4495.26978366342	5031.6809564774	5613.49756236323	8974.62871605876	2275.28126332434	1972.42574040073	1764.86217842001	1856.87499651569	2027.90951069415	2199.01883922542	2793.94125191084	2804.80274053151	2893.37381611218	2848.81663128916	--	--	--	-	-	-	-
M734T172_NEG	1,2-dilinolenoyl-sn-glycero-3-phosphoethanolamine	172.472	734.4744	13098.0063312753	6459.59535185766	9860.32465554581	12639.8966637726	2231.57409813979	7989.07783931053	14945.7286226092	2270.84955817422	19868.2290455476	3267.98931981449	3990.62369445475	6963.80043652797	40793.383247438	20307.1607869216	11437.4423989666	13506.1296750018	2068.85255566931	4315.32612621818	23841.0328793464	30818.6843877981	20192.7598314802	24750.9363188879	18796.6626683435	19889.055586756	25091.2656363003	27689.1863165615	26613.1684799057	23127.2819828352	--	--	--	-	-	-	-
M770T116_NEG	1,2-dilinoleoyl-sn-glycero-3-phospho-(1'-rac-glycerol)	116.47	769.50052	7081.28381826375	5879.96346124699	8657.92794625232	11166.6163304765	7437.06978574617	6698.03719712771	17943.0152190438	12891.8447005115	31981.2195544775	4438.23281495622	7494.71893209594	21828.6647310519	5142.46738219001	5729.63193596165	5352.40712897176	6173.18630282784	3626.68389899844	4152.39927084482	29855.0833583073	29457.9735312869	28372.7334678598	32210.7286698887	29714.0482758955	42359.3183207371	24081.2276863507	29893.9654218394	29991.0925415814	25765.7556389535	--	--	--	-	-	-	-
M757T157_NEG	1,2-dioleoyl-sn-glycero-3-phosphoethanolamine-n-methyl	157.396	756.55761	3789.20154014893	2555.11935940676	2614.83718552877	1813.63857820058	633.706817853294	4498.50626900648	32875.4182609302	17009.2065610338	34804.8073776961	14219.3978170689	26082.3697138501	28236.5028143627	9662.00637506373	3214.97549834448	1730.85654314559	2191.03498309496	750.124732974613	1511.54867489321	11391.2983883741	16183.3523687312	13244.1715551577	8670.23397523158	31823.0900771659	33058.9804425698	8629.27017501022	8654.87335934917	7996.24750468824	7561.33043791615	Glycerophospholipids	-	HMDB0010565	-	-	-	-
M771T173_NEG	1,2-dioleoyl-sn-glycero-3-phosphoethanolamine-n,n-dimethyl	173.327	770.5693	1375.82457317845	930.204838630836	605.665641718037	621.805827615918	439.933943483162	1288.56655489643	4197.68087869926	2623.78829007338	9728.39100348903	1264.10277969033	5071.60221216027	2550.00924586804	2915.0174592502	1024.90787023467	644.978458271251	444.183670056808	835.446523100949	357.486084939431	5871.30129793066	14642.1117809572	3077.98837049495	8559.39666483603	11486.0255816577	9116.15975260008	4048.8613451258	4139.12703517127	2834.18967235837	3581.9404902716	--	--	--	-	-	-	-
M774T43_1_NEG	1,2-distearoyl-sn-glycero-3-phospho-l-serine	43.146	773.5315	24694.8938760932	16351.1533567149	11094.1415379702	37446.9081111542	95487.0276108136	42201.6110643597	474599.036160315	333796.701239072	451493.622039158	200547.984813673	258228.588149914	185305.008170209	40691.0497116183	36595.8159848953	18830.471918577	13504.381694985	4075.97583273811	19164.6440008332	1196493.16974171	1185747.64009878	661169.17396206	745387.555663969	1326624.65437662	1357450.63323643	247575.437738918	235196.271721583	271327.731502821	236737.310976954	--	--	--	-	-	-	-
M195T408_NEG	1,2-propanediol, 3-(1,3-benzodioxol-5-yl)-	408.399	195.05083	415019.957774058	544032.428063762	382298.657046163	774494.085756296	930431.089050895	748349.657932246	2497477.02484644	1714763.82373327	1301705.23325539	2489217.79379612	2109283.16156767	1955388.95742578	471796.469014291	460942.222781732	741469.56640784	245836.67247117	233311.27247534	330399.353792805	813573.353693372	573112.435888259	826599.23676887	685236.581265837	786878.127666468	791930.517289049	1178409.44815216	1178463.6563079	1178837.56994218	1113137.5537131	--	--	--	-	-	-	-
M421T221_2_NEG	1,3-cyclobutanedicarboxylic acid, 2,4-diphenyl-, 1-(1-naphthalenyl) ester, (1.beta.,2r,3.alpha.,4r)-	221.433	421.16346	62141.1980286518	72477.8185326548	65660.3247166615	60940.9034440315	60446.2834794808	52715.6600180982	345224.315638835	45436.4769642589	470934.701305936	71405.5216548364	41937.2121681442	75581.7501099111	18372.3249465446	67388.388596176	37393.443587187	61534.8933635843	52619.2606613648	51387.4521869197	44475.7355159959	60303.6621023557	45790.422132752	37183.002741632	42706.6357727881	47743.4554878862	67856.2169994627	59012.9575799579	64421.4827848495	49247.2066547289	--	--	--	-	-	-	-
M391T358_2_NEG	1,3-Dimethyluric acid	358.454	391.10653	3959.18420574776	2659.53822790587	6252.15364828074	5266.177907033	3112.61183630464	2820.64808452724	145712.235554157	70869.5137727044	161879.65982836	132249.97234108	69899.6079747851	99848.7204464096	2100.96723044128	3916.48158416271	3846.32255088675	3632.3647456216	3831.71954655426	2735.92302394049	72837.0378093072	63181.1325986475	66724.8725763374	36767.6397102532	68116.7497975806	102022.889789785	60320.3434734806	68799.3240360458	70151.9251640715	68698.3579211974	Imidazopyrimidines	944-73-0	HMDB0001857	-	-	-	-
M477T325_NEG	1,4-bis[(p-hydroxyphenethyl)amino]anthraquinone	324.6125	477.17073	4609.56089667039	6510.41706875204	5936.36376067147	6115.91559525142	12255.9198552354	9750.65036808845	56946.7284207349	24472.7116663867	36601.0632426163	44875.1001729885	34875.5510367687	25243.302228827	5486.97546030643	5261.03444294285	5617.3285902472	4905.09654340451	3976.13657931881	4366.47360524993	20777.5535713458	14817.4103713297	36386.2784052937	15247.5721476017	27859.8741120914	34445.7839949363	21915.1319283751	21207.071952497	20905.381942911	20901.7039881251	--	--	--	-	-	-	-
M317T357_NEG	1,4-d-xylobiose	356.9925	317.05274	17978.4882177236	12266.8042052801	18027.288600022	19586.1350985917	25038.4394804464	18034.4846058292	18789.7078077362	6627.5339669879	16075.6788052343	14872.9754516624	13469.3544073216	6074.42652576956	25040.5127913257	22606.5665943776	22856.7729461265	14994.3151193565	15813.1923997664	27942.1013023389	6419.21843241819	7620.09665250837	5134.96603886013	4961.61041250111	4529.51508979139	10486.3242943728	9600.14941685972	12676.0252295562	11887.2927721359	11381.7788063521	--	--	--	C01630	ko02010//ABC transporters	Membrane transport	Environmental Information Processing
M327T273_NEG	1,5-anhydro-d-sorbitol	272.5385	327.12738	4143.39328897542	4474.71015709966	6595.09339224934	6005.53351749185	8148.66078084883	5035.38334707599	53788.8714248792	23901.7018269248	44381.0167300142	34462.8176846599	27562.4508570925	32248.8675090337	6442.72549656135	7462.648974184	24816.094047214	17157.9672761096	13096.5691603973	9723.01938740362	16155.3118588293	21691.8957829784	3454.14468483107	10133.7137686364	35958.45170245	21750.2117654657	17862.6277233116	18412.1449376685	17858.118979314	18498.4931617204	Organooxygen compounds	154-58-5	HMDB0002712	-	-	-	-
M343T161_NEG	10-hydroxy-4z,7z,11e,13z,16z,19z-docosahexaenoic acid	161.385	343.21141	1485721.84767229	1100041.7199431	2210259.62441564	1855636.27135244	1878593.65616081	1877798.59048076	1287331.6348032	454306.544522527	1635341.83495405	579924.406632556	502273.283514084	478328.026864179	2064531.85000226	2133074.82317609	1503976.50410746	1705853.33388316	634900.55285966	872226.230711855	640089.294046791	1287825.1827855	974523.331478685	770197.085611182	926854.49475518	1190975.44835744	958651.87414947	643615.803313307	986702.013958544	921395.826853523	--	--	--	-	-	-	-
M367T156_NEG	11-dehydrothromboxane b2	155.505	367.1967	14783.2861415983	3698.87246616602	15059.4249667624	15883.4334839477	6980.08255971972	14027.1683171982	31134.2829686049	16374.9304705588	22426.5738279224	13808.8540623419	11478.8256265231	15199.3048288556	10742.3792311513	7926.87448871068	6606.41336172896	9474.07577521524	10052.6775512182	10151.6522019237	17991.0219291379	15525.6773625114	10814.8912747043	11171.9476723457	13873.9894938659	11967.4118652975	15239.504183056	17518.9039719	15527.4906331809	28035.009109165	Fatty Acyls	67910-12-7	HMDB0004242	C05964	ko01100//Metabolic pathways;ko00590//Arachidonic acid metabolism	Global and overview maps;Lipid metabolism	Metabolism
M311T82_NEG	11-hydroxy-.delta.9-tetrahydrocannabinol	81.762	311.18558	21273.1381859565	464885.916813776	39954.8776063255	846104.880143174	522800.323406829	21339.2040164649	338664.392338914	756866.321712634	1414666.65977649	718755.723826362	992834.644491763	629678.485260061	577870.892779528	408578.660754829	34379.9190829408	452999.271027523	257212.316901099	280511.092507296	531781.110082997	582050.295656026	998672.385165952	655974.0589307	643852.775241276	793986.3899626	977517.701220974	1056974.38782253	767216.146868077	1077144.19079192	--	--	--	-	-	-	-
M513T330_NEG	11-ketofusidic acid	330.063	513.30191	6411.21852734874	5810.13085775401	7329.44164857003	4750.27616710755	2002.53688248796	3854.62301185096	3701.72339934263	2182.1467964867	2917.77951763541	1124.30135181313	1395.32720420226	1200.37452163497	2462.70147475064	4115.50425270704	3700.41188944172	6079.72131750048	6143.83217558004	4153.84857688975	6569.93668277672	6900.60852735497	6866.15314892376	4132.05738519469	5311.70677722246	7326.39203556376	4085.96271532792	4102.91377519098	4814.10785994517	4318.83828534401	--	--	--	-	-	-	-
M343T183_NEG	11-nor-9-carboxy-.delta.9-tetrahydrocannabinol	183.076	343.17587	390449.82376206	426055.648308982	669618.737580552	605665.478446045	712543.874513956	516735.500528281	1172922.53858878	711851.607978546	701195.347058908	542456.567856075	304683.409289865	452237.552933277	15459.8511377031	400778.766392308	579672.746617247	12601.3493445203	9245.71278906232	4809.69062159732	612103.156335067	1018447.41963221	986615.684816675	3326.54520245426	769621.154546632	793990.233992678	555460.290745258	550838.876851767	665463.588754268	552346.171058575	--	--	--	-	-	-	-
M299T74_NEG	11(12)-epoxy-5z,8z,14z,17z- eicosatetraenoic acid	74.2895	299.22106	67465.7000385309	80128.6785313941	99395.1571677306	88853.8885177453	87566.3465644635	90807.1941529963	131733.853287856	63307.4917836659	158699.741604384	79992.8582271913	76807.7728633391	80195.6462231032	88809.6460603729	72681.2733880811	139614.427226047	85572.6750737016	63815.2885275969	50457.3595234874	93175.5247303292	113753.578521296	68208.6259839349	92170.9386022802	115708.265397027	92166.5471847243	86712.9658077498	88727.1676072665	88694.2630426956	83276.1118487079	--	--	--	-	-	-	-
M329T106_NEG	11beta-hydroxyprogesterone	106.318	329.23278	12089469.2170914	6740949.91781134	13166565.8371903	13786515.254399	28008252.2003744	10942573.935627	9778513.88614457	2770392.24418706	13800379.822626	4333908.48806511	2534910.0678079	4935793.98589884	7168218.21079971	4112984.77681207	6882061.99010818	10897255.6532169	9240204.71277297	15634693.2237069	12370207.8145438	15187098.4778499	13632779.0358453	2181401.35633025	8656556.63293736	10497479.5443754	7227517.8078159	7123681.56341101	7304550.46277033	4269398.15888394	Steroids and steroid derivatives	600-57-7	HMDB0004031	-	-	-	-
M281T219_NEG	12(s)-hydroxy-16-heptadecynoic acid	219.124	281.21165	309009.708501018	374018.768151402	398549.403613162	357855.788849224	608788.519393468	632044.307550937	472909.066411911	366497.243149711	493278.344959625	207268.903131104	341187.365282512	253044.109671712	353797.360202719	270871.7706046	264887.554713008	302754.164627322	191785.98781461	274263.687907618	247484.593735899	234750.663652399	107843.820636831	80480.8689442122	161008.074170453	168458.910069908	226429.032781381	245808.977963124	245275.726407532	241347.785098174	--	--	--	-	-	-	-
M293T66_NEG	13s-hydroperoxy-9z,11e-octadecadienoic acid	65.748	293.21049	107258.963368807	104486.703730894	231170.048291383	162387.427752303	190513.513404527	161334.594122179	599288.523893856	660106.222244548	1672963.47236663	994025.85210955	891606.089268768	609613.130166123	304094.486330418	106601.698210025	112910.520261082	133401.105551694	49064.861927387	70010.5919645744	419957.860593167	1316577.465482	1569401.92356853	1043475.44687751	1632505.06229989	1167859.5122278	577079.178114695	584977.185453447	477491.398339788	588414.22220676	Fatty Acyls	33964-75-9	HMDB0003871	C04717	ko01100//Metabolic pathways;ko00591//Linoleic acid metabolism	Global and overview maps;Lipid metabolism	Metabolism
M317T306_2_NEG	15-hydroxy-5z,8z,11z,13e,17z-eicosapentaenoic acid	306.363	317.21003	4073.1312220371	2887.16363874597	4888.42839676098	5088.27672590953	3796.10540172634	5805.83954462364	5252.21170029971	5011.21171306489	5275.38510154468	3934.36021196956	2060.83885622333	2407.15204431415	2922.99011570751	3426.46885896164	3236.82438798227	3426.79844111558	3145.79582851165	4046.16220494048	2790.98846580392	1414.54374482735	5889.44209493651	5027.83394451311	5442.49208138108	5609.78994813087	4789.18631664136	4823.07370274992	4823.17566217611	4798.69775296996	--	--	--	-	-	-	-
M339T33_2_NEG	15-ketoiloprost	33.4165	339.19939	7187961.9328169	7584319.93288223	7092405.84727192	8273683.19933029	9160401.26128311	7175190.27943127	7711515.43968291	3926886.53600151	7061612.74786343	4203445.28168048	4279748.51455173	5143731.36942333	5414272.54026559	6525221.76926202	9659607.10010542	3984031.13534966	7953238.67905792	6682934.26073676	6274816.74203468	6758958.83656455	8194480.33703318	3991260.70684377	8273081.83203395	8026708.82899357	7527289.58811343	7396362.15437588	7526018.75000414	7179456.00916664	--	--	--	-	-	-	-
M271T43_NEG	16-hydroxyhexadecanoic acid	42.817	271.22724	1541596.01551461	1000834.129614	1539600.31943003	2105930.7750484	399790.93953108	1814353.44179003	3208818.58013145	1310167.63222021	4250681.09603561	2302535.64090171	1792097.8442748	1859747.95073112	2719783.0319422	1293122.68133826	828795.538054836	2416666.21757234	1185907.87500986	1482949.79374199	2547558.75038096	4702523.30736019	4838492.30432351	3857554.76227778	4995252.4939353	3495896.06934725	1205392.99409178	1369612.31986106	1171369.38801288	1167265.66519956	Fatty Acyls	-	HMDB0006294	C18218	ko01100//Metabolic pathways;ko00073//Cutin, suberine and wax biosynthesis	Global and overview maps;Lipid metabolism	Metabolism
M369T37_NEG	16-phenoxytetranorprostaglandin a2	37.3725	369.1719	69882.7385376059	88687.8562642316	73361.9844527277	97848.673079662	88396.6492320762	84041.837409835	88776.7845905923	47208.4697473345	60731.7493750602	56057.1045087803	43390.184901787	40109.1501459982	60100.3093694958	63814.8210692518	124070.104819536	56348.7012582395	61289.1862908281	81870.8487994709	66179.3543691617	83798.4171211303	73708.3942179156	42827.6753818189	74025.493261725	85928.8654420206	84161.0928801071	83193.1944901186	86132.2747683483	83191.783294823	--	--	--	-	-	-	-
M395T31_NEG	16,16-dimethyl-6-ketoprostaglandin e1	31.211	395.25973	27437.0589652644	17376.4480960935	22876.662549028	17384.4582458833	28188.6082749428	18220.4039543856	19551.069306312	59795.9223044462	17245.9290642399	48964.499774636	10511.7329133021	9143.70027275733	20745.7894783797	10002.6680142891	51415.1634838536	12052.5684531036	51982.4518309172	17055.2474296749	39293.3347563953	14088.7179734469	17809.7003573767	9420.31865463937	14803.4351360494	27792.4924030654	16587.5188330546	18847.6171933912	24421.3756001899	6033.85446530854	--	--	--	-	-	-	-
M363T266_2_NEG	16,16-dimethylprostaglandin a1	265.7545	363.23639	9967.42891194676	8583.64292144985	13703.1689579918	9641.82907787084	12010.4493599331	10111.59663249	34119.9156006637	15091.3650993031	50210.6890901397	18009.727527768	7729.16826588959	17941.821680522	7415.5722450995	6955.92621213983	3884.51618034283	9206.41329231361	10174.9661594016	9826.56373441618	26739.08952617	15537.3442407855	30526.5334719122	16891.1514919269	12752.3009986408	28908.8363582435	14383.2059365227	15608.1441305569	15604.1101326822	15335.9281886323	--	--	--	-	-	-	-
M739T207_NEG	17-phenyltrinor-13,14-dihydroprostaglandin a2	206.6115	739.41779	75534.4039685457	100649.397672716	198631.267601467	187066.86357796	28503.1616186975	141303.340665011	70652.4316743589	16319.47129623	112583.349292665	8317.38499099306	9075.67259347175	18595.3118920742	161669.241195536	133829.304396699	74029.1320521362	261695.370786083	77523.2685745518	90630.2937305815	75407.7332519538	166534.815300076	171861.99999206	41524.846310284	197493.662060986	137570.056760789	98488.8760423334	109342.107747084	89971.6979486563	90215.2911360951	--	--	--	-	-	-	-
M255T72_NEG	18-hydroxy-5z,8z,11z,14z,16e-eicosapentaenoic acid	71.809	255.19535	76057.5071118432	3015.5563399746	3943.26309367414	3073.80790794979	34406.1767478114	3997.38819364516	235894.880573792	251608.130239299	1547085.81785581	201710.519080598	278910.05320176	322466.683823978	250992.105585577	6388.07783450862	13288.6835328947	121599.742797721	70223.1353464824	55587.4964511307	160900.932080321	500712.392360544	740775.591240874	1295.1102239284	661619.828181767	279278.111448105	1256637.20021211	971053.030434543	911484.96846431	2068801.24530672	--	--	--	-	-	-	-
M406T388_NEG	1h-indole-1-pentanoic acid, 3-(1-naphthalenylcarbonyl)-	387.927	406.11074	8363.40631247732	10781.3311247913	20485.8380132275	13795.4054323004	21084.6759065185	10247.1107646049	66796.6313350867	80006.062060814	19503.8960250547	31974.6499361727	95831.3124041515	26521.3755031428	9734.79334403476	12788.8380117529	20711.7045773809	13053.7342510594	18630.7176076804	56140.15975938	25928.1146241567	17332.0117822878	13868.8402872655	19347.4231979305	14812.414889669	17822.5862868188	20834.8694969411	20026.0499355873	20099.2013267074	18794.6021191036	--	--	--	-	-	-	-
M522T240_2_NEG	1h-indole-3,5-dicarboxylic acid, 1-[3-[4-(decyloxy)phenoxy]-2-oxopropyl]-, 3-methyl ester	240.0535	522.24555	5847.30659998773	5176.70661171919	7546.92583552098	7887.60838174705	6430.21818385351	7610.3380142964	28206.7461352902	7415.82173218871	29383.6101604005	20239.5814913805	3986.95111870274	7141.03815475782	4269.88256054424	6302.64397968501	3297.29498246883	5306.47794613364	2500.80521068239	3234.6226628676	16161.6151272611	27779.7755366683	30239.995639794	13136.1505785538	41610.8964393725	33693.4424693559	18625.7095315668	18294.8959880941	18600.5258098412	33491.0212016252	--	--	--	-	-	-	-
M525T408_NEG	2-(3,4-dihydroxyphenyl)ethyl (1s,4ar,7ar)-4a-hydroxy-7-methyl-5-oxo-1-[(2s,3r,4s,5s,6r)-3,4,5-trihydroxy-6-(hydroxymethyl)oxan-2-yl]oxy-1,6,7,7a-tetrahydrocyclopenta[c]pyran-4-carboxylate	407.989	525.1401	1548.05422796769	907.398832335245	1583.23079912835	1776.96211635289	1815.88581772759	1483.82568475119	65951.2063358118	42172.400469207	54349.7961278317	33336.0214706958	29179.5080719882	47668.1416076796	1379.25692724853	1917.68335363008	1819.56017845357	981.085215946731	1768.19588514719	1584.13493509647	39998.0481659173	41268.982227553	21002.2411916992	14074.0077596705	22855.3425177674	17598.3636560079	26639.0103010633	25506.6454636472	25509.028677818	25531.5555297817	--	--	--	-	-	-	-
M382T225_NEG	2-[[1-(4-nitrobenzoyl)pyrrolidine-2-carbonyl]amino]benzoic acid	224.702	382.08623	3425.56495597919	1838.54855090996	1860.46093387269	2502.20819001843	1641.26387146135	1284.48355608932	17368.3864151103	3359.0478720223	7313.18724088198	2490.98402530121	2362.67016804125	4708.80070018761	2716.68750270053	3413.39089211469	3611.6115596722	6457.03074830943	4650.39569010188	5580.74764525975	10053.7887384502	6312.32912565788	16908.8850535609	2962.2849164051	9127.50166175465	17426.7164748734	3481.69285383075	2212.41695493808	2620.31375017834	2481.75194661491	--	--	--	-	-	-	-
M795T484_NEG	2-[4-[4-[3,5-dihydroxy-4-[3,4,5-trihydroxy-6-(hydroxymethyl)oxan-2-yl]phenyl]-2,5-bis(4-hydroxyphenyl)oxolan-3-yl]-2,6-dihydroxyphenyl]-6-(hydroxymethyl)oxane-3,4,5-triol	483.9755	795.24036	5596.55616873293	2355.92992586424	1690.56789797183	4931.58056397981	2070.8327125787	3970.13538572106	2312.88868343323	2798.61369291036	3111.41893281635	5803.95953862854	2420.21696691964	2334.95472179518	2248.74134444278	5041.12404955123	1454.95092153383	1975.67556441432	2734.73025419423	3241.07824268337	1905.86939508088	4755.7819383772	2644.09246161048	1464.51701550825	1162.59645659138	2223.16874282972	2272.71042251951	2355.93135220138	2462.85230653892	2459.18546711841	--	--	--	-	-	-	-
M249T441_NEG	2-aminoethylphosphonic acid	440.619	249.06046	18149.2875509377	9166.3274880415	29355.3111746089	10930.1171786908	8358.11574141019	8750.60935069977	17339.84375313	15727.1777533946	14219.9928867032	16124.328817091	9430.57517115171	19894.6685784462	9110.8866593874	15351.9537348899	14484.6369042091	14074.6070761661	14448.4090554015	14096.7545060533	9276.33355360139	26941.4164709391	9790.86224840502	15364.6738107659	34539.694257358	19529.945721521	16619.2567611471	16756.9744042727	18214.0235732681	17505.4565492314	Organic phosphonic acids and derivatives	2041-14-7	HMDB0011747	C03557	ko01100//Metabolic pathways;ko01120//Microbial metabolism in diverse environments;ko02010//ABC transporters	Global and overview maps;Membrane transport	Environmental Information Processing;Metabolism
M277T373_NEG	2-C-Methyl-D-erythritol 2,4-cyclodiphosphate	373.3185	276.98689	2995.43785028373	5498.06175208471	4170.13941259082	3298.35176083587	5519.06674526253	6127.3966655268	46456.8858960219	21182.7638279901	34458.4059559184	22591.5232173296	22919.2570322931	22183.6130676279	4193.97207466243	3062.1758154789	4676.72687592905	4140.65620052184	2680.54967643433	4049.26877624646	10728.3157755641	9907.06781711548	17955.2953011643	9362.33000925682	15895.3568462568	18058.7977497728	17832.1039380033	17328.7834475309	17131.9996100109	17630.090309186	--	--	--	C11453	ko01100//Metabolic pathways;ko01110//Biosynthesis of secondary metabolites;ko01130//Biosynthesis of antibiotics;ko00900//Terpenoid backbone biosynthesis	Global and overview maps;Metabolism of terpenoids and polyketides	Metabolism
M177T258_NEG	2-dehydro-3-deoxy-d-gluconate	258.008	177.03935	13723.3479448726	17289.296792919	8198.31403794713	14701.3865137695	24363.8712800109	57909.6787389302	1457085.69147297	399391.721777404	506095.051788669	434014.660485963	367253.687275213	407707.979665644	19741.2266767705	23689.0407403328	8528.98269952376	11804.1984542565	13858.5995707074	7862.94930574807	212018.914612132	81559.0664339563	291524.956242558	171404.381427253	234177.341243945	374622.94418712	238931.067761267	233731.472896516	242901.819827882	244285.952349137	--	--	--	C00204	ko01100//Metabolic pathways;ko01120//Microbial metabolism in diverse environments;ko01200//Carbon metabolism;ko00030//Pentose phosphate pathway;ko00040//Pentose and glucuronate interconversions	Carbohydrate metabolism;Global and overview maps	Metabolism
M303T38_1_NEG	2-Deoxy-D-glucose 6-phosphate	37.6815	303.05242	15229.1490471978	14193.9541577368	16821.9101415073	18675.9492479766	16692.7167443117	16348.5108416509	10355.2245049143	8390.5190588299	158110.515125078	8490.73123430282	5932.13267356724	7443.07298202515	14177.5629879791	257004.265150606	304248.476242792	104856.799544211	8725.30077307676	176685.85381935	2578.81585236642	134356.425050226	6124.0007179118	2928.63972321092	6788.36395459651	138053.729539758	24296.3245924154	24160.1059337569	49584.8378741728	24391.3826057802	--	--	--	-	-	-	-
M150T210_NEG	2-hydroxyadenine	209.766	150.04122	92284.9038224945	55068.6405359424	101416.907316453	74298.0495101832	95528.3985109825	75296.0401076156	84442.4559398257	69527.0767575189	128069.501485795	49462.282644932	42393.5804673581	81333.6390950212	26827.5829959603	38981.8236319318	27870.8854886901	27193.210137033	19040.035105786	32857.9580261829	58875.0481996256	65867.0292512473	91565.6665653656	39739.0348543192	52848.6140766667	87048.3285732814	59819.906310661	60491.5730642058	60477.8249687631	57515.2614560556	Imidazopyrimidines	3373-53-3	HMDB0000403	-	-	-	-
M237T351_2_NEG	2-keto-3-deoxyoctonic acid	351.192	237.06054	441428.318878547	349884.365061922	392303.609038241	271663.819204003	235465.070547462	276109.728911028	301273.753686498	177143.12792144	238835.353445038	177609.405069579	172992.188647795	177722.037682491	213679.704389737	342093.637369088	378157.603663145	238903.991928183	379442.781191868	381040.224366147	222610.640035379	218900.4535917	184501.451638411	134266.609385324	190646.850289937	190435.950329408	254064.058412481	239409.653232576	248859.709363942	236644.809796462	--	--	--	-	-	-	-
M193T345_NEG	2-keto-d-gluconic acid	344.854	193.03446	26353.5685028465	102769.790085127	22079.2650866896	77505.8069785012	100656.649987192	107334.610796314	832816.870667899	619608.474586568	1340783.24795389	1277562.00289419	820911.12453477	767063.625704242	47753.2463131765	184501.62071466	49799.5663478727	26379.0355115912	16969.4346009916	33782.6629968543	827685.973904151	438000.383844673	562377.538761058	515718.175585109	726632.617840409	1110165.24751022	635563.153002062	628569.401817446	628537.326547127	635577.323354297	--	--	--	C06473	ko01100//Metabolic pathways;ko01120//Microbial metabolism in diverse environments;ko00030//Pentose phosphate pathway	Carbohydrate metabolism;Global and overview maps	Metabolism
M129T157_NEG	2-ketohexanoic acid	156.76	129.05498	1024598.95847183	311067.837198759	1875265.50717562	1968434.72995667	631364.870141738	974166.292072796	312341.299930748	522572.10986523	455273.579271647	799446.291720627	798167.953605316	704252.138274912	862260.299734254	997085.8059748	1762789.93287882	997735.390108713	726946.611282448	1359341.91849161	142432.772658176	338552.950546178	104348.314911432	273086.453622167	592214.485039601	323265.959359851	418598.016692896	418611.887529835	418888.408120037	149605.525566551	Keto acids and derivatives	2492-75-3	HMDB0001864	-	-	-	-
M715T43_1_NEG	2-linoleoyl-1-palmitoyl-sn-glycero-3-phosphoethanolamine	43.063	714.51158	32748.8534552674	25082.4203530799	42300.9031737522	64989.4879047158	15054.459600535	113283.466207129	868784.187974407	495888.84478254	320311.007450398	286419.153352848	236603.444143524	271375.162733934	77183.3403032516	44394.2978406439	24912.6788093718	19830.7433777025	4906.33628592558	13394.9414379573	1004313.07452368	876440.33479205	601669.379622484	958740.44477665	1057127.27681909	1108986.45987351	409364.431165098	339483.791686101	409649.693643884	392619.042922805	--	--	--	-	-	-	-
M117T227_NEG	2-methyl-3-hydroxybutyric acid	227.3875	117.05468	5900.62812273801	5362.23386582146	9497.74411836961	6074.50168933336	9208.74325458383	6242.23627063886	18298.2648606406	7521.67168908922	22520.5720210718	17144.2029460956	7345.89023514847	16250.8177315461	5033.09475835373	6889.80467379145	6935.08921904684	6550.55668407976	9202.49140938057	8636.18313388108	4964.29971113679	6142.84430689743	8046.09309029652	7659.87954295085	6026.23031636962	8156.05312758558	8368.6077874706	7625.11809224761	7679.11470619568	7581.81811092794	Fatty Acyls	473-86-9	HMDB0000354	-	-	-	-
M296T236_2_NEG	2-methylguanosine	236.347	296.09847	16175.8175735267	11605.6871969885	25461.1884663667	21598.4020138048	22182.5089639204	20135.7226208733	16197.8000042222	11185.4228401728	25727.4672404636	5940.31406013426	4090.2945348435	6439.38642463099	13350.1588451104	13336.9525444028	11064.9814302827	16601.1998090551	11462.8547041491	10208.8447383491	20790.086293884	26553.7327883219	38554.2581194587	15119.3439607604	22490.4897290315	27911.1704693179	15033.0986431591	15302.9580915035	15680.9432034749	15585.0463658098	Purine nucleosides	2140-77-4	HMDB0005862	-	-	-	-
M805T130_NEG	2-oleoyl-1-palmitoyl-sn-glycero-3-phosphocholine	130.304	804.57312	22768.6453348317	28971.2340715059	29104.7980641117	25754.8861276638	10646.0478962325	21654.007089356	33044.0325648758	22286.7727302994	50728.4688783722	18530.3148010205	18705.8738371077	17250.2219039047	18052.4564169219	26188.0253872666	12624.7646326484	19005.6263225482	7054.27251147569	9046.52838998419	26663.0054818207	49568.163294891	39866.9544584538	16028.6758065013	60441.1990110377	38929.10205505	22535.6878812498	18106.01489512	20129.7453135235	12334.9502903172	--	--	--	-	-	-	-
M159T359_NEG	2-oxoadipic acid	358.623	159.02897	118507.490349717	92690.3032806744	130124.96654569	108513.157807325	134316.193413233	119646.949666325	436873.670589547	243685.875908291	448641.311209538	365372.372169647	277206.147459691	256411.642094797	94753.7817288641	146987.144979097	146356.112792564	127221.050102128	92906.7291705033	156980.661804586	240690.387595133	227792.01253629	293476.448380696	180719.81880711	241246.471327348	346650.398816999	230851.35635764	239800.231621651	228052.854412886	228079.259502712	Keto acids and derivatives	3184-35-8	HMDB0000225	C00322	ko01100//Metabolic pathways;ko01120//Microbial metabolism in diverse environments;ko01130//Biosynthesis of antibiotics;ko01230//Biosynthesis of amino acids;ko01210//2-Oxocarboxylic acid metabolism;ko00310//Lysine degradation;ko00380//Tryptophan metabolism;ko00300//Lysine biosynthesis	Amino acid metabolism;Global and overview maps	Metabolism
M479T388_NEG	2,3-dehydrosilybin a	387.6725	479.11481	2312.65500970311	1714.35975571562	2886.96709456144	2530.75405905707	2981.60354906817	2710.40940901494	64803.4966846413	25587.8009856977	49993.3028751756	31431.036970962	26101.315269636	23735.8136071816	3459.88803731385	3063.02826154463	3024.95585546906	2652.37234431952	2350.39777725796	4456.59160347495	1902.35281374788	3412.10711302255	2369.37500169504	2111.42419748429	3068.023888289	3260.59281889493	16076.4921011681	13858.2302733174	14520.6218943581	13759.700045077	--	--	--	-	-	-	-
M149T108_NEG	2,3-dimethylbenzoic acid	107.682	149.0602	497267.587797933	25978.6576057368	859833.79386246	333987.101312574	154948.703789846	453739.108201879	27036.4912925839	482499.080144768	157501.200370184	394664.705179738	339511.061710857	513749.575614753	440566.548721562	419448.988940815	895400.020080558	364196.308804662	239018.863719689	1021377.09604026	29646.719698503	144364.689144521	10846.0667460111	94675.9276411578	266634.047484608	69193.4962013494	391518.023854648	367819.756026885	367879.958599435	367739.980390186	--	--	--	-	-	-	-
M555T279_NEG	2,5,7,8-tetramethyl-2-(.beta.-carboxyethyl)-6-hydroxychroman	278.582	555.31243	8356.4355961605	6345.44059718049	6658.22179198215	5395.61723563549	8539.4914111164	8372.15135027646	5321.36763273211	2812.6477585485	5452.32616456851	2695.72163430206	1760.25897387548	1455.40094141077	3935.84751816222	4352.20273732689	7001.27612713529	5673.71298058042	6395.36033978368	5883.69386011082	5155.68343685921	7641.08906215078	5090.3084907568	7158.86230347092	5330.94859128203	8245.49652219977	6067.34486540806	6896.91884886578	7307.16739627162	6072.43840249352	Benzopyrans	4072-32-6	HMDB0001518	-	-	-	-
M220T101_NEG	2,6-di-tert-butyl-4-methoxyphenol	100.967	220.14584	103805.848736842	163029.885124343	166267.848909612	232146.578445604	139707.433541776	128752.626124396	124315.144739231	91509.3041545248	481588.697283758	290840.087821347	231695.447702243	308148.811945	96307.2219559466	102965.161903775	151640.325953042	195946.78842807	140349.448191115	91197.4836751938	242694.950457383	270264.854288109	381528.835298698	103530.775638866	173710.790420557	403711.28773025	208561.364190147	215094.1368744	215058.909806244	196812.346182785	--	--	--	-	-	-	-
M205T37_NEG	2,6-di-tert-butylphenol	36.5015	205.15869	86188.4117601068	142016.321833574	81571.1226615364	121798.729628053	94334.4806127616	74921.2311534998	48391.4508010828	100615.778153393	53093.6147247781	112295.980372877	115198.43898086	93873.3884782787	117486.490636139	110223.817982978	89509.1589302662	145566.872660739	142011.301035302	115572.597671349	103676.735382399	108247.885723953	99087.925346804	90394.3420171975	97455.8057336073	140685.784500623	68964.335962577	71995.4313407302	74509.9003067941	73765.5130456028	--	--	--	-	-	-	-
M283T35_NEG	2,6'-dimethoxy-2'-hydroxychalcone	35.1785	283.09998	54681.2474300707	50639.1421952067	47365.0539272695	62424.5185402512	64633.8098848658	48669.5112455199	59231.3615462882	8054.07999920178	59496.7656809303	30876.5199965492	42478.981691171	36743.7070131751	32907.5457833668	47997.3000190954	90946.8086697647	45215.4076324291	54546.8707480808	46124.3605496841	40309.7580582234	50132.5271173184	56411.5221603004	30093.4099545207	58539.7919572664	57626.5238360805	51199.0057172095	50284.5946695374	49640.3285397349	49610.9203207613	--	--	--	-	-	-	-
M202T237_NEG	2,8-quinolinediol	236.976	202.07094	7814.0485314224	8432.74520595884	10529.9776787565	9032.14217451041	7427.98708493219	6240.36843357801	72114.5354022557	14231.6432046044	116656.652514083	40044.4048683314	10318.6965856787	18706.2297267516	20436.595821688	27786.3061460392	20532.0171229319	15357.2413764896	20315.417213275	16100.8754181159	34999.4964636617	39263.3503252628	40064.5776288434	16100.846575794	28103.0111242581	43647.3248028538	23597.2889690378	23584.2327842987	23538.5994637948	29255.6722185178	--	--	--	-	-	-	-
M661T397_NEG	2'-deoxyadenosine 5'-monophosphate	397.057	661.12783	316.05617009242	399.354122847372	444.568660383811	375.080288329351	348.553382355829	380.189641546794	1134.10711365636	632.008628185159	8134.34734756043	469.72066498608	257.55327639143	577.422502186996	450.238796271462	374.179162229363	704.644536451256	548.388368869937	329.669292390355	392.103711233369	3300.07893622513	4801.81946819428	1611.62913463419	1311.0365152504	2043.49737931014	2520.63201752236	1324.43467044039	1323.12515990095	1197.54914059175	1272.51371575748	Purine nucleotides	653-63-4	HMDB0000905	C00360	ko01100//Metabolic pathways;ko00230//Purine metabolism	Global and overview maps;Nucleotide metabolism	Metabolism
M347T436_NEG	2'-Deoxyguanosine 5'-monophosphate (dGMP)	435.754	347.07053	18516.0164746439	8770.6723337012	26595.0750057959	10355.5565211033	12432.3021495633	7782.18789521837	22172.2509982041	9471.68973301566	18053.6804995376	13644.8669773538	11949.286898862	19493.2754511296	6719.00898929711	10039.3915887414	1997.27253094479	11291.657813534	8187.258647601	10613.4800162744	11926.9004731929	11549.6817422923	13667.2837540067	9892.21018411024	17796.9923374886	18191.3649041675	12805.0071848879	12909.3479100885	12997.3684990838	12710.0139980101	--	--	--	C00362	ko01100//Metabolic pathways;ko00230//Purine metabolism	Global and overview maps;Nucleotide metabolism	Metabolism
M227T34_NEG	2'-Deoxyuridine	34.1015	227.06843	10562.0275658173	9755.38121968648	3867.81098902257	1245.41329147254	11505.21031072	10420.4050435302	13119.9887221565	13120.9972027622	6668.54151431053	4120.54489478057	10213.9185826251	15403.9770141462	28063.9353156228	23676.3585498065	14355.1991942072	15785.9710771252	20556.5398242317	2067.48151643379	19318.3372522354	4815.14220449918	2296.46072809738	4914.21942195061	8729.57222695662	7049.06428406837	2190.94110503643	2383.62186373982	5411.40794127667	2441.8501043919	Pyrimidine nucleosides	951-78-0	HMDB0000012	C00526	ko00240//Pyrimidine metabolism	Nucleotide metabolism	Metabolism
M295T494_NEG	2'-O-Methyluridine	493.523	295.03213	3692.06746245565	8242.84451676168	4750.52190201171	2393.92353095286	13633.0379234315	4488.1398265801	4805.18988563347	4302.44013561818	12429.7978315444	3426.75284481901	20128.3264699072	26587.1818996554	3435.58830071153	2680.50943618106	4794.18013592864	2393.07810910254	1616.14925574432	3966.84170481707	8224.741608955	24216.3545134745	7104.90185038512	8599.43247462021	6160.34767514731	10785.0920595976	7206.95266145312	6436.09170838541	6443.89234545832	6456.51584522253	--	--	--	-	-	-	-
M299T47_2_NEG	20-hydroxy-4z,7z,10z,13z,16z,18e-docosahexaenoic acid	46.853	299.22132	22141.194208295	16271.7230899977	26995.5557761193	24483.8561868092	22195.0631826617	21707.1877685054	148441.072738393	37351.2877104507	238285.468267757	58202.0967693561	53303.6505392765	48671.6295666362	20456.2474267982	11528.9899633912	47309.6311654806	22731.8729044839	40870.602116842	49776.3516129432	80684.3255276088	153240.946363461	74096.5875330959	52403.3153531234	105840.480279355	149488.938117968	20249.2532332121	22627.7697131857	36325.5597456575	18578.4099928595	--	--	--	-	-	-	-
M301T138_NEG	20-hydroxyarachidonic acid	138.076	301.19996	16740.9622778545	25145.0288259047	40985.1833558272	38289.5227505501	31460.0373698065	36924.866841308	135461.622569332	80444.1910771198	75548.3303018137	72408.484104705	79066.738712651	52196.0839160738	48603.5082483919	68132.1032074886	115431.744746122	54239.0639709239	35102.4254381446	53143.2102543815	54120.1858368778	42251.2374432508	51607.4008378001	36428.0761264507	44476.43316016	44502.7998150507	65273.7732366249	64451.2050254555	65275.4325669448	61673.4439508834	Fatty Acyls	79551-86-3	HMDB0005998	C14748	ko01100//Metabolic pathways;ko00590//Arachidonic acid metabolism	Global and overview maps;Lipid metabolism	Metabolism
M331T110_NEG	21-Hydroxypregnenolone	109.9835	331.23842	204962.772941575	121965.071273181	308255.440120666	139372.990352963	242445.905009933	272426.676206118	312041.678033249	58512.5650789082	252005.197580969	89607.190181198	50646.1061352666	42109.259174647	152792.047479717	216079.104961422	225229.314395179	201716.212148975	186968.845737094	341355.671956123	116823.896756559	163974.056667043	195007.425139297	44458.3202488824	205190.090476715	177708.700253132	103717.607549534	114451.445772059	114507.565971895	81725.2296350833	Steroids and steroid derivatives	1164-98-3	HMDB0004026	-	-	-	-
M771T191_1_NEG	3-(1h-indol-3-ylmethyl)-6,18-dimethyl-12-(1-phenylethyl)-9,15-di(propan-2-yl)-1,4,7,10,13,16,19-heptazacyclotricosane-2,5,8,11,14,17,20-heptone	190.804	771.40889	9114.08748780407	13300.1345856182	15527.3646318705	12674.4075412538	13258.8779098646	8412.95199099497	32331.2704962128	6167.47129954078	23674.6889597739	10353.0930583916	4967.07306113999	8504.33893582678	10689.5390991784	10302.3953054506	11628.2400623536	22882.1594927877	12963.3516166931	12732.296019795	11455.1547810676	32288.6773623534	26693.6783490456	11968.2675031399	40930.827292881	31671.8502770597	8712.50517605129	9535.65466865945	11282.7666338254	8177.97437587248	--	--	--	-	-	-	-
M425T209_NEG	3-(n-maleimidopropionyl)biocytin	208.684	425.1836	4823.50525086984	4130.54193230888	5905.07093624974	5116.88267510853	7534.93044990011	6315.19867867246	15164.1285997041	6854.64024494052	12327.3208482781	7284.45600912756	6389.1012233157	7674.36641736263	4364.65150167719	4567.97910192715	4777.85313788521	4490.4513761557	3585.19615167033	4181.83601251857	11519.4940919233	17541.7602734026	15156.3829719408	7921.87408322636	10145.3190497957	19372.1073237897	9409.68804736348	9514.98093098893	9476.47068766741	13354.978106946	--	--	--	-	-	-	-
M659T375_NEG	3-[(cholamidopropyl)dimethylammonio]-1-propanesulfonate	374.913	659.37088	10439.6428645564	9526.33091909665	15396.7186757674	13110.6020860089	13334.850683547	12287.6668601925	230.332737024195	95.5489841967772	2788.00705591815	209.176158864002	122.395112259667	752.457992593438	7369.10770383196	8036.62469368519	7650.93398885696	8568.34299133384	7620.88432342305	7266.13160137432	4077.03601278244	5811.71936848408	6212.31926195929	3567.40884240419	3660.30033446679	5354.26261852706	5520.34701087098	6073.99222014583	6296.74162464313	6293.95213080348	--	--	--	-	-	-	-
M569T443_NEG	3-[5,7-dihydroxy-2-(4-methoxyphenyl)-4-oxo-2,3-dihydrochromen-3-yl]-5,7-dihydroxy-2-(4-methoxyphenyl)-2,3-dihydrochromen-4-one	443.252	569.147	9839.88129665898	12833.0763135964	10605.4326084811	9911.80887505927	12803.4130369987	11004.412352193	6005.65534718648	12074.3719431561	5734.52184352375	4866.13858703293	5615.9429540853	5507.37658622794	5709.30523452052	9621.80016466763	9017.14322813399	6976.82000978546	10169.5681741324	8981.97020549441	11093.6164592766	15564.1564957093	9238.30341329079	7493.12121967036	11138.4634236232	8127.93205819448	11524.5095706528	11519.2139900534	11524.7861202666	10750.8477839524	--	--	--	-	-	-	-
M171T282_2_NEG	3-dehydroquinic acid	282.385	171.02939	76548.1105801003	97740.7094175178	86984.0021542944	65819.6862498872	101982.608020046	70633.2392084254	1071103.98766257	885972.272183755	2870807.58491747	1238085.64788163	1327933.24336178	2026972.13197994	30623.7261933998	112873.518770747	95869.8378303593	36618.9317175219	40237.5230957732	45784.5529121928	1407267.43225036	1345527.0705118	729327.134000966	539248.692691601	327912.672605887	744643.503701208	936440.143150053	945331.664575632	950318.926076318	932574.435836533	Alcohols and polyols	-	HMDB0012710	C00944	ko01100//Metabolic pathways;ko01110//Biosynthesis of secondary metabolites;ko01130//Biosynthesis of antibiotics;ko01230//Biosynthesis of amino acids;ko00400//Phenylalanine, tyrosine and tryptophan biosynthesis	Amino acid metabolism;Global and overview maps	Metabolism
M171T345_2_NEG	3-Dehydroshikimic acid	344.864	171.02888	14713.3483817939	9881.49633082889	17981.9882850611	10591.5286279184	6856.04889533249	10223.9836087868	5270.89495065816	8510.24929869849	20356.4891714925	5163.89879078453	3975.71078957088	7573.24287375972	7014.09876187527	16352.8701491512	23615.7210905643	10194.8333132651	18047.6236451403	17099.9231085746	10438.1939869836	15121.595311164	10611.8466279962	9365.19935501823	10169.1171790517	14087.353029698	11582.8864421495	12726.6136982389	12679.4559631733	12227.368386859	--	--	--	-	-	-	-
M279T119_NEG	3-Deoxy-2-keto-6-phosphogluconic acid	119.3195	279.08897	93467.1826107356	107793.186158129	131983.069735715	14430.5679982165	13156.8623386297	17329.5989234421	52396.4425196979	53062.1191181346	63312.2023976805	9770.01701529854	54709.3572740046	53882.1606140498	32400.7675134889	92453.7849300051	103833.920659165	29761.1305536417	6996.71862638233	50091.589524517	21547.2867067997	60112.0512077002	84860.7809068553	75892.8262438192	85793.2991346385	95112.1380884219	55371.858599415	36901.3260894093	37106.2200097232	35814.1787626134	--	--	--	C04442	ko01100//Metabolic pathways;ko01120//Microbial metabolism in diverse environments;ko01200//Carbon metabolism;ko00030//Pentose phosphate pathway	Carbohydrate metabolism;Global and overview maps	Metabolism
M759T154_NEG	3-glucuronyl-22-ddmp soyasapogenol b	154.4375	759.44321	19929.2890576227	17897.4920036714	28032.7345382901	27510.31267099	4705.19731323906	18185.7971140176	14493.1922034032	1735.52417756316	9671.06779952918	5648.13619663039	3696.80893081324	4288.93489357033	21252.0896440004	5308.6286584351	3713.4516926375	27275.3900452861	7650.11973254583	5447.13860330408	3351.98862755109	11228.7568391311	9900.83734711742	3665.04806426954	9908.30700732659	6226.30849032602	5068.77153061113	4564.30106514588	5980.89406507435	4133.42535451229	--	--	--	-	-	-	-
M161T294_NEG	3-Hydorxy-3-methylglutaric acid	293.8955	161.04444	21139.3527044604	11439.5556122685	25555.2942920633	13781.2516229201	17013.1354384837	11341.3396404622	142193.491088332	56555.0904109174	116500.418059373	88303.917664417	62938.8829104426	73823.9558779197	10301.0385237692	23622.5431787157	17733.3722501806	15005.5682190463	33609.1472864406	16249.5484818572	35302.3312706424	59497.323651927	39601.4373082509	40883.5165650236	32988.7232884562	41567.5699367122	44922.2982522612	45417.8668464074	46957.6936586467	44939.4814776622	--	--	--	-	-	-	-
M161T361_NEG	3-hydroxy-3-methylglutaric acid	361.3435	161.04442	74027.9633376595	44144.5533541384	114420.981225352	113818.370992242	58531.7995745179	88772.0893732564	162371.079400634	122583.345358947	94547.7955404647	34152.2782663262	106145.250789288	125032.824656445	159508.340441593	332567.633025484	490117.150034016	115815.728918779	141122.603375866	238160.692146114	144669.132691775	201431.266967985	186651.274053994	253418.114741411	262383.278714982	294822.920829977	149939.064800261	150058.410834614	132840.000825954	146914.85223667	Fatty Acyls	-	HMDB0059737	-	-	-	-
M121T171_NEG	3-hydroxybenzaldehyde	171.137	121.02852	36919.7275059516	49315.6103180031	36045.780404817	33953.9855689456	40510.877674811	43875.9279653574	68356.0796121023	56668.405332687	70548.3080330856	33481.912123378	59623.1466043656	50287.027349534	39614.6237534967	96146.3942344491	131598.313530033	55930.6492985423	113564.571590948	91542.6949395415	63000.6070038457	56262.487265947	104790.974135402	132838.491341922	74075.7058095902	119330.12424343	77633.8386517265	82088.8941871166	80508.490454413	106641.198718572	--	--	--	C03067	ko01120//Microbial metabolism in diverse environments;ko01220//Degradation of aromatic compounds	Global and overview maps	Metabolism
M187T73_NEG	3-hydroxycapric acid	72.996	187.13284	302185.531704908	8867.55381421823	53668.8128981731	43081.8400336687	26307.7073212302	70486.3983089197	61845.1257196383	67707.9890259213	86154.41386626	40030.628657974	42457.8063169158	54355.0545638314	16888.1488664375	22206.2517372718	21421.8262541099	17780.0484747255	120856.453455762	22150.3109633024	107690.068656231	167204.625429387	36273.600745737	17903.5465875106	227597.019721826	35717.5131043759	28104.8055810983	25844.4264246549	29765.8368234182	21031.7368560682	Hydroxy acids and derivatives	14292-26-3	HMDB0002203	-	-	-	-
M147T263_NEG	3-hydroxyglutaric acid	262.7825	147.04434	111430.659503906	92992.5657015529	169960.506542226	127886.219427413	128092.226154693	113447.004253488	66869.0246717123	39900.2496121349	111572.391745988	51618.1625260148	37014.0900675704	47286.472536902	98305.6025126076	118849.938686326	129227.233478795	132346.53696514	90644.8501705283	121878.915350992	157203.020331007	166740.830220307	118854.857605944	84470.9987726569	139932.541330734	139350.670567706	109521.015944354	109513.579348767	115160.499233566	109494.128637082	Hydroxy acids and derivatives	638-18-6	HMDB0000428	-	-	-	-
M99T423_NEG	3-Hydroxyisovaleric acid	422.854	99.04485	165925.997741551	309041.849750633	193836.750144413	108489.494649703	207363.870255482	137216.838539222	2470.53158116583	181250.282865645	4162.59811407681	2665.37742582597	154607.708024604	202318.310783466	126183.784469431	311119.119629873	193387.584923411	177644.465214256	347618.661722794	298952.995025863	241169.514047591	149836.065576341	162307.476862929	133273.755618632	169949.81834516	220724.124119551	290337.401548452	290724.921578415	290607.188951997	265715.954008994	Fatty Acyls	625-08-1	HMDB0000754	-	-	-	-
M159T154_2_NEG	3-hydroxyoctanoic acid	153.746	159.10165	68727.8282672441	83893.2365881729	164911.787022823	68976.9924151763	120414.895681883	120222.678564301	60246.857004159	42697.3021093652	85029.5606350586	57999.2483336875	58894.4603713327	53673.4192063466	107073.110400441	158003.661247138	163401.691817706	127272.449491087	124840.455416872	144765.347366863	23229.9840111759	46229.7445558419	31706.1472754166	56047.4997473415	39475.60210649	67974.7642669191	63565.9530027538	51010.5140051894	50655.0526197582	49696.9139475109	Hydroxy acids and derivatives	14292-27-4	HMDB0001954	-	-	-	-
M107T181_NEG	3-hydroxyphenylacetic acid	180.6285	107.03541	599269.173010108	374492.047001889	653774.487535985	468595.993006605	483376.463679709	478974.556717407	24098.8905102858	16050.9384527147	27391.1803517579	11716.1444194081	13902.0926516586	18403.0162263688	523178.437316553	516129.075558171	381856.138346698	700923.824369663	585880.143675343	583795.035123124	28038.1289535722	65665.4333369782	37211.1341056433	52943.1158590893	39149.8663546656	31678.3242054771	214462.88265075	224181.193990038	216592.245438053	214448.139787068	Phenols	621-37-4	HMDB0000440	C05593	ko01120//Microbial metabolism in diverse environments;ko00350//Tyrosine metabolism;ko00360//Phenylalanine metabolism	Amino acid metabolism;Global and overview maps	Metabolism
M247T28_NEG	3-iodobenzoic acid	27.883	246.90398	9021.33745546247	45692.8610832299	49746.5484986278	38417.9177845632	22165.9360646229	8015.24668503272	26324.1922115921	12664.5631810136	32179.3785256641	11517.9399261019	11710.940589879	11759.4965204463	39159.2435151756	37196.4013006027	9473.09340643242	27183.4705139341	42079.0809203769	33329.1423866859	8299.56916438175	26511.5637319361	33086.1296214146	14791.8400982742	17670.8773306291	62692.5102397332	27924.8341914821	27522.6861666348	28569.0629480143	29332.2357087643	--	--	--	-	-	-	-
M145T246_NEG	3-Methylglutaric acid	246.21	145.04966	6013.67913569144	4025.72125284763	8217.7337098989	9359.42560327825	4981.4306547624	5202.18228493773	17112.4322942687	9783.1790938477	17644.6516813215	12398.1253267877	9366.17406547514	11158.2763352887	5226.15781375545	7266.4217395424	7185.61351135507	5044.64821385014	7531.87694018235	11561.0003764716	10116.0262424045	13887.0360390268	12153.5971935558	9998.50442809438	18131.9063402785	15634.3217946813	11740.9243733043	11719.5399490271	11751.9483165722	14381.0557891247	Fatty Acyls	626-51-7	HMDB0000752	-	-	-	-
M149T276_NEG	3-methylphenylacetic acid	275.866	149.04461	115644.068776768	118268.398356268	165076.394371432	71958.5688793556	77531.8222126687	111245.304009967	91138.1248339503	51193.0788063215	104514.750643759	63733.3386855976	36098.7989676252	53150.0714625867	28529.0300583927	48275.1432401942	50179.6921704665	64388.3848574525	67327.7548791241	59552.6220099709	65154.8441442643	45011.8385327115	54159.7360220701	40679.6606600306	46266.9317266815	89244.053914239	80708.8766619232	80953.2416550455	90453.6449876143	80811.4083769257	Benzene and substituted derivatives	621-36-3	HMDB0002222	-	-	-	-
M513T299_NEG	3-o-acetyl-16alpha-hydroxytrametenolic acid	299.19	513.3377	7187.57659731724	7026.43712889645	8317.3758557974	7190.52836270295	7210.71863023859	6906.21855129508	2676.70411867654	1020.79258190898	4133.44935990475	1657.00474759608	1011.06040952002	1958.8905431247	3248.19281712815	4845.175276352	5611.64226070961	3467.80886691649	4618.06028887825	5439.1645051965	3905.76249754538	3995.1398209315	2745.35622032799	2206.96863628191	2666.59985078131	3776.28479920644	6008.59636517577	6505.32412085109	6016.88901347296	6020.44320124366	--	--	--	-	-	-	-
M337T161_NEG	3-p-coumaroylquinic acid	160.764	337.09062	8460.58621139732	9374.21597987782	12695.2509623059	5399.81579076725	10283.8169800472	8037.01286337174	32810.7827629478	15119.066576474	17711.7324612935	19893.9634160789	29202.262255552	25527.8537818475	7915.52260119025	9841.05456172244	11478.9929569619	8778.19761701559	8952.72548940005	6013.37449255818	11989.1559331232	15770.3957103831	19552.1749546007	13112.9443787956	24734.4950374032	37147.7262462976	10597.5716237943	11406.4401570305	11289.6549923007	10132.9972858204	--	--	--	-	-	-	-
M149T72_NEG	3-Phenylpropanoic acid	72.262	149.05976	467545.906728204	178642.943146104	733099.647903116	482824.948548534	437437.881536865	607176.17480618	281823.282456004	1250401.82467251	419344.603497224	1645719.52353489	645761.214596551	1377496.13094474	688243.271244603	362278.94628162	732816.836399149	579528.033125666	340335.354575893	734044.200082886	414248.126852691	406966.405551921	165259.651142883	396427.915409614	889208.715801843	401880.717032129	444675.107639554	428244.094897257	459399.237026884	153293.282037302	Phenylpropanoic acids	501-52-0	HMDB0000764	C05629	ko01120//Microbial metabolism in diverse environments;ko01220//Degradation of aromatic compounds;ko00360//Phenylalanine metabolism	Amino acid metabolism;Global and overview maps	Metabolism
M185T64_NEG	3-Phosphoserine	63.56	185.01119	14992.561490498	12656.5965173559	17879.8874819971	19681.2735032799	16514.9062507501	16317.8799911799	82171.0095846456	79249.4743117052	90944.5485559485	62125.8857459609	51923.1395964851	66972.9314648128	19061.6866935119	16153.9758627921	17480.1359631924	18084.6703096618	15437.3239748861	13495.0643331026	65069.2519673337	86500.267858174	74937.9655200546	55274.435964335	88152.5056541124	112387.190995316	29179.7185596736	31662.060599362	32204.0091554328	21525.8900243323	Carboxylic acids and derivatives	17885-08-4	HMDB0001721	C01005	ko01100//Metabolic pathways;ko01120//Microbial metabolism in diverse environments;ko01130//Biosynthesis of antibiotics;ko01230//Biosynthesis of amino acids;ko01200//Carbon metabolism;ko00260//Glycine, serine and threonine metabolism;ko00270//Cysteine and methionine metabolism;ko00970//Aminoacyl-tRNA biosynthesis	Amino acid metabolism;Global and overview maps;Translation	Genetic Information Processing;Metabolism
M506T208_NEG	3,15-dibenzyl-1,4,12-trimethyl-1,4,7,10,13-pentazacyclopentadecane-2,5,8,11,14-pentone	207.794	506.25012	21934.8624288492	24503.4292369927	39218.351714642	34061.061179551	26892.5404045663	30121.5828306265	36475.4166884401	8432.3942055197	53393.6724856628	20152.1188296267	13550.1171364179	13049.4649811681	24484.2675889961	24550.3145680147	11928.1893895607	28713.2809752945	12566.0809516431	18334.4890881881	229527.65957004	145155.473788146	79340.1119313189	102695.074129619	102965.058720319	187695.059002481	24722.6057507284	24723.8401556245	23231.444189504	24723.2223201601	--	--	--	-	-	-	-
M181T340_NEG	3,4-dihydroxyhydrocinnamic acid	340.367	181.00851	123068.820571806	123182.241841849	128900.129009467	84546.4581795989	126197.504700409	117113.354889672	159194.165310497	124795.886634885	128339.185401152	77866.4677512512	115919.001277499	108052.768702209	95230.9577182518	145488.543661102	162600.284872846	111126.775452342	181989.967147488	149541.650573782	161282.768204049	160759.32228562	177866.539583064	156599.925575103	145571.362637136	179512.59047478	143355.217807113	144071.941181451	152315.018681584	143352.027472204	Phenylpropanoic acids	-	HMDB0134042	C10447	ko00350//Tyrosine metabolism	Amino acid metabolism	Metabolism
M203T191_NEG	3,5-dihydroxydecanoic acid	191.0115	203.12752	10818.4547694539	13400.8218539404	13807.0898446157	14276.3901889232	14172.1055791412	16348.4875560267	26393.3250826739	12905.0415325247	17939.9724750943	11391.0343150908	20240.5782413652	13208.2083383604	12374.8324365953	27571.1703599688	13342.8314555672	11449.9685187394	14832.8286293132	19962.8074560075	12076.7208790306	16602.9338251196	28612.744470396	14830.8857683606	20083.4288984219	18793.9367674233	13591.6168232627	13620.391196355	19668.1191512569	13524.5194104622	--	--	--	-	-	-	-
M665T497_NEG	3.alpha.,4.beta.,3.alpha.-galactotetraose	497.22	665.21421	4406.14314329721	5520.85049468986	5830.56047890667	4217.61201594381	7744.75126831112	6143.08072977681	15615.783082162	8819.16225379341	241220.394956332	5358.31319979307	7393.41123231457	5750.38994075812	4240.09301508377	6442.58733664095	7775.8479235307	5765.98558655792	6050.6753516845	6623.64993653452	14862.7268823478	16287.5422823622	4096.856173391	8728.79823162361	5067.86624552355	8434.59360893992	23937.0694947369	16385.4344007048	16663.7544303649	16196.644967908	--	--	--	-	-	-	-
M321T299_NEG	3.beta.-hydroxymevastatin	299.255	321.15343	5506.81736789524	4593.22454930885	6855.16674292382	4485.00888177825	6457.92109700078	4180.46897120899	17047.6183511464	7974.08773882606	16985.3692981617	9520.88919114797	6060.00960051899	7255.32553501996	4953.02806268962	24463.2598179847	16901.0813891083	3582.07565282547	11891.5327811602	8632.77758987418	8198.54794093729	10206.6230659032	16420.780497416	7345.00449102144	7551.78846554433	12814.9219726755	11470.2823347155	11170.376173156	11809.1417885502	11348.2744023239	--	--	--	-	-	-	-
M290T290_1_NEG	3'-.alpha.-sialyl-n-acetyllactosamine	290.078	290.08679	9260.46673405071	8591.75733459002	11655.1778667684	9479.1770416758	5626.1696282864	8828.17405975733	4249.52259922284	2485.00951120272	6064.88389506429	3071.65010045329	2075.68068886686	3797.02272951297	6479.20365276061	7010.80795227041	10485.7273484586	8089.39523192549	7813.27370321027	7818.8937564068	3664.21344399445	6871.00737190854	6114.23958657667	4944.34585998544	4046.41110321149	4100.14926943893	6626.85243754375	6279.32171919083	5992.87170263091	5946.63818798322	--	--	--	-	-	-	-
M346T395_NEG	3'-AMP	395.435	346.05383	12791.7750872686	7906.01301688616	14759.2686037683	6491.71768994025	5501.22576037605	5520.3523563619	8028.92518714664	6653.28422849015	7267.95702557512	5179.66556509945	4398.35907322222	6360.23790955686	5848.09210066635	11571.3580080883	8739.00788719626	9573.52711600745	19137.7650157486	15144.7044440942	15235.4589408125	16438.3605196813	46497.0637304748	13755.3796015753	20857.5700830572	28880.1695329884	11842.8378385245	11294.2468111019	11261.4548704762	11237.6443866782	Ribonucleoside 3'-phosphates	84-21-9	HMDB0003540	C01367	ko00230//Purine metabolism	Nucleotide metabolism	Metabolism
M322T424_NEG	3'-cmp	423.606	322.0429	22857.1481026903	14262.0585729653	29274.5888263942	14879.5221738486	12966.3217283774	11135.6140919374	32434.3715995922	10060.7028284124	28316.9680398775	18138.5507335733	14609.2068197858	28534.1732657405	14683.3872534472	16713.7013028396	2729.27889751089	36588.587595846	21058.5572106531	13585.3038486049	28390.201866926	46052.7376549272	52058.3551947511	36482.9588349094	32565.9006161924	49434.5489821767	28523.5857307453	24772.9686151956	24765.7688163351	24755.4874732861	Pyrimidine nucleotides	63-37-6	HMDB0000095	C05822	ko00240//Pyrimidine metabolism	Nucleotide metabolism	Metabolism
M281T163_2_NEG	3'-O-Methylinosine	162.8035	281.08789	31271.9971247545	45870.9736155277	46385.0864247247	43248.5425123193	69954.9257758262	60015.9091142055	21859.9619055629	11222.4131118605	35924.1295613779	13508.5762366447	10491.7980425343	14485.5203171207	68286.1274776175	57931.1109987778	55891.9372623357	38656.2608380694	22685.9516209682	30904.1571813755	20878.2085549341	25730.9508892358	36703.8729904219	29003.9189993456	28264.3449731509	30701.3708311115	26899.387854584	24505.2377339915	23113.2668491702	22891.9210960013	--	--	--	-	-	-	-
M329T298_NEG	3',5'-cyclic inosine monophosphate	298.477	329.02771	1536.93165242136	1531.7207611505	1395.84949088343	1429.97754556187	1075.94957301851	1086.55266360709	2726.27911828882	1232.15956351496	2391.13168370543	1955.59427246986	1382.41894373791	2467.65071932984	879.205743092785	1177.73297039049	1337.94264084952	916.651833032964	932.538142102449	956.355747180368	6643.7766054799	4962.98240812104	4613.757628754	2093.10480604089	3315.50282933854	6112.98308769121	2321.25846546468	2404.14978903215	2559.08788180022	1793.39849854172	--	--	--	-	-	-	-
M108T136_NEG	4-aminosalicylic acid	136.142	108.02068	14832.475408182	22490.6697832881	36013.5696079225	38787.0003872222	34776.4962965468	34392.6306035282	42747.0502632481	71916.6597163643	51733.5881214794	25272.6401541863	100292.468764751	49050.0991186699	30171.640517179	54989.4169214567	124416.434373528	39479.2166438139	68339.9504319025	48370.5562286635	105952.750157182	92758.4468606318	184956.942844437	93208.3867374133	209590.897660165	242980.482907231	57777.1772851428	59609.1844202238	59421.5182037027	45628.958894603	Benzene and substituted derivatives	65-49-6	HMDB0014378	-	-	-	-
M591T367_NEG	4-hydroxyatorvastatin lactone	367.242	591.19271	3762.51105859444	2539.82835073556	4252.056101484	2485.5616133542	1218.90702989078	2320.93687389931	1148.57927212481	522.940319791687	1508.22600929239	361.286049006605	264.784286163123	437.172971495694	1288.74076474832	3383.16382005973	3766.11406836277	1864.07504342106	8494.14924784183	8818.41437138519	501.168370567697	589.814187912057	466.712788965505	545.145929894407	684.501767796586	1022.2919121015	597.798049833241	544.9978362416	219.922833800607	595.790156247159	--	--	--	-	-	-	-
M121T143_NEG	4-hydroxybenzaldehyde	142.738	121.02853	156373.656637032	258118.539685081	234719.231392484	213425.343174456	229756.452803246	201045.212613074	366525.727074607	469131.263182123	198704.154508388	192040.385011946	473868.863724336	231966.082797047	236059.66065075	298791.443092654	267680.825020677	229353.74502735	273489.972227648	307364.40684675	251385.81572759	172833.558892897	559444.07390826	171927.952543182	276991.909849003	995848.306229372	271126.782057301	369702.733233667	268848.138792009	256438.594679782	Organooxygen compounds	123-08-0	HMDB0011718	C00633	ko01100//Metabolic pathways;ko01120//Microbial metabolism in diverse environments	Global and overview maps	Metabolism
M137T179_NEG	4-hydroxybenzoate	178.5285	137.02365	37695.372491138	36236.9563722299	39580.7773129947	43713.5091049521	41315.9597520632	35013.3765219963	32976.3194577627	16017.7833865035	31540.8945823586	21002.4599747513	15918.7949516133	32586.4358422244	33521.6558478233	59610.6922821704	59565.8786337295	54391.7064910516	54597.8517462809	52828.2069410592	96642.6335690186	34784.017186417	34739.8942098606	19868.5100530644	27125.8038967884	37429.3397048454	44640.1162130982	48170.7869824051	48849.2508368187	44703.5320181471	Benzene and substituted derivatives	99-96-7	HMDB0000500	C00156	ko01100//Metabolic pathways;ko01110//Biosynthesis of secondary metabolites;ko01120//Microbial metabolism in diverse environments;ko01220//Degradation of aromatic compounds;ko00360//Phenylalanine metabolism;ko00130//Ubiquinone and other terpenoid-quinone biosynthesis;ko00790//Folate biosynthesis	Amino acid metabolism;Global and overview maps;Metabolism of cofactors and vitamins	Metabolism
M163T66_NEG	4-Hydroxycinnamic acid	65.628	163.03898	5213.88131523698	3259.88991284126	3836.78213046256	1242.13146879619	5510.17364257801	3685.043685568	21398.3221938398	8262.15254023406	17909.0001235875	14894.440338783	11115.1944442535	13260.6079481068	7312.63618356659	5662.134833208	1773.53191987922	3160.3812929816	1996.09034639121	1623.92373419982	11282.2638706371	14918.0716363505	16575.1176614081	7476.10307972859	21347.748787092	24186.7748075747	9991.57632351355	10545.0458344809	10426.7250973384	9129.74858827615	Cinnamic acids and derivatives	-	HMDB0128076	C00811	ko01100//Metabolic pathways;ko01110//Biosynthesis of secondary metabolites;ko01220//Degradation of aromatic compounds;ko00350//Tyrosine metabolism;ko00360//Phenylalanine metabolism;ko00940//Phenylpropanoid biosynthesis;ko00130//Ubiquinone and other terpenoid-quinone biosynthesis;ko00950//Isoquinoline alkaloid biosynthesis	Amino acid metabolism;Biosynthesis of other secondary metabolites;Global and overview maps;Metabolism of cofactors and vitamins	Metabolism
M181T102_NEG	4-hydroxyisophthalic acid	101.542	181.01353	7706.56032657109	5556.58425741107	10968.1837195458	6542.11214740799	5889.38340174387	5661.94431163495	1645.43672887452	5281.70094077929	5623.33591293292	8014.3561103441	5100.17812255895	5231.83863601199	4956.16808907115	17063.8844591267	9622.1614907771	6421.36626989474	7346.61374307015	11973.7292245511	1855.54918119668	6870.21528379112	6518.3628304938	3185.4743835831	8956.47307801007	6994.11372463701	7897.6944392058	7497.02618172526	7658.69102489142	7034.17367362547	--	--	--	C21168	ko01120//Microbial metabolism in diverse environments	Global and overview maps	Metabolism
M179T41_NEG	4-hydroxyphenylpyruvate	40.735	179.03469	150407.280244905	443206.236568938	111122.533068426	491975.261181729	316772.010008769	228111.316048711	798226.142250989	366326.75217079	2702476.912821	1525058.03851926	2744721.9177574	2088257.4063492	496325.505049476	220124.1956702	246562.291720974	367507.786276112	570853.705142013	409026.256438117	1651030.25246265	2732117.57798505	4757035.51746065	410807.853126276	4507249.44745823	5462145.39674297	713454.172497734	881678.722077914	588326.550919596	233779.723133328	Benzene and substituted derivatives	156-39-8	HMDB0000707	C01179	ko01100//Metabolic pathways;ko01110//Biosynthesis of secondary metabolites;ko01130//Biosynthesis of antibiotics;ko01230//Biosynthesis of amino acids;ko01210//2-Oxocarboxylic acid metabolism;ko00350//Tyrosine metabolism;ko00400//Phenylalanine, tyrosine and tryptophan biosynthesis;ko00130//Ubiquinone and other terpenoid-quinone biosynthesis;ko00261//Monobactam biosynthesis;ko00950//Isoquinoline alk…	Amino acid metabolism;Biosynthesis of other secondary metabolites;Global and overview maps;Metabolism of cofactors and vitamins	Metabolism
M137T50_NEG	4-imidazoleacrylic acid	50.049	137.05976	26128.8537102562	19416.3552232378	31896.7169804592	19705.1892343302	28146.9181714924	12615.1392978712	144464.893766209	24858.1816376026	186319.125865921	164995.208131865	47068.6959032675	22660.7363960694	24645.7947736525	22591.572864597	22444.7751175481	23084.3453940133	22588.9954522962	25777.6220384635	59243.8588571598	70556.8255049471	61764.561103749	61555.7982956988	153629.382388582	168379.743604724	18515.7418534948	16905.10161596	20944.1035160674	12998.4189133196	--	--	--	C00785	ko01100//Metabolic pathways;ko00340//Histidine metabolism	Amino acid metabolism;Global and overview maps	Metabolism
M208T201_NEG	4-morpholinopropanesulfonic acid	201.263	208.06146	8831.84078026107	14143.9500648283	13391.8639460192	9211.16619364603	9371.93418757049	7692.10047218243	12807.6482096152	3088.45463286642	18852.8764153835	4480.61981153815	5908.32763739463	5508.58149088178	12450.7859702401	19724.4477933904	45843.7812014935	7122.66099499957	19762.3354683881	14166.5801641506	6453.28678778927	4536.58360300458	6954.46594424979	3454.56942609216	8691.30675194953	10771.2672199012	9354.11968823127	9184.401855408	9150.63868759064	9149.81719607618	--	--	--	-	-	-	-
M138T224_NEG	4-nitrophenol	223.939	138.01879	50496.2557507016	46598.954921791	49702.0935426517	44567.5565322742	43821.7994701552	47689.3608537925	27837.3982575207	34175.5890821111	31654.8563686513	35607.037891295	42486.2830014628	36355.4231259196	68207.0182852013	95343.655823028	84653.0325408587	114261.250755318	89360.1515631058	89955.9654987903	32221.5167449743	26935.6277155767	30700.7079048212	35255.6274591162	28168.9710040119	29545.8310043536	50575.1746668919	47473.9675025864	51150.7901328491	49683.105622596	Benzene and substituted derivatives	98-95-3	HMDB0041950	C00870	ko01120//Microbial metabolism in diverse environments	Global and overview maps	Metabolism
M182T49_NEG	4-pyridoxic acid	49.3965	182.04473	34893.0328976737	23408.8964494416	52116.881538983	39857.4017456427	25431.9238518963	19119.4247294501	27852.1614528788	23699.9515555116	33584.2740148834	21010.2441109341	14731.0525261672	15078.5412480424	15050.2399437977	49092.5391765913	49028.2189346865	22324.0363515957	30259.6908776844	34737.3508627467	130873.799750775	88476.5473096655	84070.5004597556	78114.8304579338	65321.9848500734	123916.172123825	40427.9319690983	43771.1268430063	41502.3923876007	40429.8066587229	Pyridines and derivatives	82-82-6	HMDB0000017	C00847	ko01100//Metabolic pathways;ko01120//Microbial metabolism in diverse environments;ko00750//Vitamin B6 metabolism	Global and overview maps;Metabolism of cofactors and vitamins	Metabolism
M172T376_NEG	4-quinolinecarboxylate	376.23	172.0601	5560.59909635122	9708.23530124309	5404.12056709353	7273.86470245244	5297.92244896684	6269.8325205873	7630.87842087217	5026.26533469252	11501.1651266298	5451.87919587944	5880.47596795765	4410.38903297121	14104.4634694784	14135.1735216948	14436.4507604591	9967.12640304061	43458.4423684268	12136.3640689329	2722.31628782329	4138.53735461992	5661.82615274688	2780.76115046402	5960.83967973405	5738.79971505536	7650.18639547874	7038.25835138393	6020.31822209581	6552.76551220294	--	--	--	-	-	-	-
M285T474_NEG	4,5-dihydro-4,5-dioxo-1h-pyrrolo[2,3-f]quinoline-2,7,9-tricarboxylic acid	473.892	285.03929	227125.149808108	202645.142416117	235140.673829701	160639.425392255	164995.489012503	158971.719588485	128036.216440011	152852.953287729	105270.349520707	231607.868773389	191348.355290903	176522.675667359	159636.392671408	163465.625419096	165049.698415478	201511.466197382	164954.367081687	154469.56311281	106253.933969219	82735.0884046715	115789.41568371	150993.612105744	103138.137594884	113596.032707459	163636.800670814	163662.229795019	162378.075058154	158617.409144738	--	--	--	-	-	-	-
M399T359_2_NEG	4'-demethylpodophyllotoxin	358.722	399.09306	16056.4561667577	19340.6178100333	24531.4845687926	10290.0402691507	19422.3549268128	8705.62935623058	1372113.30296679	925400.541780078	1146512.60655062	1487319.96849041	1043892.83160054	904026.028516974	5772.73556978557	6885.48307069683	2293.46400917429	4252.01262850689	4003.5844490262	3610.00151985474	679194.788754929	511157.782144948	632340.138847945	310912.336792038	613674.364363363	842666.803115016	731718.094036995	686626.942006797	659546.529198217	656668.36116227	--	--	--	-	-	-	-
M767T451_NEG	4'-o-(2'-e-coumaroyl glua)(1-2)glua) apigenin	451.285	767.13985	3310.65763200481	6860.29911689647	2925.99132736934	3036.6478904315	3289.06811438169	3606.97572801116	7669.97067786656	11477.3915638092	5492.84636260227	11066.2621183705	5813.54342145166	6977.19102416138	2725.0560945596	3575.75560552965	2706.06433562187	3167.14073265838	1536.36041976394	4333.42316614056	6566.59686353441	6048.59582471716	2628.00679584086	4035.38347857938	4209.93423577482	3026.7424096106	9677.16968170205	8579.5307555504	8389.37000409155	8372.68190991497	--	--	--	-	-	-	-
M590T426_NEG	5-(diethoxyphosphoryl)-5-methyl-1-pyrroline-n-oxide-biotin	426.0485	590.22913	3948.67643048244	2296.46732510593	6965.00321323919	8365.09000930312	5750.54728155373	6514.09055688885	1401.68879383844	1391.80964016445	1862.07420021042	1581.14568936434	1131.79284652109	1309.64372672321	5911.57567586281	3248.356323737	1801.45134544327	5788.16158666668	1817.5691841787	2174.87103521304	1510.97863796981	2917.00430642578	2068.2227815818	1610.16911357088	1904.64972594701	2182.86350026528	1947.35245979074	2125.80095887499	2136.87797829027	2257.30217297001	--	--	--	-	-	-	-
M513T306_NEG	5-amino-2-(3,4'-dihydroxy-4,4,7,8a-tetramethyl-6'-oxospiro[2,3,4a,5,6,7-hexahydro-1h-naphthalene-8,2'-3,8-dihydrofuro[2,3-e]isoindole]-7'-yl)-5-oxopentanoic acid	305.5215	513.26554	4375.36158278465	3370.10096088715	4895.14936502966	4706.50597745949	4459.49186998122	4292.80287297047	3644.52959632746	2055.93629127196	6418.41383522086	2000.22967619615	1784.36628648831	1916.63080790664	3091.36623761052	4389.38293613896	3365.54030564137	4855.38042546784	4490.45633017171	3736.98621372598	4182.29475156957	6308.22037577602	4491.47677070323	3028.01439178831	4794.80109994147	6184.67643592991	3871.92898601475	4238.80258115493	4148.58931548449	4237.76371812473	--	--	--	-	-	-	-
M125T364_NEG	5-Amino-4-carbamoylimidazole (AICA)	363.63	125.03432	36482.057395672	21888.2298320401	32033.3861850743	15753.6054071109	18770.9447149833	14178.345149444	5661.40116379609	2472.80326532553	7325.97811542269	2727.45208820932	1805.48084095195	3126.77207053024	7357.35783365169	9170.56490630991	7342.44050896176	19717.0575520759	29575.3334018519	10637.8833350734	5222.87494849571	7933.37650815814	3827.33166810195	3415.33431156509	4816.36653557282	5309.41832817997	7662.1554249357	6631.19125876844	7132.78770216677	6648.8739200565	--	--	--	C04051	ko00230//Purine metabolism	Nucleotide metabolism	Metabolism
M337T189_2_NEG	5-coumaroyl quinic acid	189.103	337.09307	2786.98774644821	4371.01424155739	11200.6597946919	6476.51908617976	30293.7492383051	9601.3628685564	9931977.41308531	3149027.10869939	11542806.5232475	4529952.07047069	2890466.83534964	8004636.99372192	10100.7244411441	15162.2066436022	16791.1442202188	7089.08179009022	10594.0877618921	11482.463920222	8411776.86598786	13186687.6119513	17099234.5236372	10984665.8729954	15644701.094113	17430881.9424956	6198753.52339912	6508164.32697664	6752334.63601237	6745240.76686301	--	--	--	-	-	-	-
M381T592_NEG	5-heptenoic acid, 7-[(1r,2r,3s,5s)-2-[(1e,3s)-3-(2,3-dihydro-1h-inden-2-yl)-3-hydroxy-1-propen-1-yl]-3-fluoro-5-hydroxycyclopentyl]-, (5z)-	591.641	381.22931	8415.27712203108	8803.41953993521	8395.69196788451	9217.69877554395	7965.49101400501	9947.73107092911	8485.98107732481	4607.20523648587	8767.25406881742	9834.68295234558	8144.02907227172	8255.79760160975	7656.89338250551	8712.10458054615	7838.71483972258	6919.99250500773	8354.11526066652	8430.90261211663	7681.37706992036	7776.09036057809	7869.24922119286	7549.3561108139	7886.80969906175	8923.62780894152	9128.86601727297	8417.50249728599	9131.67431695127	8997.49330924823	--	--	--	-	-	-	-
M431T362_NEG	5-hydroxy-2,2,6,6-tetramethyl-4-[2-methyl-1-[2,4,6-trihydroxy-3-(2-methylpropanoyl)phenyl]propyl]cyclohex-4-ene-1,3-dione	361.642	431.21156	11041.0011241067	10234.1811484477	13061.3487338273	9403.29034001179	15265.1765718297	12517.1790290883	3300.12814860504	3833.91916112658	2835.28309859994	183.177923792507	429.720641707792	245.745114117976	9028.8057885242	11563.2764586471	8425.3882962225	16972.6238983168	11119.9938493764	9505.44028112908	6681.4622459759	4718.38476099595	2184.93596983054	3603.01756894141	4069.12330218857	4514.20611523118	6282.17241099636	4378.35504515139	6272.34889120058	6194.06846719331	--	--	--	-	-	-	-
M467T262_NEG	5-methoxytryptophan	262.247	467.21122	15767.2039980849	15661.1155089326	14948.8471227141	15425.3143718811	24795.096181311	14089.1079285893	350413.594434104	358380.139484903	1315770.54495064	316734.022132954	184723.876158871	303980.712465052	5449.21952923626	8264.26027118299	13134.1914033775	3171.12388284848	8397.73276400816	9622.21395382964	662119.20221481	845208.534652847	457928.791204533	334809.464160868	597514.035103653	698360.063165669	300373.964665136	304474.405775193	302059.30782911	297392.960194943	Indoles and derivatives	2504-22-5	HMDB0002339	-	-	-	-
M256T232_NEG	5-methylcytidine	232.0895	256.09251	17566.4664100053	15060.1873033721	27147.6625409646	21677.5080492886	25042.8213555711	20520.5387647764	16881.9175288805	5524.79476631305	27133.6996680989	6436.29815040831	5052.80248508702	6572.69074493188	14701.1325960996	12991.1754015541	8702.15882333107	16421.9894950365	10529.8316870479	12619.667720001	18891.1618973364	25190.417113271	18161.814007802	11320.8678767218	14675.5663769605	21480.5611812643	14112.5546846336	15000.1466713364	14772.3927707026	14995.5891578332	Pyrimidine nucleosides	2140-61-6	HMDB0000982	-	-	-	-
M337T457_NEG	5'-phosphoribosyl-5-amino-4-imidazolecarboxamide (aicar)	457.2015	337.07622	18290.0131538459	29289.3763249619	23815.3688266861	65805.9366723783	85596.17917337	62438.3616653904	10330.6175354487	17267.0453621257	14151.4798325633	6613.40033436258	6722.99302044084	10393.7762035572	36554.7681427891	43874.7549709094	22889.5314634457	23554.246088887	32865.6399080737	35947.3103919691	11430.1772273192	12814.6327409655	4784.39271070527	11451.3846384143	7614.30113668462	5402.18132952741	30496.0865095336	30237.8371866926	30494.9109350375	24176.760380504	--	--	--	C04677	ko01100//Metabolic pathways;ko01110//Biosynthesis of secondary metabolites;ko01130//Biosynthesis of antibiotics;ko00230//Purine metabolism;ko00340//Histidine metabolism	Amino acid metabolism;Global and overview maps;Nucleotide metabolism	Metabolism
M287T104_NEG	5alpha-Androstane-3,17-dione	103.7935	287.22126	31680.6400883465	17793.3357378299	103706.312094683	29686.8446571515	27326.7182679109	33783.2061742802	61632.8481694515	81779.2897328692	99733.1504200411	93838.5507837934	76337.2884204565	85330.5043002684	41761.8891838327	35673.7834559872	131496.239687752	22691.9857661339	21179.2159251332	99939.0623132301	31532.0867787366	24841.5265137236	45934.9366891894	35199.1964090302	28414.9542855373	49957.1503982897	63513.5411533801	63329.7750163284	61621.4414713	56635.0099540168	Steroids and steroid derivatives	846-46-8	HMDB0000899	C00674	ko01120//Microbial metabolism in diverse environments	Global and overview maps	Metabolism
M319T189_NEG	5s-hydroxy-6e,8z,11z,14z-eicosatetraenoic acid	188.694	319.21095	10845.9344099199	3664.83375669648	15804.5966511076	5140.72549285384	10466.8733902436	7158.81526996379	10973.3063659086	7474.55337356637	22275.9923787276	10497.8233434695	7003.3378054571	6482.14788023743	22827.3515221715	30918.8109740924	78841.1092661757	21243.5904260261	13834.4975189113	24582.5822750821	11451.2658684355	15546.8217587658	14195.1471970081	13101.6880456903	14186.9201211716	15398.9465127293	24598.1396345288	24198.8961243096	26105.1738220796	24132.2162829403	--	--	--	C04805	ko00590//Arachidonic acid metabolism	Lipid metabolism	Metabolism
M287T82_NEG	5z,8z,14z-eicosatrienoic acid	81.615	287.22105	33900.327321646	18150.344320687	38259.0821961915	38617.6550972591	15083.5044562324	60487.6504745166	38725.3430300173	62990.0266750773	96756.4319508281	114863.59304028	75854.3873009543	74171.1617779789	17321.5484542901	38038.9037470344	31051.3446575889	38323.1266501157	20975.0939481241	27328.1717063486	27019.9759065946	23031.4201876799	45461.4968712591	29301.9035126685	31145.7854638051	36862.0906581968	47463.4527627971	42766.5908603326	47423.3968220525	46398.2675565417	--	--	--	-	-	-	-
M479T256_NEG	6-[(3e,6e)-2,5-dihydroxy-4,6-dimethyl-7-(1,2,4-trimethyl-3,6-dioxabicyclo[3.1.0]hexan-4-yl)hepta-3,6-dien-2-yl]-4-methoxy-3,5-dimethylpyran-2-one	255.57	479.20962	5709.93535470928	5086.47413240449	6691.44854814219	6232.01518353037	6583.86960591368	5982.58556343345	25978.0834506052	11068.5505026736	35487.7412326889	27088.6897771486	11182.5568879461	16987.0970638016	5433.76551342099	9898.29616062399	17839.7743632333	6829.88643052007	11038.2466856454	16502.8032433501	18590.4395995532	12826.6733248378	17868.1910278502	9780.60858219837	12383.8146958733	20815.6461619326	15548.982694809	15690.1575980501	16068.0671639011	15877.0352362004	--	--	--	-	-	-	-
M561T448_NEG	6-[4,5-dihydroxy-6-methyl-3-[(2s,3r,4r,5r,6s)-3,4,5-trihydroxy-6-methyloxan-2-yl]oxyoxan-2-yl]-5,7-dihydroxy-2-(4-hydroxyphenyl)chromen-4-one	448.324	561.16573	11176.1254062546	12721.8113629843	19076.9111105822	44793.785329454	17562.3417346297	27824.4427019356	21529.2043910898	30593.1843463566	13476.6987498411	20669.2312624499	13802.9072206522	24991.2782041584	13991.2350036314	48025.6969541907	18764.6509336962	14861.1605907677	13460.0634060374	14444.2930049124	16113.8298009783	35559.1100057321	24929.1002025962	33838.2670476534	28776.5129056724	27172.2761325985	38988.2547052268	37785.1583693068	38514.1986141515	39970.2881387261	--	--	--	-	-	-	-
M190T183_NEG	6-formylpterin	183.248	190.03591	94931.5367687002	61658.8569764826	84036.744820138	59388.7017385729	71432.5811584392	54130.2134963826	22332.0138161544	11327.4097908709	30163.1117337268	13887.1485715258	11416.8511631717	13534.1562179663	24194.0325238096	36711.6590070784	22878.2382781645	44258.8803585549	24242.4867862315	31548.9366787598	37189.0110597343	46298.5569779803	35223.0179275298	27945.8105012188	43718.9329815054	33703.8419280134	36781.9126373504	40602.5340768061	40099.2173358358	40593.6917709338	--	--	--	-	-	-	-
M168T462_NEG	6-Hydroxydopamine	462.0025	168.04199	64142.3597348738	47734.3945769109	46289.5466406224	22286.7838307812	24447.4978470822	24450.7036125502	22083.5862690353	7959.75785559829	35909.3315966349	15855.5970458553	8892.9128308181	13570.6241399451	15407.209402191	19658.970797303	14956.1145985334	49000.1411860858	46005.4958716742	34364.7444680744	21261.6877916334	34192.8398214206	25084.2451466909	21644.5621245243	23811.4807600431	30213.3336459757	27458.4889147643	27872.4962263126	28099.9585954907	27679.3181490042	Phenols	1199-18-4	HMDB0001537	-	-	-	-
M138T292_NEG	6-Hydroxynicotinic acid	291.846	138.01884	29347.123879928	26666.2172723774	27542.852742791	32236.8009417325	26901.1837881638	26722.6367035208	36180.7630335163	24723.690690404	53370.8981207564	56426.9197093168	36917.2752896838	39405.4186006651	21606.9254182475	35960.0008625867	25013.9909344648	24884.755175002	20812.96111758	21443.5039376774	39889.32657686	64500.7351756793	53250.3851022927	47193.0817646973	41572.3608936206	45849.3527932915	65641.9853883183	62093.1614127843	46018.1853853023	56465.7813133856	Pyridines and derivatives	5006-66-6	HMDB0002658	C01020	ko01120//Microbial metabolism in diverse environments;ko00760//Nicotinate and nicotinamide metabolism	Global and overview maps;Metabolism of cofactors and vitamins	Metabolism
M353T435_NEG	6:3+6o fatty acyl hexoside	435.424	353.07075	16323.7034282999	17430.7669767073	27564.7673017297	23194.3596007091	9516.68629893755	18641.0297740937	46935.2123390893	30960.0413584511	197220.391911194	49899.0541491774	16671.9576840421	49987.0831392409	11453.1314659341	23425.3406358199	6645.85780835411	21843.4163456275	17834.1516954412	15755.2137382594	112377.651320039	237942.169637095	136978.459944732	93179.0058508318	123840.580245538	144157.46942869	57523.0880508321	60988.4784901485	59752.6579016013	60985.5157365065	--	--	--	-	-	-	-
M225T33_2_NEG	7-Methylxanthine	33.419	225.05762	7802.29972934818	7280.62061437284	7975.3194710246	6866.42189394326	6181.8134709523	19434.9871511219	26423.9611811953	4324.07047283545	9742.37721588129	32524.8543463857	16968.1404437731	4396.43617723555	25157.7986900438	6510.74201926009	9355.22873988362	6325.97212101939	22652.5940267066	5370.21565632752	6758.84244319745	8981.15431670464	18942.6046329289	2964.43917436669	6326.00135449978	6045.77033567852	5941.83995736846	6191.08026186687	5923.1784187636	6821.98432028704	Imidazopyrimidines	552-62-5	HMDB0001991	C16353	ko01100//Metabolic pathways;ko01110//Biosynthesis of secondary metabolites;ko01120//Microbial metabolism in diverse environments;ko00232//Caffeine metabolism	Biosynthesis of other secondary metabolites;Global and overview maps	Metabolism
M321T32_NEG	8-gingerol	31.875	321.2086	68013.2865950176	68016.2360283717	88636.3543800175	50885.8632495355	79596.652692962	55814.4018478609	104155.730116961	81617.2872140187	75367.5909746012	40613.5063262237	103046.286301395	109872.57583173	63828.9310812845	80740.3150276026	85483.8614096038	61932.8753808684	86653.0575076529	80407.936531318	63976.8673001921	115289.250761995	88876.6308665587	51818.6257304768	99793.3068666544	82238.079805805	82921.0876471097	82946.2119444142	86755.8054643143	84441.3482378188	--	--	--	-	-	-	-
M282T237_NEG	8-hydroxy-2'-deoxyguanosine	237.499	282.083	31132.9632401455	27202.3134396173	48125.2240522823	44614.913431757	44396.5129252143	37749.6103609495	149369.061395891	20863.4173120725	169465.867819027	28282.9120604174	9477.95275724477	32394.4104110703	22516.3060354922	14436.4892659951	11073.6466939731	15009.1432190517	14680.7118883117	11966.8071220015	228195.728922926	174012.34424484	384713.398325867	87501.275854684	227345.542619093	265422.972922124	79307.6240843291	82807.341591444	79429.8418523474	86846.9381417734	Purine nucleosides	88847-89-6	HMDB0003333	-	-	-	-
M301T187_2_NEG	8s-hydroxy-5z,9e,11z,14z-eicosatetraenoic acid	187.214	301.20033	90965.3682736453	67628.8558508799	73995.2687246223	62150.4327106741	90940.7755488541	60162.148868844	272448.202948732	139383.673985345	205558.342639864	150409.144609774	175992.716999693	99479.3737026921	87033.9288946513	102115.495584922	81601.5681325796	81638.0012805007	74294.3715826209	94836.5309300797	213694.822074777	121539.998491824	164668.288047018	114081.161774191	159791.306912419	165256.445270042	97804.1913177347	105957.531215402	117046.341497187	90742.6710583675	Fatty Acyls	98462-03-4	HMDB0004679	C14776	ko01100//Metabolic pathways;ko00590//Arachidonic acid metabolism	Global and overview maps;Lipid metabolism	Metabolism
M261T173_NEG	9-(2,3-dihydroxypropoxy)-9-oxononanoic acid	172.57	261.13298	54841.9015517486	51030.7447162531	139629.151390611	128757.229949069	174247.563288688	104997.867458198	161923.373910435	113201.855019529	247011.621437244	178458.384626986	127988.112998814	101154.342293726	55897.894159321	70340.8085878879	21514.2408543479	57031.0203706149	87545.3056837003	39140.9181122456	75757.2140606917	250054.407855112	110954.42420527	84247.6117557883	134802.65697836	149129.45051619	84057.5713440958	83953.6040892472	83412.0387161554	47822.5058787931	--	--	--	-	-	-	-
M295T63_2_NEG	9-hydroxy-10e,12z-octadecadienoic acid	63.205	295.22607	114595.347684061	106489.562133272	220474.228456499	187077.112150162	205699.519639248	176989.488854647	557604.31096415	703540.641104729	1258820.62241672	561669.597212205	651963.307590742	550183.195319913	360990.361857619	98118.3265979333	89687.3372546349	142572.069461706	56632.0461002245	68748.1830872467	374675.934136172	961120.917025498	1264756.59489038	998739.779840415	1394727.62505965	900395.701737677	576537.550772039	521937.519976395	556696.001216631	574667.294659528	Fatty Acyls	98524-19-7	HMDB0062652	-	-	-	-
M291T71_NEG	9-oxo-11-(3-pentyl-2-oxiranyl)-10e-undecenoic acid	71.174	291.19485	58498.7505522001	58546.2401709604	62308.8315294807	57238.542401477	102924.354725628	71987.6882465961	149000.895707523	203997.147774782	390981.546308397	278558.42526437	296286.418459227	187945.615336639	99670.7167473826	53168.885026289	40838.2701754826	76096.6717979976	30765.07363405	33278.2964632423	94870.3044354469	225241.416571157	265928.663524785	180318.355326901	220506.836802045	228415.274476448	190099.375662334	182509.163274448	182527.121718548	190754.582651606	--	--	--	-	-	-	-
M293T182_NEG	9-OxoODE	181.651	293.2103	17772.5143145554	11071.7178451701	14035.7596354568	17431.2569802688	18986.7642893831	13281.6027125019	37443.5650723682	7273.88747917144	19162.3993356797	18239.3198400106	9464.30057676756	23214.7431277321	13165.7849851655	10299.5493062983	16653.2227691917	11371.3237841664	46536.2647735687	15110.5874539543	5592.2544979824	11128.3905327331	13489.632228884	11925.5135655155	12666.2122751438	15209.5043670361	17687.1286266734	34343.1853389092	17935.1713323359	17886.4636535642	Fatty Acyls	-	HMDB0004669	C14766	ko00591//Linoleic acid metabolism	Lipid metabolism	Metabolism
M313T141_NEG	9,10-DiHOME	141.139	313.23629	66056.0920436585	55121.2760271466	91997.9816931064	90267.8681830585	94328.6790475226	89040.8780587189	31589.3250201546	24954.9183979917	74998.2635773454	15215.0374951612	42174.4087148667	29005.8845609738	134311.291140449	124064.494514981	131014.236852525	170188.704568901	65753.4516030114	85355.4358737936	35606.886049365	107104.314410233	95170.3458843876	59156.5466373101	90475.9706425212	50078.6326335975	82960.9375511603	83518.1679618703	83722.727561536	105839.701415547	Fatty Acyls	-	HMDB0031679	C14828	ko00591//Linoleic acid metabolism	Lipid metabolism	Metabolism
M295T129_NEG	9(S)-HODE	128.847	295.22603	8757.41100686237	13877.7219738655	19759.1677751702	20273.8013173636	17469.4370360433	9053.99552373965	10324.0345959334	5207.35742623048	401922.082668283	16176.0539689795	15154.5379213455	12970.6230650537	27987.6747707657	23528.0933736173	23310.8586482206	30937.7846775677	15222.3844261364	19806.5065101885	14179.8765805118	16882.8516836876	151212.370171678	14597.580848247	103255.049262961	25035.3286284326	19380.0971542917	21196.0510851325	20846.4145564478	21239.695602292	Fatty Acyls	73543-67-6	HMDB0004670	C14767	ko00591//Linoleic acid metabolism	Lipid metabolism	Metabolism
M281T294_NEG	9h-xanthene-4-acetic acid, 5,6-dimethyl-9-oxo-	294.0115	281.08424	6374.43757073496	4568.6932280178	5474.18078059802	4659.75986273667	5439.32835235064	1864.87374484151	12206.0651112798	4415.61797325347	14904.6548313942	8202.37117950639	5368.02648431893	5975.37756711688	21355.502108592	40403.0227320624	28566.5488639565	19451.4406189032	14471.7227927188	15584.4340851038	37712.8178222076	28626.4317996846	28376.3266011645	13737.2975758606	15889.2254358776	44514.7977675261	10317.3034118523	10685.9294640278	12006.7068515314	10499.8639421253	--	--	--	-	-	-	-
M579T261_NEG	Acanthoside b	260.555	579.20669	1832.80327668071	1193.24607035684	1996.02201544959	980.332327140585	1510.75959797468	1453.2016473225	2966.48986736685	2267.99789522467	4575.44140597679	4879.7430104749	3235.76986965044	4281.6195916982	915.896015681838	3221.91631078838	4289.95641287195	1199.03900614863	3450.30328772819	2662.72044369065	2361.55036964657	3724.14440866273	1517.42956291294	1334.80820409203	3471.02533790186	4693.85773631832	2279.57230597497	2985.96436417469	2744.82555059737	2674.8274462263	--	--	--	-	-	-	-
M150T307_NEG	Acetaminophen	306.9745	150.04142	42029.291207778	31149.0592476363	59016.7000590372	39227.3030969932	51820.691279778	44422.84975986	5158.4969534861	4544.85776397773	12541.6338883314	4307.82189435343	3584.06045556804	3939.60575272346	86597.7956276998	60041.6072365479	49316.6281512003	154582.801304753	62226.3070346842	77093.5212952624	5144.74218132071	6210.51733611648	5526.38581500998	1748.25025823991	5171.75029649812	6921.64796469104	25919.5316167287	25806.0611564725	25683.3442540615	25917.212372431	Phenols	103-90-2	HMDB0001859	-	-	-	-
M473T408_2_NEG	Acetic acid, 2-[[2'-(5-ethyl-3,4-diphenyl-1h-pyrazol-1-yl)[1,1'-biphenyl]-3-yl]oxy]-	408.399	473.17212	23069.7227520785	14499.7782485339	17192.4620576808	15478.5044155676	11606.6486946564	13687.9534457529	4132.06594689947	2765.8084095601	7962.2624036167	3171.28709793566	3019.07531998536	4903.40305363953	7907.42636170499	8474.74733215488	9654.32693053976	15318.1771247166	10590.2363832187	11400.5177928385	7210.41347296518	9903.65916391711	7543.63788585212	5299.7024602221	7803.30986244452	7237.16315150908	8690.83709087173	8108.6874964324	8079.244908331	8063.12961997547	--	--	--	-	-	-	-
M221T380_NEG	Acetic acid, 2,2'-[oxybis(2,1-ethanediyloxy)]bis-	380.2325	221.06553	78714.6415387768	42514.0547897686	55603.003660184	35675.1077493158	38056.4147812371	45612.4594389026	81019.6792852694	63195.0223820617	96268.6401568458	28126.4176961141	45751.9312080514	60827.0751712945	37546.0337042409	83475.323679849	63467.1929068478	37437.1955012366	64747.4697049714	59148.4997320606	125703.664989124	125850.282586861	91795.2841671605	85314.0372580708	110090.931085994	144757.309821236	56565.7150517523	54869.7473873281	55236.1813594087	67365.0227835982	--	--	--	-	-	-	-
M172T198_NEG	Acetyl-dl-leucine	198.3825	172.09726	2394.54233854938	2182.75071419896	2243.19855123798	2127.04370376177	5695.79214367133	2283.80651178977	5046.98917895008	3219.35351596833	14761.445723248	3344.68604844047	2915.57714717074	4915.33646722557	2452.98582789747	2716.57924880179	3117.69622104017	2023.61972029229	1944.6907927208	2150.26904297859	13451.1495365302	14131.6703006194	6996.27632556165	7689.47227152549	6755.32405982078	7314.08159424809	8961.5449716804	8536.72521527295	8741.89104475706	13224.7319142917	Carboxylic acids and derivatives	1188-21-2	HMDB0011756	-	-	-	-
M134T298_NEG	Acetylaniline	297.77	134.06016	4804.52230977585	6185.14893023351	5770.79731492384	5843.0352115973	6567.73256264342	5505.80114863687	4231.32073576587	2297.90544560032	6881.08334082542	2963.67520126816	2109.71037284322	2794.01179216426	1745.49592612117	1775.20027282922	2116.58715909367	1162.34603160577	2178.56993240666	1352.96762442253	2684.26803832986	3645.98754629904	3408.76718233001	1979.20166291796	2248.90574144749	3701.42712032553	4590.34951269082	3240.18272530096	4405.26535104141	4377.23279800594	--	--	--	-	-	-	-
M202T435_NEG	Acetylcarnitine	434.977	202.11836	27724.9891553749	12900.015036594	32125.0802579405	41205.172901388	32075.0071568737	33383.3397435707	4851.89213758317	3418.80359175771	4775.58035726593	3274.49227329107	3283.94785408075	3089.27690179611	17706.9425713565	9852.14011362112	6384.13203406908	20617.8949137652	9578.08055386082	10562.3986995372	4688.44724400408	9647.97417971501	4172.4598671341	6280.54042762775	4577.15932604383	5271.68766571488	6454.63244703353	6530.82533354699	6532.1334481365	6334.88410227527	Fatty Acyls	3040-38-8	HMDB0000201	C02571	ko04931//Insulin resistance	Endocrine and metabolic diseases	Human Diseases
M116T254_NEG	Acetylglycine	253.873	116.03437	5775.12224006215	7504.92014172293	14926.4077151017	4168.45576650267	5019.02713005544	4194.59288547354	57640.7557491279	24570.1996717366	70319.6473745303	68463.1401212121	23631.2913114705	55900.6037461188	2903.58231076878	6161.9790163475	6655.47122503813	5868.57935158473	4672.52976854247	3293.46075375536	79030.3019284661	26978.3978650016	32546.1713891265	35517.9842279218	27448.5044384389	46930.5763312089	31969.5905911686	31624.4996996547	32053.5039890788	31229.0623625523	Carboxylic acids and derivatives	543-24-8	HMDB0000532	-	-	-	-
M134T180_2_NEG	Adenine	180.3425	134.04669	16203847.9654179	10293221.3662648	18064477.879901	11925455.1103208	12088804.4610895	11544596.8146481	522055.778405093	369233.033017742	547035.764582142	244883.403757478	332063.24620756	421803.27658238	13999189.9179911	13057490.9991608	10014663.0467839	18957179.1628872	16659247.3968918	14176099.6512551	542988.748313866	1519061.90531229	762361.221612909	1310492.16119522	895635.303207851	660602.534103065	5555816.27760075	5555551.22101813	5555722.69400045	5380129.8863918	Imidazopyrimidines	73-24-5	HMDB0000034	C00147	ko01100//Metabolic pathways;ko00230//Purine metabolism;ko00908//Zeatin biosynthesis	Global and overview maps;Metabolism of terpenoids and polyketides;Nucleotide metabolism	Metabolism
M211T406_NEG	Adenosine 3'-monophosphate	405.685	211.00043	7321.60987812811	5850.54956064927	8601.27420758378	4587.96417329609	6045.95491894698	5558.59331579627	11359.7521207139	4671.66452633063	10895.3922333165	5144.3874263481	4071.09367606797	5539.24181010311	5035.25793693138	8090.75052065635	3683.93514989214	10839.4013822694	8260.55992461596	6312.60277440316	7526.65217184656	8965.28596946363	13738.6158760587	7511.32867322338	9395.68215373705	11471.8943412844	7420.27526664591	7184.67397920335	7720.37329282728	7277.71486756332	Ribonucleoside 3'-phosphates	84-21-9	HMDB0003540	C01367	ko00230//Purine metabolism	Nucleotide metabolism	Metabolism
M328T264_NEG	Adenosine 3',5'-cyclic monophosphate	264.01	328.04338	47476.8828348772	41041.96454423	55991.9428494641	26784.4157315791	26496.0861075271	30869.910173246	17703.9592049683	17273.5380977112	50921.0047416091	23317.73170414	17492.8904190552	30550.7251132031	19415.2183107742	32106.7094940557	18908.8762052295	50259.1825341996	39718.0365136761	21125.1473565817	90195.5836040739	111112.918865768	150963.66798369	74277.5233424654	118438.028709569	126344.25741441	65276.6735152212	65271.4275165537	65265.8586229253	67278.4766979328	Purine nucleotides	60-92-4	HMDB0000058	C00575	ko00230//Purine metabolism	Nucleotide metabolism	Metabolism
M328T175_NEG	Adenosine 3',5'-cyclic phosphate (cAMP)	174.774	328.03819	11906.9192676026	7128.12489207796	13880.2714320517	9618.57879488505	8263.09874525145	14356.6863918685	11592.0041046241	7338.03818977192	30068.26432162	15022.4700517544	21764.1825850472	11300.6007942623	9456.44894945482	8872.97864661873	7101.88807374498	9104.5856249302	11200.6938125026	9109.10878810585	80447.7993717025	63203.3974687256	82085.4926853002	67450.8459689742	105331.398318448	66286.0901637166	16615.4158222641	18650.0906702296	15382.4984805134	13141.9612956038	--	--	--	-	-	-	-
M558T418_NEG	Adenosine 5'-diphosphoribose	417.7915	558.06181	3834.95484916476	3780.33272694146	4418.48058746692	2428.80447220198	2289.53753250591	3844.71274673397	13043.3038260375	3368.74999120402	6635.90409004389	4085.45506301291	4314.60483080835	3635.26757249357	1881.22568988459	2616.14875986251	1620.26638693398	1804.57583557964	2458.42477986958	1022.59333869838	6295.13758468292	5367.07830030451	9313.07432909409	5340.47072720882	10578.3711242372	11026.156790238	6950.93644774995	7088.57219127005	6852.67353474393	7089.43450579889	Purine nucleotides	20762-30-5	HMDB0001178	C00301	ko00230//Purine metabolism	Nucleotide metabolism	Metabolism
M346T435_NEG	Adenosine 5'-monophosphate	435.196	346.05414	72838.3450554622	14605.7245249756	89649.4478932047	22414.0804330567	13741.8266702172	12878.6452777812	12885.3964524124	10763.5688587483	14233.6766303353	11678.8645552384	4147.06505848808	3176.78472021685	6907.19151964932	23089.3890146411	8030.1411514816	13395.2026326038	13578.9782615717	10794.988978687	8312.40920755624	6701.25463319522	8343.99717400393	31819.5676605503	11594.7784016088	17763.0692010586	18233.8642134295	14500.6017409031	12784.7907911623	24500.8275720896	Purine nucleotides	61-19-8	HMDB0000045	C00020	ko01100//Metabolic pathways;ko01110//Biosynthesis of secondary metabolites;ko01130//Biosynthesis of antibiotics;ko00230//Purine metabolism;ko00908//Zeatin biosynthesis	Global and overview maps;Metabolism of terpenoids and polyketides;Nucleotide metabolism	Metabolism
M129T274_2_NEG	Agmatine	273.508	129.10234	6913.93239971427	7374.59482242177	8125.36652553673	8417.6250702061	7722.17738734065	6495.92540358684	18049.8975856927	7997.82834755055	20622.8003423097	15234.208918584	8999.38929181382	15938.7275852275	4423.19197082181	6060.19585564163	5830.77677460979	6648.54355709677	5237.83079172922	5341.60083864459	5643.08338247075	6481.1866198876	5662.83171400908	5655.96882607371	7042.15288904464	6940.15873734523	9669.85149931335	7500.6757767269	9693.15289974846	9690.93151992135	Organonitrogen compounds	306-60-5	HMDB0001432	C00179	ko01100//Metabolic pathways;ko00330//Arginine and proline metabolism	Amino acid metabolism;Global and overview maps	Metabolism
M465T39_NEG	Agnuside	39.2015	465.15733	1986.85414248912	163952.459992111	472617.986971588	360735.608607436	353343.784447217	378801.91439189	11536.9029183641	11608.887587925	18394.802315271	10066.2944495166	3989.68860066582	8238.3975888483	85031.9360722652	37448.6446496051	64153.6526230366	42049.7634477377	29762.5101544415	31856.9389336598	8633.13225726987	8143.61141899328	3185.34069286855	5218.64772464288	6863.55662532875	6508.13558045604	93730.5504183225	92714.7281107732	91642.1687431768	93371.0254827551	Prenol lipids	11027-63-7	HMDB0036561	-	-	-	-
M202T350_NEG	Ala-Asn	349.953	202.0822	63214.6772266124	52868.0509938201	87274.3637012858	77982.3741517425	75689.6754106937	73141.8156288094	18671.2897352938	9489.64065549417	34317.1527681798	9594.9266625652	10402.0368038603	11471.4687215288	48798.2157382778	54751.7393100494	42970.2562959564	56726.3401842471	38666.8158837153	42606.8698870264	17916.6439492734	51850.4103601375	32123.0300128719	26828.0436127492	18612.3555493574	26201.3139308978	50554.5795143876	48213.2339443263	41617.6003967937	50597.0487954341	Carboxylic acids and derivatives	-	HMDB0028682	-	-	-	-
M203T410_NEG	Ala-asp	409.914	203.06625	91238.5554856991	79332.3595093838	123610.463079443	92973.1146799893	105076.578666115	95948.1784341349	21636.4224659041	16636.5972052381	37155.2928371899	14953.1242332194	15532.7849811652	19964.3991607818	45649.098108721	57821.3908122478	40133.8569234122	62639.2779509495	34542.1225081533	43020.6406349981	27043.8719518962	30693.0628234966	25200.7268912196	18238.0829224662	22025.3291497368	36820.7314632137	40932.2578144196	39934.9637971064	40619.2974261327	40205.1605509814	Carboxylic acids and derivatives	-	HMDB0028683	-	-	-	-
M216T333_NEG	Ala-Gln	333.124	216.09776	80808.635082423	62113.4223631137	117040.468433482	114041.224207224	112129.03550255	89185.6548471071	16447.9813085324	5469.1526528954	48329.2743074465	9034.5107497414	5920.66611659809	13616.1714635637	48262.5444528175	49347.7524930565	30267.3681115368	68407.8528468727	41552.847435408	46725.4067646986	16366.3102431118	42152.7457548886	37278.8086212037	22201.2093818726	25692.5215484161	35721.8418507928	43630.5718174425	43618.4850151462	43762.4158546534	54511.7998231398	Carboxylic acids and derivatives	-	HMDB0028685	-	-	-	-
M216T415_NEG	Ala-Lys	415.083	216.13437	2238.14202096366	15647.3971544193	28162.4857558435	27381.0523581418	18004.8472719007	24663.1981775369	3505.87627409722	2661.88374204127	4945.33549764907	2907.66630050316	2810.81350240226	1660.03289131101	1428.92257337237	16150.1500071973	14727.5719612107	17706.7765970406	11992.0357592251	18452.6485478165	4159.45841619692	4509.66785499587	3131.73603350491	3402.923181444	3769.27389444277	3369.27242295039	9912.42857007565	8821.39782052486	8059.31151476286	8049.84699290309	Carboxylic acids and derivatives	-	HMDB0028692	-	-	-	-
M235T234_NEG	Ala-phe	234.338	235.10812	41658.940930687	32934.9702922278	13617.7734325944	35668.3958496283	38548.4985917507	37404.8715453896	25908.2055844269	11066.182821113	15474.2551737703	12717.9159984088	8990.89078363361	6969.47141631006	24076.7739453553	28885.5988907377	17639.9040978296	8223.78341974153	28070.6654249334	29505.3634086988	32004.5939439576	39848.8252314143	37895.3704243132	17312.9015217026	33849.5847053488	41433.3993712634	27623.2346996008	28126.4177201815	27473.9868860182	29449.8484513971	Carboxylic acids and derivatives	-	HMDB0028694	-	-	-	-
M88T338_NEG	Alanine	337.665	88.0399	286133.035252456	211971.108137265	379937.708347932	185446.440015663	292320.851596832	227597.183585184	87971.6773233514	49284.1957308388	100098.77162839	20562.3116137703	35187.2752437857	36071.623793265	135713.760662854	310946.497393244	325862.737196098	192960.749846771	223109.49382576	238560.77668366	142302.662092988	152597.77842472	148115.735619665	98765.4422402475	154413.650286035	144125.443623565	147102.715623648	147066.179372416	147125.295395906	139431.171779357	Carboxylic acids and derivatives	302-72-7	HMDB0062251	C00133	ko01100//Metabolic pathways;ko01502//Vancomycin resistance	Drug resistance;Global and overview maps	Human Diseases;Metabolism
M303T150_NEG	Aleuritic acid	150.249	303.21609	30194.677708127	28210.1741024437	31556.3249843861	25956.2057618786	20294.3849897272	36729.7359264163	29928.210240122	14710.0981006149	43663.9749523609	45009.3849277899	24526.6279664809	17519.7271810176	117196.70338072	217182.298333779	229308.26312279	59826.2742901916	124209.164938394	111620.574591707	22874.537090028	24764.2013329473	36597.1015723407	9326.15056763073	13315.3347892018	40707.5619568906	36743.3249904967	36779.9253547452	36831.4812944727	30127.0302154199	--	--	--	-	-	-	-
M132T351_NEG	Allantoic acid	351.053	132.04069	181518.233543712	210726.572601904	200619.915643588	119492.607627929	108090.162979598	127580.246557618	9561.90257792832	3681.34388682999	14998.46602445	12304.6799482176	10412.9644876706	14764.3496266786	48202.4497768955	57658.2400157767	97613.5708621089	124518.490286857	72679.4541100803	57764.0865210012	1211.2880465942	4334.24900378227	1713.92400023387	1867.94629068246	1600.85939648391	2450.35369837947	54844.8430157495	54175.0315281234	56944.0467669935	52770.760402313	Carboxylic acids and derivatives	99-16-1	HMDB0001209	C00499	ko01100//Metabolic pathways;ko01120//Microbial metabolism in diverse environments;ko00230//Purine metabolism	Global and overview maps;Nucleotide metabolism	Metabolism
M819T451_NEG	Aloenin	451.4815	819.21533	6634.76036679855	3683.02705868532	8354.38999328773	4556.41800270302	2230.55184165737	3884.52626862921	7124.72886530687	8767.1505534126	9239.30131536497	7761.58888751725	3212.60660896994	5590.78168780944	2798.93417107399	4393.12743802202	3262.07033923057	4203.37952924813	3647.48638089398	3666.57566667172	25344.9069152348	20021.7640383882	15350.4580290176	12708.0102474811	19073.7763372039	16505.4065402234	19583.1011458745	19435.4476986022	19571.2331284544	17459.4150100301	--	--	--	-	-	-	-
M319T451_NEG	alpha-D-Galactose 1-phosphate	451.461	319.04174	5306.46925125223	11244.2653140644	5160.71225793344	6144.81018013913	8474.28219801169	3956.98350721168	17533.7524238036	4921.08651964668	11131.2346578902	14774.7149982916	5407.82708833209	12272.378087824	6167.59032447779	8770.53767422806	5405.16184863205	3268.8515929037	7689.14878516143	4499.92309566356	5844.53938632059	8580.36481567995	7098.39634208609	4236.03061210482	6702.55154209176	9320.08500672063	5579.16235162788	5615.45560064081	5910.77016069997	6309.21674422347	--	--	--	C00446	ko01100//Metabolic pathways;ko00520//Amino sugar and nucleotide sugar metabolism;ko00052//Galactose metabolism	Carbohydrate metabolism;Global and overview maps	Metabolism
M239T291_2_NEG	Alpha-D-Glucose	291.362	239.07589	16295.8326433258	13198.4810668961	14833.0680832124	9575.4333681973	10637.7363757765	10034.7811812019	27408.0101942332	15290.2467349393	37829.7574914238	19694.9853468452	11067.7585226057	22123.1289799285	8354.87670477804	13606.2459770245	11400.2699316085	10605.9330965003	13862.6180224721	13192.3376296854	19652.1704537877	25879.6106205039	18726.9909447194	12894.3720541431	18177.8357553487	19240.5492931457	16183.6855932336	18017.866395795	16556.5827465278	15841.0366968971	Organooxygen compounds	492-62-6	HMDB0003345	C00267	ko01100//Metabolic pathways;ko01110//Biosynthesis of secondary metabolites;ko01120//Microbial metabolism in diverse environments;ko01130//Biosynthesis of antibiotics;ko01200//Carbon metabolism;ko00520//Amino sugar and nucleotide sugar metabolism;ko00052//Galactose metabolism;ko00051//Fructose and mannose metabolism;ko00010//Glycolysis / Gluconeogenesis	Carbohydrate metabolism;Global and overview maps	Metabolism
M188T345_NEG	alpha-Guanidinoglutaric Acid	345.4365	188.06673	11853.6446770622	9539.00788325359	16025.7416794999	8211.53838151889	9816.37653706542	20084.7159644647	12915.6477018565	22083.2313153734	3102.3610960544	10634.2377275834	11337.2458174157	10504.0067773543	10496.4290127423	32313.7196710146	6955.71740925752	19088.5338609381	23403.2981642587	9753.49276933831	1559.11174861052	4424.20187655519	12649.6489362539	8086.47313426774	7879.81692991025	23145.5396526633	13918.9073502424	13992.7537103659	24023.5624667289	14089.274218554	--	--	--	-	-	-	-
M145T408_NEG	alpha-ketoglutarate	408.348	145.01336	8446.47913654946	2009.53083108371	5562.33330456039	12425.2045599709	6653.22576904008	9833.23387665296	11604.843680463	10463.1677997751	9074.48211076667	8502.5540547968	15252.158348772	8628.24600844193	2654.63344842117	8123.92823785343	6448.37737962734	3527.49521625641	8013.41109370762	8692.96713479747	7364.39449900779	7147.8475126376	11911.8918035572	13281.2353419829	18457.9904329066	10932.057870995	9765.13075249191	7187.31740848727	13033.28627528	8951.48513466593	Keto acids and derivatives	328-50-7	HMDB0000208	C00026	ko01100//Metabolic pathways;ko01110//Biosynthesis of secondary metabolites;ko01120//Microbial metabolism in diverse environments;ko01130//Biosynthesis of antibiotics;ko01230//Biosynthesis of amino acids;ko01200//Carbon metabolism;ko01210//2-Oxocarboxylic acid metabolism;ko00630//Glyoxylate and dicarboxylate metabolism;ko00053//Ascorbate and aldarate metabolism;ko00040//Pentose and glucuronate int…	Amino acid metabolism;Carbohydrate metabolism;Global and overview maps;Metabolism of other amino acids	Metabolism
M115T110_NEG	Alpha-ketoisovaleric acid	109.886	115.03924	11389.4249027912	27392.4841718941	48166.3646465492	39954.0095475536	38203.3757176893	36966.2350390244	90623.7056113785	51844.8826065127	85915.8218553232	38010.780329011	44334.2574334547	54079.149723302	17910.229605334	22719.7663721707	36879.9483198781	22105.4923808651	14298.3638464814	25261.0389339179	239411.261009982	180212.358921126	334934.920860821	161107.654624697	216861.314539043	347111.919628868	185639.130160492	235723.581877123	196845.164426038	273863.996148647	Keto acids and derivatives	759-05-7	HMDB0000019	C00141	ko01100//Metabolic pathways;ko01110//Biosynthesis of secondary metabolites;ko01130//Biosynthesis of antibiotics;ko01230//Biosynthesis of amino acids;ko01210//2-Oxocarboxylic acid metabolism;ko00770//Pantothenate and CoA biosynthesis;ko00290//Valine, leucine and isoleucine biosynthesis;ko00966//Glucosinolate biosynthesis;ko00280//Valine, leucine and isoleucine degradation	Amino acid metabolism;Biosynthesis of other secondary metabolites;Global and overview maps;Metabolism of cofactors and vitamins	Metabolism
M867T526_NEG	Alpha-solanine	526.46	866.50831	2888.95324821919	2173.33431401272	2983.84725394396	2628.04818209257	1494.60004878116	1653.86906815956	568.033951727124	561.028357294805	743.756023987919	534.355767116943	1120.73845492435	1006.24002015219	1470.87790108661	1188.07216347693	1633.54934664007	1478.99079027836	1663.4496040228	1801.5752359449	587.380348300639	821.362792264842	732.248316817951	609.971850893784	608.57772725678	918.760682280921	1017.77645752569	1017.4596363912	1063.99273111508	1017.54295307162	Steroids and steroid derivatives	20562-02-1	HMDB0034202	-	-	-	-
M473T32_NEG	Amastatin	32.4635	473.28117	197880.647690534	247665.694120425	256797.663257669	193665.580183769	269228.770410251	247745.293798726	238487.807555747	243225.487506314	246872.688246158	221027.45955531	178910.503209896	240035.455520465	164697.344995331	206815.547240244	199756.143114407	153950.292857184	266135.216929822	210109.659830987	4195.62452943905	236424.396250655	193981.414028779	220277.644023357	231269.5316323	245303.33991977	257427.254561147	244178.913929771	250789.988206536	244065.628692642	--	--	--	-	-	-	-
M221T373_NEG	Aminomethylphosphonic acid	372.968	221.01096	31687.9498456182	25946.5563282834	34096.6588223991	35535.7894004951	33436.066000591	30921.9893567999	19751.3252709139	16058.5633445554	19273.7412268883	13591.563279694	13176.4787359943	24747.4861311383	32870.0646012062	28489.9180617973	23603.1846647311	29707.8848287094	19921.3705417047	24633.0837939136	24927.7735376409	22488.1899005992	20380.8487422445	25602.7095664723	25293.8020357675	23871.0614768851	21372.0919462511	26658.1336832752	21739.2159235221	21327.5597885893	--	--	--	-	-	-	-
M255T36_NEG	Ammelide	36.0215	255.0683	50649.3559429703	51703.8580849252	51959.1353613637	79376.1887719927	59644.9321504656	49959.7118417022	54849.9808407392	34513.8656020289	67503.5941893386	39413.6308829408	26466.9333913362	35318.4538321987	50366.8725980123	52445.4201620081	73712.2350024534	44390.303927807	44350.1999379385	54030.6958046549	38750.1004951321	58721.7058639056	55692.0600378837	22672.3181212886	57000.8968179498	65422.9361075825	54905.8675261567	54399.9844836419	55206.1741492773	54394.605707821	--	--	--	C08734	ko01120//Microbial metabolism in diverse environments	Global and overview maps	Metabolism
M485T276_NEG	Andrastin a	276.408	485.27142	17483.3971923362	17408.0036111626	47126.9221113541	38807.9634107371	44742.9757136505	19102.593927153	8266.49904130223	5988.74510171221	11510.1421706658	3183.66942896433	5231.8335789069	5612.66568446021	13298.2821158329	13585.4687370338	18140.483402811	21456.0111644592	12673.3912282943	15035.16984271	30400.4463665731	15133.4347428059	13834.0482920821	8938.84020636801	19002.3580834794	15325.6305613938	26270.002334919	17446.9814402431	26215.8528424695	26305.4297591326	--	--	--	-	-	-	-
M465T447_NEG	Androsterone glucuronide	446.51	465.24758	1824.2732175344	4319.93761850113	3976.47927898158	6439.19625799361	5845.03597641836	4396.02787699639	3249.53248079219	1017.64306621816	1871.86101617554	1612.11443828341	6818.44801697375	5361.57197288962	7658.23332501139	3084.75169761089	4803.00488314272	4566.1342328384	6109.47183299983	4522.24648173566	3279.15812496272	2526.08559604155	2386.37576875161	3424.87365556854	3855.05713294688	2117.9462953867	3409.37841808867	3642.50526255513	2900.45481147351	3887.39739161149	Steroids and steroid derivatives	3602-09-3	HMDB0004484	-	-	-	-
M147T158_NEG	Anethole	158.334	147.06512	104027.081228887	299797.453291865	185650.488298422	140889.39217177	229013.996090048	252448.077615581	1099857.14817904	606704.895425603	795142.252028821	557312.051446344	610871.046003217	486229.634359555	196178.651634087	223287.921445092	104551.395445804	121253.505903372	215447.605335354	204834.86753043	175967.17250652	162832.983528301	479629.439517573	243838.771481545	308763.292037066	461104.318858962	262164.618203789	284961.854355263	284535.98412882	128688.177003155	Benzene and substituted derivatives	4180-23-8	HMDB0030837	C10428	ko00940//Phenylpropanoid biosynthesis	Biosynthesis of other secondary metabolites	Metabolism
M136T297_NEG	Anthranilic acid (Vitamin L1)	296.969	136.03925	22562.8772160916	32977.5647777462	26260.4543988903	23915.1109605049	27889.7421420202	24684.4050718463	13973.7427505858	7969.17619027754	12809.3451101638	8146.16271992702	4415.25726718574	7910.04816855414	5948.61792768972	12682.9919786658	11416.3351605412	12848.0389869071	14639.8035887664	12348.3497226125	8395.84235221881	9617.96335251791	10746.9923672975	6746.94181252342	8738.42494527864	15583.097952494	9499.92962029297	9833.25242892885	9608.41543501116	9967.40749866631	--	--	--	C00108	ko01100//Metabolic pathways;ko01110//Biosynthesis of secondary metabolites;ko01120//Microbial metabolism in diverse environments;ko01130//Biosynthesis of antibiotics;ko01230//Biosynthesis of amino acids;ko01220//Degradation of aromatic compounds;ko00380//Tryptophan metabolism;ko00400//Phenylalanine, tyrosine and tryptophan biosynthesis;ko01058//Acridone alkaloid biosynthesis	Amino acid metabolism;Biosynthesis of other secondary metabolites;Global and overview maps	Metabolism
M547T29_NEG	Antimycin a	28.877	547.24236	2605.75977654488	2719.84355812616	114066.240554578	4968.91286855042	235814.419844414	160163.602277602	56374.7450937665	22328.0092449502	51841.273350062	23953.7229099739	21634.3406000794	36267.4370226327	53529.4563577458	34277.5362320123	27080.3295104879	26083.6498868818	48334.4677335541	20997.2016586264	6401.17226239257	2756.48664098609	3999.67590451848	4364.11073413719	2031.68890101285	5828.00355485544	9873.29762997717	8890.1540828458	9697.17016764515	9877.51243397415	--	--	--	-	-	-	-
M603T263_2_NEG	Antipain	262.631	603.32116	2421.70819686917	2686.19188784353	2964.30928669535	3807.60000641516	2538.09676522986	3068.50403060001	31069.5815569802	15392.8859496663	20212.5392464368	9331.69568301715	8717.9468807831	12061.9656757661	2122.99865770572	2584.44615067868	2508.62936023058	3441.91982250994	2650.36851209271	2344.6061548315	51406.970946112	54656.1170876259	57825.2362356331	24252.0950334794	64626.7675655747	49890.7857525707	14461.2147114859	14461.19015505	14046.4345539438	14459.6321088177	--	--	--	-	-	-	-
M265T65_NEG	Aphyllic acid	65.049	265.21567	6421.07922779763	5739.33379185794	6262.55330340768	14755.8579092688	8922.86081586658	10148.9303794995	27954.8305930318	40777.0842330134	45992.3257954179	39520.2693733863	40664.2614009978	32322.8783127172	8331.70532725871	9305.73004039778	14032.4608616047	4979.2540784939	7908.02860413712	5984.54777439048	30769.8238756381	33375.8482718585	58748.8799707266	38206.93759403	49671.4958170295	51021.5906535583	24887.166862855	29828.3202791158	20937.345764951	29446.7533938439	--	--	--	-	-	-	-
M925T329_NEG	Araloside a	328.547	925.48559	222.192668683672	329.364475381631	294.104828320921	219.082422576779	259.884500438829	427.971334016132	1440.68363320454	1678.28906717418	801.714901625608	1112.47827503948	893.95539779544	1098.01041082783	175.737387611319	412.343896418991	119.49711969111	252.144675274246	305.297196315592	247.915364741004	959.217328537408	981.103041143889	548.42819615772	477.149243407425	1055.62075801094	504.616932808952	856.613653391179	806.717159511321	866.230955092961	532.81941589475	Prenol lipids	7518-22-1	HMDB0034535	-	-	-	-
M271T169_NEG	Arbutin	169.1405	271.08119	15869.1955033225	7540.00762475556	27632.0982217766	4742.71774679946	4595.90077530465	15815.8466331718	10305.465301491	19833.7987575075	25776.0200465267	4994.75955145903	11262.3615608598	16753.120150582	4293.96888662194	15893.5244830145	18656.0528920249	12396.8026536557	10790.3728347422	9573.14837295975	12737.8184070425	13970.8122722547	14682.3573667555	9577.08939995081	12433.5099790516	13900.0424685119	12481.04617945	12709.5598671388	19414.5429867756	13255.3247105646	Organooxygen compounds	497-76-7	HMDB0029943	C06186	ko00010//Glycolysis / Gluconeogenesis	Carbohydrate metabolism	Metabolism
M579T371_NEG	Arctiin	370.54	579.2142	9586.04132626725	5286.68056141187	10276.045273475	7171.75628957755	7540.7781886021	7089.0952413197	1930.95967145128	563.930700858417	5752.34805079819	1123.64259314884	289.568766865322	376.570210696645	7246.28278284045	7304.78590648294	8223.42102200057	8907.86551921443	6161.45567982639	7742.59299611791	1758.81421599188	3100.90149235383	3585.87089819116	2912.13289678159	2840.83879443442	4138.2212490563	3818.7309479429	4692.48854899625	3824.2067638543	3819.14532963469	--	--	--	-	-	-	-
M288T267_NEG	Arg-asp	267.225	288.15556	206097.03338312	217640.000813967	230501.317238981	256538.445634578	279252.075284128	207260.842808715	135114.336761027	101408.11168051	214218.356656206	82075.765324468	74395.5515256675	83762.209674443	156982.790397953	72821.0550675884	117449.470306967	136551.480123296	73112.3402420448	41780.3785709982	209177.761960875	363105.46669614	217433.164184762	165502.677992321	213732.310718577	272780.052740615	293744.83712367	288341.051724361	293656.682358208	259932.607058602	Carboxylic acids and derivatives	-	HMDB0028705	-	-	-	-
M383T241_NEG	Artesunate	240.912	383.15906	14748.2048770442	9166.61248556126	20857.1542492182	11844.6317997216	12020.4558649861	14080.2390005402	26507.9776242573	4166.30430337843	15376.5382780067	7431.00178386164	6243.05358990989	9282.2448907454	14212.2998105439	10037.1340689939	7191.6377676373	12649.2071481108	9386.70718564113	7715.7647415549	20791.6314066555	23617.9474716266	23124.440596512	8774.17484472548	20632.4544911491	6890.28757748979	10570.7548871957	10569.4383863762	10572.264566648	11096.0725280305	Prenol lipids	88495-63-0	HMDB0240267	-	-	-	-
M278T287_NEG	Asn-Phe	287.416	278.11326	25423.5863948928	18221.2774698023	35225.9116803483	27826.9532312235	24199.8754150117	22828.2550385253	5798.71289363447	3497.30722693078	19663.3639257352	6843.11590183286	8847.20276975396	5288.48077045755	11683.4029673303	13669.16933835	9222.8847952901	18114.1155435919	13358.7246002287	14433.8743796441	11535.0008336856	24403.2005670609	17539.0167265433	11875.9623447021	9367.21837648565	15756.7743083435	12464.7350596863	12609.6351072782	12752.0486438739	12753.1692344991	Carboxylic acids and derivatives	-	HMDB0028738	-	-	-	-
M228T352_NEG	Asn-Pro	352.001	228.09766	17011.2149178209	10551.5461941295	33585.1148665736	39161.0703730758	30346.9857740765	34928.6416363306	8535.46749109271	2783.58483994228	7287.89009300796	4333.31502030606	2233.1441183304	3208.48965423467	24524.6637910991	44485.7684067079	34921.2652152098	20611.1280204951	23949.003492631	11207.1593082982	9360.59455655534	11219.0773945561	8633.97814782448	5050.83417570883	7153.62824882214	8781.70819907372	12456.2037085628	12341.9899468796	12783.5280086426	12341.1987067186	Carboxylic acids and derivatives	-	HMDB0028739	-	-	-	-
M230T303_NEG	Asn-Val	303.4545	230.11363	136138.006670838	152191.693168127	181595.794413842	148282.953324098	167085.240225171	134440.972320021	16618.5128696964	21845.0536319559	74479.265009287	27809.7074172087	11053.5246706624	19322.0587411093	94801.4454082431	118664.740267766	87690.664248307	123325.270049485	84938.3281254838	82501.5902032831	52708.7775076684	74178.3341135361	44499.5082092145	44456.9701017389	43691.1132177861	56885.9710755825	71773.1134865569	81109.3607582176	74326.969764101	71854.4733941824	Carboxylic acids and derivatives	-	HMDB0028744	-	-	-	-
M261T446_NEG	Asp-Glu	446.4845	261.07131	93444.8547701689	48004.2633435092	92663.164111179	15739.2844644091	11117.2381622573	9229.02585269167	33217.8865368243	9496.93161850414	34572.0239366905	22422.2992552605	12020.0497270817	39802.5670557457	7462.80752736305	20510.7467112322	18240.5152893864	105398.470208942	21498.7710836193	13411.8598491112	54227.077940182	78666.7471235564	43412.7329968901	66421.5294774246	55598.6406870523	34000.8337286865	37419.4492594459	43208.4172403152	39610.9541856151	43032.2241124034	--	--	--	-	-	-	-
M304T450_NEG	Asp-Gly-Asp	449.9305	304.0769	9341.92447580293	4802.82095079104	11718.4497548565	3788.24611995618	5079.64911887916	3302.40928812877	12767.5513453351	3924.92084673824	9877.02432663921	8562.7479544227	5506.50453335594	9382.58248472161	1926.64525954935	5339.50363673076	4302.72760659176	11533.4417630527	5012.66771338782	3949.50760446117	7729.73126724561	12818.5095730312	5527.95986951743	6526.78515685359	8840.23982074222	9443.87234100466	4200.69654364869	4236.84242585575	4501.33095279419	4490.37606495323	--	--	--	-	-	-	-
M131T369_NEG	Asparagine	369.432	131.04509	245352.926222642	136019.225440797	285562.064416851	93669.424262162	112948.492765566	97124.5217682289	29108.9114065546	22189.331735661	29700.8145479812	21329.611589958	18520.9394723835	22473.715040354	36375.4711236103	60870.4883230688	33427.814830132	107301.393242147	241835.862794981	52433.9324259675	21906.5497429591	29091.8594235622	23439.6555481313	18534.6234112163	22655.4493939588	27243.7905436458	29124.4141484812	35078.2984245246	29162.2425376916	29105.977248599	Carboxylic acids and derivatives	70-47-3	HMDB0000168	-	-	-	-
M453T271_NEG	Atorvastatin	270.7895	453.19559	2237.4886934824	2184.3340137778	3221.15207722261	1518.20880679611	2299.5743456498	2709.47280058364	18161.3166723341	11522.45320493	22856.7811578901	7278.93228124315	4635.11112035066	10491.8067362625	9691.86621760713	12710.7714499318	3426.55239676771	16228.2768770786	13466.4177903264	9457.24366909087	3207.2891614175	6386.96009292111	5533.51810370904	4847.68030822105	3392.15455737155	4828.32888007899	6900.25283802792	6872.74135499133	6086.46193323497	6389.14185225185	Pyrroles	134523-00-5	HMDB0005006	-	-	-	-
M187T332_NEG	Azelaic acid	332.318	187.09776	2295832.95344897	1856540.26781903	2770927.68761683	2368915.44139323	2894985.64593383	2045165.1846825	2680737.93228204	1333523.95768571	3271089.25740533	1821597.03334742	1031003.31127599	1392331.87415368	1094113.31831074	1456727.10321908	1053529.73012321	1232299.71039927	1207374.01023783	1326793.55820432	1623419.59983327	3107334.55414002	2457529.75510912	1593773.41127886	1898323.56613913	3366635.10548624	2114993.81756781	2138293.42701682	2198816.85790702	2114227.2591919	Fatty Acyls	123-99-9	HMDB0000784	-	-	-	-
M465T180_NEG	Benfotiamine	180.206	465.10418	1880.63670769057	5051.02207917368	5342.32843182056	3589.72278632163	2798.94637775214	2324.9997746399	8394.72577838447	44825.8478830283	9374.42869843863	8160.60201819175	7042.13588555601	5375.82973023264	9071.22916309629	13069.1025034195	12751.3427587302	4707.50438367821	7554.0022144746	18277.2197272699	14264.3765666143	38268.5748329292	12674.7334520019	7811.24189401052	6654.45959358576	18215.6186244462	4447.71074079451	4439.46058101344	4620.2499540708	4732.13959159373	--	--	--	-	-	-	-
M504T304_NEG	Benidipine	303.8405	504.22773	5573.69552030196	3403.40537472937	6766.99775747225	5473.17272386303	5306.931796017	6272.1543302413	2378.18851133186	1382.42653160241	2315.1517103506	1588.96598776236	1107.04256378072	1850.05426607369	3325.59126481773	4442.68404778898	3681.05616544848	4295.30896292317	4066.73977620173	3722.37609656207	1606.02489214424	3565.82105496062	2375.24371357915	1558.95944798244	2543.06756899498	3737.13267041828	3859.21535301026	4340.45432578006	3959.81742802804	3860.85919761562	--	--	--	-	-	-	-
M248T130_NEG	Benzenesulfonic acid, dodecyl(sulfophenoxy)-	129.533	248.07975	26918.9511383305	29558.4582339013	31290.9567172933	22296.5887549098	47481.4230226547	33126.6379686568	38170.5226741832	17986.1779469186	81114.6106866549	56516.7094613153	38571.4801555	30375.3936953393	19918.0341699563	32964.1656391359	55417.3788149437	22814.1632947078	48246.4043856599	28489.2610307637	41694.2240322526	35227.793905647	35084.0515527481	16283.0416416623	38019.4950818262	39145.5327543925	60610.69047269	65527.4816387471	66049.3993990468	59229.044493571	--	--	--	-	-	-	-
M121T305_2_NEG	Benzoic acid	305.154	121.02892	16861.3563448433	27357.0220188416	29408.5568972691	17843.3879865422	44326.0190452514	19469.9145160507	761675.507915276	385910.611039022	705502.533790802	412415.669440038	353464.652660986	490543.009401905	30206.998640911	43944.204843574	41241.1927129059	14707.9616704924	66377.0842286853	38361.6419859193	518524.564033935	492939.368692436	406953.175675673	391302.419381528	497097.765562653	503662.468392061	337059.774310453	315386.423151952	315720.354709693	315739.444696639	Benzene and substituted derivatives	99-10-5	HMDB0013677	C00180	ko01100//Metabolic pathways;ko01110//Biosynthesis of secondary metabolites;ko01120//Microbial metabolism in diverse environments;ko01220//Degradation of aromatic compounds;ko00360//Phenylalanine metabolism	Amino acid metabolism;Global and overview maps	Metabolism
M359T392_2_NEG	Benzoic acid + 1o, 2meo, o-hex	392.372	359.09686	16411.69667823	15250.9542828219	15099.244307865	18120.7627112021	12878.3436730484	17210.4822740343	12888.8117539583	7033.24314798549	15241.5258048342	9878.03008262482	10621.2319186241	6814.16278642917	18319.6459541626	20968.8321136405	78750.9300820558	16034.6810759013	26031.1322244656	31991.0934327869	8843.04258565209	11193.4458359731	15693.2795934824	9944.55025930959	13552.1195907299	16265.6684935015	12429.1542898829	12436.101879912	13058.6698862767	12600.4170576967	--	--	--	-	-	-	-
M315T238_NEG	Benzoic acid + 2o, o-hex	238.1135	315.07102	114729.299986692	51285.889336075	181180.932378324	44657.7043282294	60005.4524956616	50333.4563946521	139303.427681599	34518.6254338174	171229.461668628	32836.6919403647	11372.3115378179	38627.7584732618	162737.208785172	329754.589018425	233504.441833316	305873.295407678	713357.004176448	560672.094605254	494748.143351198	729815.19360567	386488.523500788	181202.990713614	590981.866150555	575942.189804703	250551.506210605	260190.34647951	265892.951660472	265605.466579989	--	--	--	-	-	-	-
M543T65_NEG	Benzoic acid, 2-[3-[3-[(5-ethyl-4'-fluoro-2-hydroxy[1,1'-biphenyl]-4-yl)oxy]propoxy]-2-propylphenoxy]-	64.93	543.22477	4688.84003546723	1831.80615483591	1474.35109685616	4661.52613446269	4385.55915281126	3484.56517934492	22070.5019941091	10892.0085373534	30839.0273639031	11327.5757166909	8039.17841562606	24546.7638598117	3549.08585507228	3006.08311071366	2815.73785751207	2937.23296774796	2365.49496480621	4489.89009451714	25318.6941360144	21392.6329257701	15551.2654502469	30118.5664445284	32533.4609739601	38604.5414751607	9972.05360981213	9963.04300302047	10262.4139726435	10267.5135520598	--	--	--	-	-	-	-
M544T510_NEG	Benzoic acid, 3-[[(3-carboxycyclohexyl)amino]carbonyl]-4-[3-[4-(4-phenoxybutoxy)phenyl]propoxy]-	510.0895	544.28258	10519.8598379127	15485.7994208195	9377.13331895518	10601.9860390328	17796.7756548623	9157.10381398895	3623.90949141107	8536.2926291765	6437.3100671281	8384.9475405909	6268.07901096202	8800.34896583788	7733.97421396802	10156.9544486213	6282.88094578613	9182.75528557384	6865.52651445719	12508.8796293771	10502.9790457086	11282.6844772783	8405.56789455412	10433.0400192705	7860.04693264937	11742.9387550787	14562.1059943945	9836.51701085319	8916.42473692725	9027.17674407456	--	--	--	-	-	-	-
M171T475_NEG	Benzylphosphonic acid	475.364	171.044	22203.995625637	23599.5328568131	24597.2451945945	17501.2318215505	19252.8174544401	16570.3965170479	5597.14539655742	10287.5157892805	2710.43552358482	16960.3892776036	17654.6067107828	11200.2778599415	18726.4446002822	18174.0320996289	18128.2894853195	23670.8136538374	16444.6294008861	16514.3966890455	4274.07483778693	1886.14478091283	4168.63610807753	7554.20507066054	3049.16786106019	3824.19356759556	10498.0783453291	9286.67245561493	9293.95801894082	9277.89887337914	--	--	--	-	-	-	-
M335T364_NEG	Berberine	364.08	335.13133	16578.488505973	4445.8908130242	15572.1351180277	17118.2412997941	24698.2569454952	6065.67313158193	27706.2642997362	8092.84262981974	26722.9585650775	19558.7418532713	12758.660196898	24054.6572898205	8834.07710715239	10252.2342724287	11962.2867695153	4665.84300903018	16284.7311905696	8160.17215775046	6887.39688298345	8278.12903143358	16474.6928631724	10992.221343997	9825.4628474925	15989.6134752966	13517.9458564415	13861.3052197482	13527.8844466338	14563.818176002	Protoberberine alkaloids and derivatives	2086-83-1	HMDB0003409	C00757	ko01110//Biosynthesis of secondary metabolites;ko00950//Isoquinoline alkaloid biosynthesis	Biosynthesis of other secondary metabolites;Global and overview maps	Metabolism
M327T292_NEG	Bergenin	292.5	327.09453	37289.5688518664	19988.5269729495	32222.1047548122	16838.730802079	4528.98264765258	13213.5779757713	6593.81647894908	10902.6029340674	45741.2050028531	17506.2737684898	4137.64772177995	11888.9558965516	43533.9343763294	135523.932270792	54759.2558688269	67220.2231087047	79665.6925063697	66989.4487773933	27731.5559893351	8445.38483372098	53602.5249943107	61373.7967295858	55076.3970130971	77791.6822749845	26740.0700459797	38130.6208986542	37344.5407756653	33293.7798272294	--	--	--	-	-	-	-
M615T485_NEG	Bestatin	484.574	615.34483	2878.97305126299	1611.24393799457	2315.52616320936	2102.21526536989	1392.17597174061	2629.66099394703	2557.55982657171	3287.385335572	2528.15262900971	1464.51180657346	1068.85466271212	1528.51352417516	1638.63017724814	2850.28953270862	1247.08209951378	1198.94928178867	2185.61576673665	1999.33821942972	2086.5696166697	3275.06503992397	2141.24218623927	3520.03105984967	1822.65329182755	4194.88929432252	2021.56880310207	2039.40793344986	2178.111653595	2176.97470407985	--	--	--	-	-	-	-
M88T263_NEG	Beta-alanine	262.59	88.03968	21448.0063851017	19294.2976425441	11385.9597756732	14812.6869332292	7773.01203237941	12154.9638351903	172115.356687961	242955.951237592	357178.531903093	411688.799991506	285628.672675941	365487.450237292	5986.67528723031	9854.0632900106	5261.37128416823	8810.89953876802	9883.42064931545	9554.14663153454	80569.0202098256	74123.1197753059	108006.802868696	64786.2776937575	66046.0192171265	100834.073821694	168200.670597982	171041.558471851	169888.215494446	168180.098595922	Carboxylic acids and derivatives	107-95-9	HMDB0000056	C00099	ko01100//Metabolic pathways;ko01110//Biosynthesis of secondary metabolites;ko00240//Pyrimidine metabolism;ko00410//beta-Alanine metabolism;ko00770//Pantothenate and CoA biosynthesis;ko00640//Propanoate metabolism	Carbohydrate metabolism;Global and overview maps;Metabolism of cofactors and vitamins;Metabolism of other amino acids;Nucleotide metabolism	Metabolism
M259T430_NEG	Beta-D-Fructose 6-phosphate	429.819	259.04451	14451.6029620167	7805.38630853101	22714.1142275113	22951.6115458551	9517.33941351549	10629.6727695724	4599.64194397439	12253.1007245071	595669.419672577	11355.545039624	13573.0508798222	15084.8240428097	11671.3222481944	19553.9743320944	18638.6877192134	14296.6642254865	18445.515568511	12545.1208627427	342286.938395601	5672.73890909667	214274.451760041	4766.77135841212	14522.826821753	262249.049808683	10258.5708745727	9039.45774177983	9063.43515292157	9386.93594235362	Organooxygen compounds	-	HMDB0003971	C05345	ko01100//Metabolic pathways;ko01110//Biosynthesis of secondary metabolites;ko01120//Microbial metabolism in diverse environments;ko01130//Biosynthesis of antibiotics;ko01230//Biosynthesis of amino acids;ko01200//Carbon metabolism;ko00520//Amino sugar and nucleotide sugar metabolism;ko00051//Fructose and mannose metabolism;ko00030//Pentose phosphate pathway;ko00010//Glycolysis / Gluconeogenesis	Carbohydrate metabolism;Global and overview maps	Metabolism
M103T227_NEG	Beta-hydroxybutyrate	226.695	103.03932	14583.8418114082	35122.2406014336	20322.8294948108	38645.6096069295	49737.9981991444	40628.422103801	30168.3674873075	10836.8360184758	19879.3535443252	13026.7961357546	11048.2928603382	11432.1775908378	16275.8704057029	92868.2775402503	17690.0329233811	16768.7253116302	13075.6438173182	13107.5399268105	182628.150327369	220289.663620889	81372.3962760743	69289.6541447745	111040.471023162	118088.507703633	55514.2350380926	55518.633360216	57627.5759936799	55516.6558851474	Hydroxy acids and derivatives	300-85-6	HMDB0000357	C01089	ko01100//Metabolic pathways;ko00650//Butanoate metabolism;ko00072//Synthesis and degradation of ketone bodies	Carbohydrate metabolism;Global and overview maps;Lipid metabolism	Metabolism
M347T37_3_NEG	Bexarotene	36.911	347.18647	18821.3620711671	12831.896078983	13495.5681044042	7759.65462339977	17139.511038925	8800.9847821987	45443.1050432541	18734.1439530327	20166.7983589428	22465.8463576566	13157.7762660231	14747.9649510919	65249.006767655	51515.6729601324	61436.2131285526	42490.5404794263	38687.722005429	39423.5351628312	23606.6589563461	76476.8339046223	13295.7477603982	8162.87862038262	17173.4318958869	19835.6166861075	26435.3970925514	28002.5916458961	25918.0601611622	24637.81554645	Prenol lipids	153559-49-0	HMDB0014452	-	-	-	-
M583T291_NEG	Bilirubin	290.745	583.25834	1688.0943538889	1473.52155562305	2060.69209092787	1763.83182570654	1588.64593725129	1443.59699047112	10916.3434204207	7897.4538896158	21583.4469818553	1707.87560689616	2061.58491458847	3667.76657449146	863.14781244929	1466.52873312542	1726.64360987994	1017.28129123868	1256.5764954385	1102.78700740196	1040.31142830259	1275.94558086325	1258.67395250697	796.914443684249	1171.39616276843	1514.21202791097	2918.83453871892	2823.272290634	3137.03159703377	2714.35194765616	Organoheterocyclic compounds	635-65-4	HMDB0000054	C00486	ko01100//Metabolic pathways;ko01110//Biosynthesis of secondary metabolites;ko00860//Porphyrin and chlorophyll metabolism	Global and overview maps;Metabolism of cofactors and vitamins	Metabolism
M371T33_NEG	Biocytin	33.021	371.18669	21373.082950829	18222.3147734215	15516.7635148854	22623.6680571405	18335.733544123	31959.0715580661	24543.5010760791	20610.1373230226	17659.6085577898	32949.5525900223	20464.2552070647	20999.1607530128	14507.223871145	20202.4034256378	28217.0368896431	17120.7004702804	27624.0104134336	18832.2871759575	20303.6341839024	16406.9505995782	31022.0734564801	11717.8982156373	18629.2846533054	35847.4343420878	21613.8261810146	21633.2464199393	27159.5699461229	24191.2271371635	Carboxylic acids and derivatives	576-19-2	HMDB0003134	C05552	ko01100//Metabolic pathways;ko00780//Biotin metabolism	Global and overview maps;Metabolism of cofactors and vitamins	Metabolism
M393T223_NEG	Bixin	222.955	393.19649	7245.78266506868	11761.8329236851	9795.79683794806	11888.0189814356	14275.7486269273	10101.3301993526	5221.04557572723	1105.94206765163	1255.12255489224	1369.35122976646	1629.54029012215	1371.92086021867	5887.32159513062	1806.68708528814	1440.38377164354	5379.08053643612	2390.79331158941	2609.59196879918	1865.77641657425	1285.81243624919	1889.77020652686	1895.02881010082	1113.98855899236	1059.82902778549	4558.2866957409	4898.80168372927	4382.6117042445	10156.4953999347	Prenol lipids	39937-23-0	HMDB0035074	-	-	-	-
M487T364_NEG	Blood group b trisaccharide	363.798	487.17507	76453.2505526652	41771.1740693283	66501.5004391129	30708.3570958342	36597.5401949193	30127.0912315063	4034.02133682348	3502.49530916783	4891.00411608476	1842.5323661282	9583.67828906344	2730.95247686722	12243.4890882396	40528.7801385937	34031.237152265	48050.5238136233	99433.4746976184	37569.3117770943	5216.62086759107	10354.0735726583	2258.87541892941	5904.39898367915	4461.47431650272	4240.16690421686	6227.20854468638	7402.91045813734	5858.62054006637	5783.47582979054	--	--	--	-	-	-	-
M470T240_NEG	Borrelidin	239.692	470.29533	14731.6843854985	18004.137842222	21766.7113002154	19922.5461184774	23442.1455357559	19117.7339448549	3666.31695778079	6608.35334601826	35469.8779216642	4504.06196878562	3729.28633449774	5667.96946855505	9932.19310363254	8762.76852276996	7676.80576183809	15110.5745204848	15367.1766767547	9612.12056219617	18995.6268066499	51675.5052032451	20077.5438627029	15681.9736590996	18152.7537151704	55609.6927935411	21450.6275346495	21871.312065492	22037.6206149259	21737.0056265376	--	--	--	-	-	-	-
M642T241_NEG	Buprenorphine glucuronide	240.703	642.32409	1532.94266009766	2031.0419975939	2421.66371249683	2462.99978638106	3533.43545742977	2344.27462282156	433993.797323048	21998.4180222133	173686.708965488	17806.4863175778	17643.2266173732	47527.8965925028	13179.4104576921	14457.6060927466	8537.6023150299	12902.2641130746	12865.8844972412	12646.8507836239	93233.3951949315	48185.6327918651	114066.476041185	18983.0932110515	160171.817766717	164273.67237324	48815.9325503784	50190.5875478465	51282.6382803443	51799.0389574403	Organooxygen compounds	-	HMDB0060928	-	-	-	-
M307T277_NEG	Caffeoyl lysine	277.4535	307.1388	51554.9659118375	44267.6688447471	57628.7841579411	33680.5184118998	38676.1689007944	41850.5650064075	106015.218583363	62286.9289204837	107124.108241491	47083.0901586778	37686.15693887	71523.5383720219	98776.237277443	165425.158049862	289116.919139047	115404.100904063	267012.485524045	283174.174095852	209069.426163145	326165.873804455	184203.44076638	175368.671063361	206330.566105838	219218.222214785	121293.959340102	121316.816313951	121320.486440623	116162.541862622	--	--	--	-	-	-	-
M569T214_NEG	Carbenoxolone	214.443	569.36509	2201.05445212203	5096.41329401548	3150.35039224086	3726.29883423269	3587.45100461387	3150.1686881993	4975.2282875186	2728.22232012958	5096.44051809712	3040.80617316972	2957.19020478018	3866.22434624388	2259.45433511984	3807.88923918305	4745.65124866041	2503.66101678102	3063.74447863892	2165.49035071337	3287.10717878987	4135.70834878295	3569.21351739917	3053.27308249481	5746.19734644714	4988.09776731978	2995.56484954432	3422.00574846063	3289.52548813333	3060.38404388118	--	--	--	-	-	-	-
M354T183_NEG	Celastramycin a	183.339	354.04774	1550.62308934128	5640.71333873382	4174.14108259428	2434.32569394308	2142.14744064224	1123.38399019211	4241.49216683248	1968.22177058251	3814.70276427508	2350.51671469211	1040.69465404046	2137.01088354164	2030.22103529473	4620.25778877298	27109.1544405823	4055.96407697044	14839.0615243463	6035.79087489357	10153.2579624675	12697.1609494569	2504.19259173183	2341.49983703862	13214.5973988014	4751.42222841551	4656.30457141907	4040.80062776147	4129.16196484972	5366.68573057064	--	--	--	-	-	-	-
M323T299_NEG	Cellobiose	299.163	323.09797	1048920.31053081	857382.864758473	1081011.45060844	559401.097630481	3250.34224017983	5611.90844900516	460954.579916929	172107.184611247	190521.801513274	244227.623301233	276457.879992738	160996.445949923	215249.015185894	539039.814236967	168075.563651335	128180.929104751	428622.179141687	419915.55967977	29785.4184776164	11969.9433837035	47743.3633530278	18860.0442084047	25803.2302434547	47531.096314149	89461.6057918386	91548.2808169502	91531.3090075861	86337.5893083698	Organooxygen compounds	528-50-7	HMDB0000055	C00185	ko01100//Metabolic pathways;ko02010//ABC transporters;ko00500//Starch and sucrose metabolism	Carbohydrate metabolism;Global and overview maps;Membrane transport	Environmental Information Processing;Metabolism
M567T227_NEG	Chenodeoxycholic acid 24-acyl-.beta.-d-glucuronide	226.827	567.31246	10924.4293371565	13606.9891506775	16957.4388354229	14054.9916941858	17614.6463643298	11611.1698166906	20897.6820709649	4843.8739740617	32744.2022283791	12416.3004635425	5051.04285497988	9984.44280977154	6942.79629781051	10523.8762689665	6490.6460242503	11812.951815814	9766.83106945817	8080.64365930094	17810.9024776846	24403.5980478299	24652.3624803156	12566.3240617491	18664.078196593	29254.9218379431	21254.3131308819	21255.2368634123	21253.0274209027	22434.3174847906	--	--	--	-	-	-	-
M245T28_NEG	Chlorothalonil-4-hydroxy	28.036	244.90678	12180.1001475128	42776.9581532964	45798.6374534771	37951.3383260884	17626.7559956527	18836.826912215	19336.5573537096	13444.6542554843	33425.9204563644	13257.622014417	13353.3514742967	11964.805097704	34803.5687703176	47630.4482749377	63205.1231738476	24349.8480302894	44189.3897504624	31944.9522834595	6796.23294067264	17302.9926290161	30124.8338411009	13119.4397783894	16477.3115723347	58113.7108504864	27627.7163086379	26717.8696639237	26680.3690313664	30705.787189574	--	--	--	-	-	-	-
M465T31_NEG	Cholesteryl sulfate	31.1	465.30241	393609.259952379	68990.747521141	67396.5726232391	61904.9980133973	22563.225169099	47988.9565929199	87160.7631016244	58640.8259304925	68098.0623991969	69320.1015960201	107783.877019278	95296.2883589096	96373.8428956577	73730.5872953394	52183.9179265331	58029.0627668055	29618.8241179217	41576.9874161414	46816.4922128091	95564.2204829946	81313.5240199453	46554.4599344667	81327.1380533094	75576.3790613567	108444.431933823	108446.020012827	108370.759112701	97160.2738491167	Steroids and steroid derivatives	1256-86-6	HMDB0000653	-	-	-	-
M407T161_2_NEG	Cholic acid	161.252	407.26247	2908.1156809911	4386.70629507003	8487.38615470309	5909.04847589206	3157.56700220019	6440.23104395709	4900.10337772077	9225.55977304631	6107.00518162243	4492.57661133851	7783.18409032458	7116.71888762074	3566.56909682857	5181.13613705171	6155.70444841	1651.68271255404	5311.86630894433	5155.42012047856	2532.11691620494	4888.97378243065	2371.6740771053	6365.43201944619	4962.48709594504	7015.53145046506	4465.96109371987	4464.54240067749	5237.84953083807	4467.22819555572	Steroids and steroid derivatives	81-25-4	HMDB0000619	C00695	ko01100//Metabolic pathways	Global and overview maps	Metabolism
M557T377_NEG	Cidofovir	376.8775	557.12988	18632.4618812602	16536.5222970771	17956.6898615199	7503.00943448484	10411.6969681725	14238.6182766101	4048.00674505871	1301.29041158684	4768.08021785468	1995.70846929936	1319.09597706283	2291.7987961215	6237.12229506059	14416.4630601345	22147.9163332043	20896.0742222209	32933.4980436129	21601.1372607371	2909.26993995741	4325.63168423552	2948.0501643361	1929.63849458563	2528.66643849499	3141.98145633326	6487.08416454651	6247.37008703481	6485.31632838817	6131.3966164793	Diazines	113852-37-2	HMDB0014513	-	-	-	-
M293T31_NEG	Cinchonine	31.0945	293.17857	713843.952833269	914875.316635762	762650.920457104	916336.841949768	857235.731263093	883932.724086988	1121558.55649387	1256270.72364341	858639.224010051	813481.468000836	1121733.0760932	991241.021129821	795409.188642609	942429.716642672	1177408.94109397	837385.432949944	1324493.10382523	1164321.19881952	813784.608225366	1322882.72647312	656316.600848912	713238.176902856	848700.028296114	1157550.08746716	1020877.33531291	998839.212326543	1120759.8775	1052578.18849304	--	--	--	-	-	-	-
M253T43_NEG	Cis-9-palmitoleic acid	43.063	253.21661	1552911.92254534	1595208.15918203	990238.866258611	1402056.96856928	2026740.36463014	1168723.26320969	17560312.8813841	10771836.9909095	18003009.6000779	16013251.9833522	15670501.0152683	11410252.0014035	1020885.76433834	914397.807235074	805312.774266356	834587.973705683	946421.63288231	919236.834793354	4356240.67290697	3235241.26413573	16977841.3824658	3936104.70446963	7220664.72636461	17231589.4227932	2975977.50455194	2955701.22091123	2856143.49661784	1424244.92205659	Fatty Acyls	373-49-9	HMDB0003229	C08362	ko00061//Fatty acid biosynthesis	Lipid metabolism	Metabolism
M173T422_NEG	Cis-aconitate	421.925	173.00848	13190.9447597825	19833.4832991822	30727.6715916481	10429.5865029792	785528.492957314	8940.89259182826	324744.63293785	146023.980967857	420423.522459497	74820.740230832	45440.4688780111	127814.616538568	8860.31120007231	39700.0801806872	19407.7243627649	34937.9243587071	44491.9140257554	28837.1224235153	576133.763534506	772088.645438693	747907.517052814	435900.046126242	591422.603073894	755080.223476645	284870.016583343	292882.475799017	291624.699210907	289801.129147074	Carboxylic acids and derivatives	585-84-2	HMDB0000072	C00417	ko01100//Metabolic pathways;ko01110//Biosynthesis of secondary metabolites;ko01120//Microbial metabolism in diverse environments;ko01130//Biosynthesis of antibiotics;ko01210//2-Oxocarboxylic acid metabolism;ko00630//Glyoxylate and dicarboxylate metabolism;ko00020//Citrate cycle (TCA cycle);ko00660//C5-Branched dibasic acid metabolism	Carbohydrate metabolism;Global and overview maps	Metabolism
M281T590_NEG	Cis-vaccenic acid	590.39	281.24608	2812.5244906444	7103.25610804513	4275.53153986818	3235.32373532512	1477.519681655	7279.19401974362	5676.56102074896	2064.11690741307	2465.69571569309	2355.5881161989	1622.03710280167	3862.6905797564	2910.38064550464	3032.58864721094	3980.46849033479	2163.19027327109	3059.38629069277	2761.91767316632	4371.77919619217	2872.82164860976	2331.03997666671	3877.43982900581	4842.66793533122	3858.95480126652	5223.63728840402	5317.63890611974	3808.12929018099	5179.32992282228	Fatty Acyls	506-17-2	HMDB0240219	-	-	-	-
M141T340_2_NEG	Cis,cis-muconic acid	340.2645	141.01664	2689531.00108537	2539659.86099457	2891843.22184952	1653620.11669457	3075022.83345903	2483108.10235634	4472049.81654709	2879462.29738658	3070876.29228166	1457765.25309318	2179074.55352927	2046140.00670634	1800250.60548692	3446026.53565831	4463669.81709348	2620764.9405278	5594650.11692366	4215493.17161637	4741011.8962965	4090724.76545919	4689363.01948516	3702788.24257678	4071309.05613729	5179953.51662163	3788154.5261913	3659432.1220721	3659633.9457737	3686404.10995126	Fatty Acyls	1119-72-8	HMDB0006331	C02480	ko01100//Metabolic pathways;ko01120//Microbial metabolism in diverse environments;ko01220//Degradation of aromatic compounds	Global and overview maps	Metabolism
M158T100_NEG	Citiolone	99.844	158.03626	15918.395994018	23617.6674791819	10566.3802330595	43355.9240453908	39080.7389886683	14135.779626543	144261.283416488	53120.8624592648	95673.8129702137	47453.2626247437	42819.2580762895	58830.0707666594	15236.8313852039	21825.3281312396	26719.2865882033	44295.4157761884	30235.9510538446	19103.476514466	30470.0317186229	37130.5613782755	63818.3794405012	24719.1928861148	57691.9690798462	86450.5633928112	32773.0242876423	37650.5785153691	32927.5324848805	32038.83718236	--	--	--	-	-	-	-
M147T467_NEG	Citramalate	466.899	147.02898	53162.6804706752	50078.7774595064	41501.2913842721	11926.1431349107	32394.8759704762	16070.675337255	191851.682393216	129609.399851589	211599.497710274	63634.0435826414	53569.7575432409	95282.0001342738	15462.4398266984	24333.180637719	16511.7052231598	37852.9320079006	43287.3318542978	25358.0046337156	233586.030372683	281305.850379395	239681.608213919	231284.64678805	217212.495215959	269595.775009542	124377.523618461	131787.20499801	128763.461438942	131685.842645333	Fatty Acyls	597-44-4	HMDB0000426	-	-	-	-
M169T63_NEG	Citramalic acid	63.128	169.01362	829.525990287502	406.021893696945	4504.60911554798	3304.95380825883	1516.443552802	2029.10221933233	5788.36213874523	2800.83399696193	9192.99766843406	4305.91104821848	2707.85874727906	4312.99928338667	1972.38235013171	2366.76312749472	4022.42353003559	3141.90405371438	3440.15486285285	2449.67466973804	5022.45419662745	4843.47176238868	4095.21225823591	3269.94268105099	6008.25317555229	6702.80059048837	4635.33637057968	4692.76417705628	4647.26859283235	7507.88836177341	Fatty Acyls	597-44-4	HMDB0000426	-	-	-	-
M191T467_NEG	Citrate	467.263	191.01987	6423783.64125418	6797897.31461713	3217043.50767141	145700.454022481	3887030.29323095	1309501.77876153	26631019.6886757	17548727.9237963	30948509.5441049	5918542.45798748	6907561.83177748	12995524.293364	977097.104915453	2835171.60805753	811801.262109058	4702457.93870097	5936135.26655971	3120443.36876431	35904643.5738222	43301712.8742262	36947953.5561321	29082586.4316098	31573919.9461412	38169724.322624	19451667.7040202	19871192.2870573	19487727.0947276	21035934.1836165	Carboxylic acids and derivatives	77-92-9	HMDB0000094	C00158	ko01100//Metabolic pathways;ko01110//Biosynthesis of secondary metabolites;ko01120//Microbial metabolism in diverse environments;ko01130//Biosynthesis of antibiotics;ko01230//Biosynthesis of amino acids;ko01200//Carbon metabolism;ko01210//2-Oxocarboxylic acid metabolism;ko00630//Glyoxylate and dicarboxylate metabolism;ko00250//Alanine, aspartate and glutamate metabolism;ko00020//Citrate cycle (TC…	Amino acid metabolism;Carbohydrate metabolism;Global and overview maps	Metabolism
M717T156_NEG	Ciwujianoside b	155.9815	717.43255	15166.7050629226	13514.2346956913	21257.4818183472	14641.325239009	13452.4446284278	13144.6689110309	15546.1578206007	3927.51954204841	8414.08654761864	9112.88907385135	9983.97811546674	6715.43832360355	15873.6601419837	9257.42553598749	7061.9209546153	26583.4748056862	8196.21961877097	7402.16495441752	4976.97530158069	11793.6679322088	10178.1172912442	9691.60824309833	9513.84462123969	12306.4293736677	6871.07961133217	6863.98421993539	6867.56447124433	5088.88400215648	--	--	--	-	-	-	-
M233T36_NEG	Confertifoline	35.784	233.15378	106651.858987338	116084.036862624	99069.4988111417	133058.722094908	118535.552762644	117699.025849455	101058.068381962	110323.640092825	103365.936874855	93458.3880929291	144866.444359708	99333.2087873028	128875.182222255	153900.105762867	135272.993721432	98556.9940439767	125847.311624485	122467.53454689	123848.868896042	110387.999367923	108342.529566165	98177.3279781844	120110.648904035	126208.640000425	102357.854411484	102891.847872887	102729.942687058	65950.423608772	--	--	--	-	-	-	-
M609T259_NEG	Coproporphyrin i	258.743	609.26626	2769.50730502745	1768.52664063413	2748.70862575654	3212.1990635318	2921.79007073518	3180.1541928636	35041.1545246451	8599.40890865121	39312.5995356779	13310.0350071661	5179.08755612872	5843.72795606334	2148.61817595652	9381.44263664438	3129.12855137324	3775.63682813279	2402.02539243893	2478.05950740296	16157.1224020924	34685.7402496623	43295.7197501947	24517.5341806417	27006.8272139592	63779.6430401526	11746.3035162744	9481.56589030279	10938.9660181405	12597.5589132977	Tetrapyrroles and derivatives	31110-56-2	HMDB0002158	C05769	ko01100//Metabolic pathways;ko01110//Biosynthesis of secondary metabolites;ko00860//Porphyrin and chlorophyll metabolism	Global and overview maps;Metabolism of cofactors and vitamins	Metabolism
M345T229_NEG	Corticosterone	228.777	345.22652	130468.910565974	38323.2076984357	62249.8456667099	47219.6659230178	59367.2214104896	45446.9327859753	125174.305943503	33057.000447202	79827.6483677552	41677.538967335	26330.0406776932	31027.9611929722	28751.3205185357	57832.1376315709	86434.5927518677	31201.4799826823	54654.4481486472	58162.7023379202	58899.7018009331	77258.9009364315	94672.2585776707	38219.0232255146	116481.50371895	99708.9318467171	49285.9820912961	49286.1032014641	49408.1180306007	49564.1268799494	Steroids and steroid derivatives	50-22-6	HMDB0001547	C02140	ko01100//Metabolic pathways	Global and overview maps	Metabolism
M367T290_NEG	Curcumin	290.3515	367.10511	586747.659729603	166987.854129268	425822.794482272	170471.279315159	161832.274294635	107651.984413897	2607700.00700041	655593.846873301	3785403.64528068	1501858.19030689	324963.565465194	1861352.83103878	34952.6423780574	104544.526636657	67722.3666518587	156703.323724227	252113.357473079	116667.168657247	1156195.77733054	2786876.20457228	1559971.60939432	893399.570815293	941957.542017251	922951.349654521	1030939.18636995	1151069.92529358	1149558.06179324	1150234.823694	Diarylheptanoids	458-37-7	HMDB0002269	C10443	ko01110//Biosynthesis of secondary metabolites;ko00945//Stilbenoid, diarylheptanoid and gingerol biosynthesis	Biosynthesis of other secondary metabolites;Global and overview maps	Metabolism
M540T422_NEG	Cyclic adenosine diphosphate ribose	421.6505	540.05137	5610.57346884838	3767.1831196786	9222.25301546762	7212.62359417017	9461.1183733735	4559.07877759135	34896.4659642922	15183.7407178421	36325.2301464522	18313.1719362156	17336.4107426012	17217.9455478718	6120.38477293439	7345.40211614298	6201.37946988351	6710.39200771309	5773.26190912994	5809.74830270771	23722.0080726467	25258.8323355019	41376.9079736653	18047.9070009892	41264.2446624632	43224.5359138072	20003.7986457772	19687.5289316877	19504.4342913422	19881.8305790424	--	--	--	-	-	-	-
M200T300_NEG	Cysteine-s-sulfate	300.222	199.96826	10343.2718896294	8826.23525831407	12172.849573025	8435.15233147166	7983.25630226571	9158.83315396096	3544.68853139553	2710.06801142805	5029.93788316439	1564.5358890198	1259.52053217267	2435.64487093967	15306.1971550327	12923.2271462729	13491.6828727887	14963.5623300337	8970.30042585963	10302.6157198766	2854.28231164946	3182.93769984544	3535.27615767926	2517.92206883122	2084.03606223804	2985.72224716004	4993.13221771013	5069.63432744054	4734.81406375253	4948.2654863051	Carboxylic acids and derivatives	1637-71-4	HMDB0000731	C05824	ko01100//Metabolic pathways;ko01230//Biosynthesis of amino acids;ko00270//Cysteine and methionine metabolism	Amino acid metabolism;Global and overview maps	Metabolism
M242T243_NEG	Cytidine	242.753	242.07767	719358.234387556	556668.098139052	937276.2441051	689678.056880237	788709.309032069	685857.323127443	362659.583688397	114287.086522997	515061.258537821	121547.76094289	63572.6107338101	126870.924822935	327869.057000744	259387.95113934	135658.233735779	538363.733095793	255902.685443783	263676.641534089	553167.243071739	600363.381996844	280382.309384219	177574.436846215	414640.654266486	317665.349818548	400597.848709508	400712.092294279	406717.929436806	429577.805507189	Pyrimidine nucleosides	65-46-3	HMDB0000089	C00475	ko01100//Metabolic pathways;ko00240//Pyrimidine metabolism	Global and overview maps;Nucleotide metabolism	Metabolism
M304T318_NEG	Cytidine 2',3'-cyclic phosphate	318.356	304.03253	16372.1228058144	12507.4644774595	17162.3452668474	9741.02983490381	10928.8310064263	11201.1851518293	10732.3269450769	3773.36182956365	11571.0247101829	8221.6264992317	4348.80198876356	6513.01560278432	9332.01179009864	9544.23475747066	5866.56582060761	14857.0332326197	8185.02618652427	10119.8223277523	10088.3305726379	12519.8905418855	12117.8134810841	9289.96012534395	10674.0866122818	13172.4972572267	9667.62565991142	10015.020196179	10275.0549048862	9732.38585688837	Pyrimidine nucleotides	15718-51-1	HMDB0011691	C02354	ko00240//Pyrimidine metabolism	Nucleotide metabolism	Metabolism
M384T453_NEG	Cytidine 5'-diphosphate	453.304	383.99777	3478.91559571444	1839.49930274892	4695.33173174242	1397.20603052192	1659.2264734667	1132.87406914297	3863.82475589307	1447.73733099279	2248.95138278965	1368.27055854232	985.584642352475	1920.37996803709	1290.22000233576	1382.63312799988	1241.29492221555	2681.4717741786	2233.57298800803	2039.09281755928	3735.91672823684	6931.05824051071	8804.22261943033	3390.10042508841	5004.13053236583	8450.92759748287	2666.55250292522	2667.91684637841	3179.21401379284	2777.30765347169	Pyrimidine nucleotides	63-38-7	HMDB0001546	C00112	ko01100//Metabolic pathways;ko00240//Pyrimidine metabolism	Global and overview maps;Nucleotide metabolism	Metabolism
M613T300_NEG	Cytidine monophosphate n-acetylneuraminic acid	300.0805	613.12111	4226.95730864877	4052.5066524282	6488.94416345537	3677.64648542284	6470.0033128981	4709.36673828859	4506.17759586343	1516.10821614266	4798.06960208974	1896.75271439238	1002.88182469845	1507.48512364024	6839.59105148094	13897.3978635152	18362.5427448482	5434.592772939	12039.3175617806	11900.7437859905	3296.59388106972	6298.91466960774	4249.88895587366	3114.77730157899	4672.93622816838	4501.19672850357	3713.96050287516	3746.34930001054	3679.25287973147	3610.44982619731	Pyrimidine nucleotides	22-12-8	HMDB0001176	C00128	ko01100//Metabolic pathways;ko00520//Amino sugar and nucleotide sugar metabolism	Carbohydrate metabolism;Global and overview maps	Metabolism
M631T27_NEG	Cytidine-5'-monophospho-n-acetylneuraminic acid	27.0955	631.13191	8427.15567797708	9085.57156770805	10323.6714392308	9506.79201575256	7995.79466078294	12967.3867502642	1575.1033742673	822.254708606286	1046.79068156683	976.864935469036	501.308896023749	845.694155649581	23930.3578063037	25713.357051709	32724.0586569895	29321.1092034282	24769.5114247281	22318.2344528545	5796.97141788453	5559.4075930858	8509.76134582329	7437.52190762839	8250.29276420752	14430.0276404235	9246.06857562993	11433.7004668879	11427.2642071863	10967.0725143037	--	--	--	C00128	ko01100//Metabolic pathways;ko00520//Amino sugar and nucleotide sugar metabolism	Carbohydrate metabolism;Global and overview maps	Metabolism
M110T224_NEG	Cytosine	224.1505	110.0238	23021.8055917154	17778.6314947594	23287.3433333175	14580.3351244743	15836.5107877846	22026.8698499152	10807.1051571727	2418.96549371178	5522.06782157516	2553.81699571491	2534.50828678023	2958.75425554964	47465.8312233697	62081.6626908172	54957.7385532764	101142.76960891	57345.3385925547	71830.4229819987	558.576274074176	4754.53747976082	6011.78810761418	2591.62818744149	3789.68736135005	5803.17098539581	22308.4519095128	19999.147472924	22820.4273922061	22818.1621504716	Diazines	71-30-7	HMDB0000630	C00380	ko01100//Metabolic pathways;ko00240//Pyrimidine metabolism	Global and overview maps;Nucleotide metabolism	Metabolism
M165T328_NEG	D-arabinonic acid	328.0345	165.04036	609125.325399251	1645802.25936794	865060.803212162	1023167.7987526	1829548.3392462	1829783.67475233	2174725.19347569	4256353.45640283	827598.442725837	1355665.77015662	3389577.16951389	1304623.61449844	3927381.14424988	5116442.72849173	5299573.41442374	2106719.32753991	2013879.59592199	3232590.52587618	3600193.27151903	2316262.56426675	3842570.90181437	4266295.34143135	3274601.48858831	3642967.88192454	2471083.14272743	2470743.22860625	2471762.8441905	2176524.50967727	--	--	--	-	-	-	-
M295T330_2_NEG	D-Arabinono-1,4-lactone	330.368	295.06585	87453.1502966286	60509.8601777994	93288.0240921247	114474.009630351	112409.91318816	83290.6711469846	8188.55768991036	51635.0363936863	28004.383000746	13166.23234128	3591.33205737839	6501.65069936258	27848.9497849204	60350.4795416774	46470.7973748994	26549.4662407757	27542.7757379087	63171.8995542914	29870.6032218792	34574.8689262602	28650.1203664509	20820.2554889595	34918.7735380944	42366.9046035733	79850.1348773495	72957.0251723394	72967.3066719831	74431.0018443269	--	--	--	-	-	-	-
M149T333_NEG	D-arabinose	332.88	149.04451	18966.4225088453	24148.5389759722	22162.619421452	19445.3248575414	18236.6619745374	22805.450026211	24126.1321262328	18287.6685667046	25999.6729342037	22075.6893006497	15124.2416130713	17808.1375014651	20953.087796149	22821.5972975268	24559.7618521331	19173.0463554884	18702.0766135297	22188.2036865378	18319.0661405744	16504.2382123201	20734.9483604483	15130.691835378	20721.375911662	20188.3352296766	21692.5837415339	19483.3512091839	19436.8780808967	19407.4327661537	Organooxygen compounds	147-81-9	HMDB0029942	-	-	-	-
M132T392_2_NEG	D-aspartic acid	391.87	132.02977	536276.181860417	467414.740191045	683612.063777535	566117.951425312	619296.574559897	538834.421428107	344261.218771156	207935.384149736	394959.58022352	230242.597568948	153341.556309655	205530.373270352	471584.90740437	912048.54882469	821178.901696195	858384.258346936	758063.524169001	720171.90073961	385924.135169821	378370.583379898	545667.436304535	296130.320059616	492504.689309454	499573.12886569	456262.014575361	440569.699250727	426016.896306243	425520.164446862	Carboxylic acids and derivatives	1783-96-6	HMDB0006483	C00402	ko00250//Alanine, aspartate and glutamate metabolism	Amino acid metabolism	Metabolism
M265T267_NEG	D-Biotin	266.87	265.05639	1800.64746216137	6350.7578869542	8991.14434225176	4930.67670106603	6737.49993415752	7190.91284654676	6766.43484350094	9259.20521484993	7901.27517038254	2943.22723648089	1436.68384601243	10576.886785819	1643.15947449448	8437.0472093788	12072.0908627864	4646.81057010881	7771.60550000027	8882.04545501572	5891.75502255544	9420.73172704901	2929.90963293809	6992.51830609726	4599.54232824087	4784.05042022685	4587.5173060781	5057.6005354019	4589.21413780524	4588.57483602833	Biotin and derivatives	58-85-5	HMDB0000030	C00120	ko01100//Metabolic pathways;ko02010//ABC transporters;ko00780//Biotin metabolism	Global and overview maps;Membrane transport;Metabolism of cofactors and vitamins	Environmental Information Processing;Metabolism
M179T275_NEG	D-fructose	274.967	179.05563	115147.862074479	117530.551588134	178366.138975895	80927.7953206745	113977.208910426	141311.45427391	215175.021050166	64766.6292896867	369615.2744386	97421.209212774	62470.3634988772	85763.084877176	229506.927956233	605341.715029	467094.520312558	469724.10932067	487142.8199842	481772.124192015	376917.051954454	761409.331093915	441153.174857788	313307.470259145	424933.070352855	726097.850457246	345896.689648299	331612.800086641	349067.016558652	342662.970342544	Carbohydrates and carbohydrate conjugates	57-48-7	HMDB0062538	-	-	-	-
M259T456_NEG	D-fructose 6-phosphate	456.29	259.02125	360660.402344362	88231.4996154207	184895.409972527	44631.1508239764	29573.799576313	20204.9037992717	1338341.51772407	209638.606540153	875593.715803406	1016731.65100176	188286.653490625	666550.987104984	51278.7836513139	111550.88486937	7215.18982774655	139441.363648588	105519.685209467	56186.7512255602	544934.722900424	966108.460403568	76062.735441516	393068.875478287	573672.640636035	925491.795820778	235974.66448504	250163.603638474	250435.817698496	223558.067809612	Organooxygen compounds	643-13-0	HMDB0000124	C00085	ko01100//Metabolic pathways;ko01120//Microbial metabolism in diverse environments;ko01200//Carbon metabolism;ko00052//Galactose metabolism;ko00500//Starch and sucrose metabolism;ko00710//Carbon fixation in photosynthetic organisms;ko04931//Insulin resistance	Carbohydrate metabolism;Endocrine and metabolic diseases;Energy metabolism;Global and overview maps	Human Diseases;Metabolism
M269T235_NEG	D-Galactarate	235.068	269.05294	8385.01106110144	6885.52012637797	9822.10522471033	7999.04246263558	6181.76620003533	4064.07109530221	26564.5543824515	10531.059713803	21087.3536361131	13661.3892320083	5934.18148196412	12671.0563488552	6591.06047035218	6719.2787977628	6052.86311522614	6154.22118485526	12234.8778642298	7751.73424281422	12817.28100092	10316.6987060146	17692.8435157133	7574.4489552227	19482.8851997967	16691.5804670874	13497.1416618421	13111.9306751892	13496.9331164436	13365.9339057328	--	--	--	C00879	ko00053//Ascorbate and aldarate metabolism	Carbohydrate metabolism	Metabolism
M253T393_NEG	D-galacturonic acid	393.0085	253.056	240653.882658255	185803.923601988	170222.870968593	216800.049103731	188265.228802124	215438.062036462	159311.631360285	68461.3013196336	96784.8780439773	122266.561447763	106726.484722845	91356.0988223673	106100.098040895	135798.151484155	251917.972347459	126902.85332988	184483.034393173	174429.743253591	60363.7366665188	47695.1232321165	119561.791870144	71880.0675071803	109573.198845739	126900.065129971	125442.77728526	123751.612401625	125462.952347422	123750.876337791	Organooxygen compounds	14982-50-4	HMDB0002545	C00333	ko01100//Metabolic pathways;ko02010//ABC transporters;ko00520//Amino sugar and nucleotide sugar metabolism;ko00053//Ascorbate and aldarate metabolism;ko00040//Pentose and glucuronate interconversions	Carbohydrate metabolism;Global and overview maps;Membrane transport	Environmental Information Processing;Metabolism
M191T241_NEG	D-glucarate	240.9525	191.01881	5127.88901855944	2564.40636110007	6348.35640879199	2187.94346838595	4399.68380390525	4109.26237220339	46314.1172647135	17227.9596931774	58774.6589919078	30623.4784674162	12810.587160407	18463.0659664306	3523.99071395811	3990.1745510665	3020.46970251035	3162.88678976747	3197.12035820207	3794.46723769215	28097.8382553509	21289.0404948433	28826.0789233606	80406.4850365531	24522.3865167798	49259.5437120081	17511.8755604929	17510.134187755	19066.1605689478	17646.4879786661	Organooxygen compounds	25525-21-7	HMDB0000663	C00818	ko01100//Metabolic pathways;ko00053//Ascorbate and aldarate metabolism	Carbohydrate metabolism;Global and overview maps	Metabolism
M195T359_NEG	D-gluconate	358.541	195.05117	21761207.2185804	24554891.7822693	26670071.9969198	21026917.9405883	27042714.526256	22236802.0980691	103924954.318779	52803548.1796293	104504795.169677	79699916.055054	55114026.9195733	60761878.0138781	13791744.0076036	22138835.1652205	14221733.7623341	15146672.9607372	16957275.0260093	15951693.468662	50122597.5409892	46341786.0206042	60722273.301526	39486863.4181571	54270110.0025626	69084380.4166886	52194717.5562868	52391814.8421858	52733636.2609497	52524644.3069827	Organooxygen compounds	526-95-4	HMDB0000625	C00257	ko01100//Metabolic pathways;ko01110//Biosynthesis of secondary metabolites;ko01120//Microbial metabolism in diverse environments;ko01130//Biosynthesis of antibiotics;ko01200//Carbon metabolism;ko00030//Pentose phosphate pathway	Carbohydrate metabolism;Global and overview maps	Metabolism
M177T358_NEG	D-Glucono-1,5-lactone	358.4775	177.03929	334111.530313822	372628.783005537	373264.613332051	277214.919787089	317083.361940764	277291.747617605	933992.134211349	504415.543683863	931523.239866107	684390.417175711	537493.904683741	624228.223707078	162620.008325082	279835.369032373	185149.26944284	236208.665466364	217521.99630928	220150.248381101	491066.723614397	435784.66092215	562239.868720115	354554.535695356	503980.7135021	652693.635167083	493172.847334799	509291.16620406	486150.888303531	485950.947225013	Organooxygen compounds	90-80-2	HMDB0000150	C00198	ko01100//Metabolic pathways;ko01110//Biosynthesis of secondary metabolites;ko01120//Microbial metabolism in diverse environments;ko01130//Biosynthesis of antibiotics;ko01200//Carbon metabolism;ko00030//Pentose phosphate pathway	Carbohydrate metabolism;Global and overview maps	Metabolism
M149T307_NEG	D-Lyxose	306.723	149.04484	140252.484511183	154308.960594351	151719.797692118	94549.5208597402	102952.439944884	138063.506631498	218654.804672924	46662.6956066496	74309.0177229122	88965.8805914276	46901.6682287669	156211.300673008	112255.142627858	208709.606794909	329084.125507228	320450.859909508	199949.17311119	204020.102693483	75042.5020900269	81000.0880622816	72479.1701166724	59626.7272460845	72162.6379489399	102418.745089964	138557.705838135	138500.778589044	138608.005536642	123084.4317449	Organooxygen compounds	9000-69-5	HMDB0003402	C00476	ko00040//Pentose and glucuronate interconversions	Carbohydrate metabolism	Metabolism
M181T330_NEG	D-mannitol	329.761	181.08579	4945.23422539854	9636.76994548654	3177.45241315437	7378.01234511208	14578.365124943	3835.18820615932	10090.4999598043	6131.02527403961	5106.85552756081	6612.39257814112	6739.78341877973	6638.41891821202	5320.64435654915	6323.21722545814	6563.52458947348	6809.7946444115	8181.93309387569	4585.58953309341	6460.19721819222	4227.86706048095	6205.92624538671	6159.22222949671	2724.18198771234	9203.47934799704	6668.45347556665	6673.1605347613	6440.80882052957	5855.60293643564	Organooxygen compounds	69-65-8	HMDB0000765	C00392	ko02010//ABC transporters;ko00051//Fructose and mannose metabolism	Carbohydrate metabolism;Membrane transport	Environmental Information Processing;Metabolism
M239T373_NEG	D-Mannose	373.442	239.07606	291224.278567167	247862.9145612	272264.718539919	184882.805407504	196102.762583651	192623.770532689	217746.258381845	110579.436055685	221723.291653165	132834.456426862	100932.79713143	142883.450171954	185362.812496402	425584.153372045	545302.221718595	278856.468335449	613899.379025284	513404.054220525	212688.958533635	230925.346592494	242236.009521047	190557.286472195	230435.555859337	324182.956565877	215001.449998008	217790.98271632	212987.530527072	212968.840204869	Organooxygen compounds	3458-28-4	HMDB0000169	C00159	ko01100//Metabolic pathways;ko02010//ABC transporters;ko00520//Amino sugar and nucleotide sugar metabolism;ko00052//Galactose metabolism;ko00051//Fructose and mannose metabolism	Carbohydrate metabolism;Global and overview maps;Membrane transport	Environmental Information Processing;Metabolism
M259T342_NEG	D-Mannose 1-phosphate	341.9705	259.0225	7016.8105056106	5723.58242650134	6291.48678091251	5331.66066133667	6422.55980897439	6599.80527257669	6511.35337739006	6734.54058693321	10549.9832653571	7107.14564989676	4597.28799524671	3559.38985712795	6963.99047568395	6915.81215872647	8535.26989619886	7810.41829217347	8945.59590670232	10599.7136005406	7226.55877890221	7048.03223260322	7640.46664606447	6489.09991181551	9129.51824775111	8864.9856568031	9011.51595465068	7827.88188440561	7846.80185042701	7835.88965400426	Organooxygen compounds	27251-84-9	HMDB0006330	C00636	ko01100//Metabolic pathways;ko01110//Biosynthesis of secondary metabolites;ko01130//Biosynthesis of antibiotics;ko00520//Amino sugar and nucleotide sugar metabolism;ko00051//Fructose and mannose metabolism	Carbohydrate metabolism;Global and overview maps	Metabolism
M169T440_1_NEG	D-myo-inositol-1,4-diphosphate	440.2885	168.98978	6430.89663384509	5514.29159877334	8028.598402122	4179.42277270399	5087.57725129527	3506.14745985062	14651.8959369142	8959.45949830172	9286.64618371686	18932.2710624792	9782.34337251475	13106.9079057213	4085.72074762468	11156.6773265824	8594.08306708479	2694.17631923016	6363.26097684937	6010.22702629141	16223.4981174802	17256.1369948947	22380.7678476248	9666.34583506237	14491.873903891	20703.3399358856	6526.10553407177	8360.26298367035	8353.6631185841	8034.02947101747	--	--	--	C01220	ko01100//Metabolic pathways;ko00562//Inositol phosphate metabolism;ko04070//Phosphatidylinositol signaling system	Carbohydrate metabolism;Global and overview maps;Signal transduction	Environmental Information Processing;Metabolism
M249T610_NEG	D-myo-inositol-3,4,5,6-tetraphosphate	609.639	248.97173	425404.955740876	490541.684022526	215588.00702103	441435.770056469	346008.139808277	446965.386279575	174241.717614507	431387.686713275	475637.521846628	490999.676861331	363755.804296843	450981.55509743	451647.478896438	442416.736945041	445973.431668832	359672.252772331	383138.709904152	499018.802932805	448414.277482022	432661.523406886	415779.774791957	453000.446630685	440314.89348127	445491.682595112	450164.210600634	450072.741821885	412730.404689644	445285.329254275	--	--	--	C04520	ko00562//Inositol phosphate metabolism	Carbohydrate metabolism	Metabolism
M149T359_NEG	D-ribose	359.33	149.04441	32127.9517050595	21157.035673156	30802.8201040535	18065.0819787821	18022.8238487591	17817.4016288043	56234.9004097566	24118.9291591182	45036.5124675943	27743.6756958865	41882.0935937745	39778.1625031709	13891.081763486	21120.6579459362	36655.8160148449	25514.1135822821	30772.2780345819	25874.5021007676	26363.9276014736	27313.241155419	57622.6959188545	17125.6260882364	25735.7565907039	28964.0131007462	23945.8868842375	25754.1006723468	23806.966545147	22306.4669723255	Organooxygen compounds	613-83-2	HMDB0000283	-	-	-	-
M229T440_NEG	D-ribose 1-phosphate	440.227	229.01046	96124.3076315933	50171.7041880692	58750.0282193235	13367.429395208	4422.38059511959	8996.92089532507	101906.213037878	48187.4298235164	109369.741854968	89098.6899012053	55476.6454968713	84600.2823995271	8227.84892181995	10368.2249229398	3616.86048883545	4523.27113170073	27570.4779068974	7742.16676911424	65729.1529179003	75645.4829872789	75457.3581549467	74776.686556593	50636.5899118881	113971.758047613	70573.888495432	54501.0407910496	73358.1515634752	73408.7233451067	Organooxygen compounds	14075-00-4	HMDB0001489	C00620	ko00230//Purine metabolism;ko00030//Pentose phosphate pathway	Carbohydrate metabolism;Nucleotide metabolism	Metabolism
M289T448_NEG	D-Ribose 5-phosphate	448.0995	289.0319	12077.7153195363	11219.5546398837	13696.649678842	4794.89292218106	7449.61167593656	4852.68399992106	402469.103643836	65996.7308894739	172765.915595495	226035.872394685	68612.5027723341	163229.629842074	4857.66143995305	7109.47141796141	3324.23689351571	10353.1886551111	9715.96930068948	8648.0885247898	165018.827433286	174463.882843369	168270.535914907	77395.3999411083	149128.956812847	186636.092164956	74777.0399582092	79834.5647819052	80475.5212949997	80413.280181523	Organooxygen compounds	3615-55-2	HMDB0001548	C00117	ko01100//Metabolic pathways;ko01110//Biosynthesis of secondary metabolites;ko01120//Microbial metabolism in diverse environments;ko01130//Biosynthesis of antibiotics;ko01230//Biosynthesis of amino acids;ko00230//Purine metabolism;ko01200//Carbon metabolism;ko00030//Pentose phosphate pathway;ko00710//Carbon fixation in photosynthetic organisms	Carbohydrate metabolism;Energy metabolism;Global and overview maps;Nucleotide metabolism	Metabolism
M229T393_NEG	D-ribulose 5-phosphate	392.528	229.01076	28621.3966170131	17452.8393655926	43923.3869383034	30917.4163256037	35417.1558228309	36936.862509362	1127.15432615567	4970.15651439674	10742.3105551201	4738.06427981432	4381.12820164001	5122.32695524343	23439.6331287459	40778.4731809444	19121.1696726103	47788.6258382983	20660.9310791649	23964.7153956436	12285.4043659269	14394.0286110915	9298.19008918592	9818.5363772426	10065.5822493843	1172.65674867767	17457.6317839825	13333.8839230734	13498.601276685	13337.4091042997	Carbohydrates and carbohydrate conjugates	4151-19-3	HMDB0000618	C00199	ko01100//Metabolic pathways;ko01110//Biosynthesis of secondary metabolites;ko01120//Microbial metabolism in diverse environments;ko01130//Biosynthesis of antibiotics;ko01230//Biosynthesis of amino acids;ko01200//Carbon metabolism;ko00030//Pentose phosphate pathway;ko00040//Pentose and glucuronate interconversions;ko00710//Carbon fixation in photosynthetic organisms;ko00750//Vitamin B6 metabolism;…	Carbohydrate metabolism;Energy metabolism;Global and overview maps;Metabolism of cofactors and vitamins	Metabolism
M181T284_NEG	D-Sorbitol	284.3855	181.07105	23964.141482584	30763.6850793399	31229.5376385499	22286.3435928282	73101.9975756308	20939.2527753146	106115.43161985	135483.500824587	217618.365710474	65421.6961666811	297316.367890304	59628.6471327699	88401.7839234658	1193735.42205522	129201.600014575	30717.7324107968	107287.243368552	45329.9703476328	77822.6518081933	33535.8591328572	91253.4162969589	41990.6296615025	24745.3568664047	42432.5900360442	113607.745977368	114680.465623622	115192.087290926	110904.509132597	Organooxygen compounds	50-70-4	HMDB0000247	C00794	ko01100//Metabolic pathways;ko02010//ABC transporters;ko00052//Galactose metabolism;ko00051//Fructose and mannose metabolism	Carbohydrate metabolism;Global and overview maps;Membrane transport	Environmental Information Processing;Metabolism
M161T251_NEG	D-Tagatose	251.428	161.04443	21609.6768723616	25660.0415787427	20947.9322862792	13869.3125058969	18560.5599759387	19634.9438306584	235229.612765108	188563.58131525	350603.269065893	168116.771035508	126977.496552404	160869.382369872	13734.1294921545	24032.4504588001	21211.387585782	17001.4977487697	24986.5896410718	19600.2505800823	249543.495493464	177434.087738809	182039.743898217	117910.481829401	187982.17218747	201566.090574873	135392.603405105	135401.066427989	140054.261302826	135651.930447463	Organooxygen compounds	87-81-0	HMDB0003418	C00795	ko00052//Galactose metabolism	Carbohydrate metabolism	Metabolism
M149T255_NEG	D-xylose	254.88	149.02381	32202.7131553171	2023.62702077815	2457.1277327049	29278.7173956558	2248.58087841149	1673.14436632107	8172.31242250925	5641.12318546629	4888.02251323813	70227.4503610468	47460.1899690323	80460.7888636133	1640.99558022391	15245.9904823593	19324.5494243793	24441.9886190559	27443.7164248228	14746.123391389	8582.43682992789	11279.0481885984	11201.740473241	38337.3925187564	16274.9571163782	10520.3282414379	4010.16530432243	4789.21715548235	4749.17093444032	4784.41350744753	Organooxygen compounds	58-86-6	HMDB0000098	C00181	ko01100//Metabolic pathways;ko02010//ABC transporters;ko00520//Amino sugar and nucleotide sugar metabolism;ko00040//Pentose and glucuronate interconversions	Carbohydrate metabolism;Global and overview maps;Membrane transport	Environmental Information Processing;Metabolism
M149T257_NEG	D-xylulose	256.971	149.04452	52138.2173256203	53233.1258227732	42189.3802614962	41396.5259263216	42110.390484655	36116.7737640297	165154.122056516	58417.1008591298	173693.655570212	85048.8012948132	54729.0836726926	92821.3731365132	12875.8280680284	21294.7881474525	22855.4013176735	34212.9970359629	40093.4771472443	23550.9311258126	57395.8415189933	56168.2902797411	76473.4458971384	46476.4525200408	132718.876940123	115366.74866169	84585.7504592042	84571.0592709642	86064.4270971775	88245.9090268002	Carbohydrates and carbohydrate conjugates	551-84-8	HMDB0001644	C00310	ko01100//Metabolic pathways;ko00040//Pentose and glucuronate interconversions	Carbohydrate metabolism;Global and overview maps	Metabolism
M103T308_NEG	D(-)-beta-hydroxy butyric acid	308.39	103.03878	3024.28373688801	3043.98066878823	13520.4056371996	11622.9236731946	3395.39127053119	8379.80205765376	11292.6290636143	4548.13324923055	23860.9180531007	9664.94200743638	7711.454281267	14953.8499130133	7422.14654694663	12293.595907927	2844.26292252402	3414.36926314779	3166.00219994792	3236.86695973682	20770.565278796	22664.9715759826	24507.3131749268	19192.1963089824	1786.48969569839	24288.2152590801	5558.45625563993	11743.4183911807	11717.333786945	11648.5444176416	--	--	--	-	-	-	-
M451T33_NEG	Daidzin	32.7795	451.06766	31035.666955186	33118.4523833402	47606.817752973	39316.7443162848	122743.001733708	71111.8228484664	32100.9147085364	11864.9404660256	38512.4768211484	2099.02822354609	2290.68254460261	9276.61099731165	24498.4424816383	38275.0124866991	91472.762117718	7008.98811295235	55475.0055908267	73695.971281362	57092.0751836442	103253.014106166	70220.8837704367	44383.4843343485	92980.4664176376	97734.2830833734	56297.3011841818	54900.0233092416	56374.9572919482	50571.8079206708	Isoflavonoids	552-66-9	HMDB0033991	C10216	ko00943//Isoflavonoid biosynthesis	Biosynthesis of other secondary metabolites	Metabolism
M637T139_NEG	Decahydrogambogic acid	139.44	637.37018	8308.75607087455	8172.16562049228	9910.0148961559	12792.6387783344	12836.9620452758	9606.18792444885	3808.7779832546	4804.31209675389	5797.04841241735	14579.4906538296	11605.2357752109	16342.6563250908	18609.7297636251	15288.919818352	13808.1820725209	15378.6130842731	10865.9178000916	10818.952409671	6047.46360387649	6253.19504557863	6776.81752470508	6090.69153208761	9119.81519290758	8262.38805713834	8875.67768546376	8001.60368746286	8281.46813242396	8000.07048992151	--	--	--	-	-	-	-
M435T304_NEG	Defluoroatorvastatin	303.584	435.22112	2187.08773938904	2840.60173410572	2462.59921367619	3916.83320029707	1600.59732975883	2933.91337275415	21356.838486813	10506.0549784838	16948.8877627622	5183.73222055526	4844.58876730004	4798.32961892837	3708.73111636583	7981.24158142159	13819.4820711924	4505.79533035154	5789.59255121126	9982.19538650383	9195.17288348135	9634.15437421668	17454.3521169	11471.0861444391	10408.0740771556	15744.4050889214	9018.53253637713	9173.79526089772	9503.10310693381	9022.92175074322	--	--	--	-	-	-	-
M129T91_NEG	Dehydro-l-(+)-ascorbic acid dimer	90.649	129.01829	153021.916385643	31096.7483021538	37616.3836230906	19694.8282296862	27417.4912027152	22365.7827737126	27095.5659564547	32784.0101444378	28990.1112376996	52030.5952304834	49716.854046188	32921.5218516101	19023.3477301399	20516.4377281747	8725.30259463004	16736.0836264872	15234.2897821725	15685.4375010917	53624.3376529049	48077.1422744453	51091.2022412319	36607.4191406628	37683.129577082	56209.0342152411	52616.9681468375	43203.1994846415	52093.6868177946	52578.7364830044	--	--	--	-	-	-	-
M391T161_2_NEG	Deoxycholic acid	161.313	391.28369	125946.244310994	18293.8144494366	5753.4892909404	2443.16771743741	2630.75726646636	3417.81252938184	3163.83749034826	2298.37260050864	1877.5256154622	3162.50206154504	2486.16113978408	3344.17962020199	4773.35010735845	3052.41145484805	2203.35867204827	2497.13467494194	2551.30698463432	3056.54617503261	2367.54220521943	1552.26922619699	1330.58608064752	12780.9141645507	2408.78868409917	1782.45744389053	7428.7564720637	7621.55008170302	5217.30671445842	4612.30556700897	Steroids and steroid derivatives	83-44-3	HMDB0000626	-	-	-	-
M226T216_NEG	Deoxycytidine	215.9645	226.08236	148045.812987983	132181.710354785	183095.128541669	146862.997022629	164382.001377423	145073.313716959	44352.5768716404	20927.8077232145	63180.5345378555	27444.9926129714	19373.516901979	19880.7639415497	57134.3797252863	45112.6469464585	24262.446199196	75290.5237900818	39194.3145479684	45574.1298177962	22712.0777521964	35572.1394145002	14729.0055523613	10730.6653338713	18916.0600006674	27398.8446793599	53347.376151558	54346.534486244	54336.7174307447	50179.9597610344	Pyrimidine nucleosides	951-77-9	HMDB0000014	C00881	ko00240//Pyrimidine metabolism	Nucleotide metabolism	Metabolism
M266T238_NEG	Deoxyguanosine	237.8745	266.08949	1720699.04448384	1478904.36132935	2676914.56917731	2532243.42370135	2679465.60454953	2240284.16411787	1358774.09425987	505923.836603827	1756920.59348802	576856.097485398	363333.176341917	651814.359534787	1258467.80199621	785371.87238575	510655.808449908	707566.554021866	690927.617303901	666719.154571558	2017652.57384539	1961522.22203522	3331470.87965436	1417349.11690637	2104477.16359548	2850511.99297307	1371894.8722061	1371968.86923979	1371761.18913075	1428343.03474574	Purine nucleosides	961-07-9	HMDB0000085	C00330	ko01100//Metabolic pathways;ko00230//Purine metabolism	Global and overview maps;Nucleotide metabolism	Metabolism
M251T192_NEG	Deoxyinosine	192.164	251.07777	550482.83091967	348073.982677636	497226.992477991	420737.493832963	431725.404093917	298924.974159868	240338.74808045	131501.874822517	368277.276563787	121814.055351586	117642.896724391	143986.344039941	199191.733860955	115704.335407754	24044.3178735935	105259.491935157	67837.7584144901	37177.2438448857	2160814.46509099	1558702.22604321	1665446.75842074	837119.75421935	1352192.06344788	1519138.15083768	378834.854987215	379464.691897373	426761.003576073	389087.125299461	Purine nucleosides	890-38-0	HMDB0000071	C05512	ko01100//Metabolic pathways;ko00230//Purine metabolism	Global and overview maps;Nucleotide metabolism	Metabolism
M444T462_NEG	Desmethylcerivastatin	462.0215	444.21863	1534.06331382336	2448.1602958514	1728.96237613302	2418.04978818678	2409.82844511676	3225.34576726674	273.85998922984	891.23001778494	149.964872881333	1190.25930842572	1367.43382121677	1128.57772681245	1990.42379142217	4152.95669912654	4290.4718413386	3129.69782208474	5040.68304742215	6433.9589519828	259.622185380148	348.625281056884	534.347979324002	370.133571972054	347.255960898312	206.776366007288	1739.75633274313	1793.22145525521	1741.13524957596	1935.60069598324	--	--	--	-	-	-	-
M675T225_NEG	Dgmg 18:3	225.006	675.3576	7896.8617620336	8807.35389852096	14121.5716742724	16281.6291574656	13046.7249401994	17330.7298100551	26268.5550320396	2641.189244053	26630.9775831572	1853.41479637785	1611.65104249258	6436.66445352575	7302.94109839717	14393.3016411757	7882.70886976928	7178.28276515666	7401.58903299195	5555.84440268784	30951.3509046646	22551.1328793219	27766.547707406	15284.1796556097	27968.6310957228	27865.5275289639	13998.4123333472	14231.1728824309	14497.2603959207	14358.0536302925	--	--	--	-	-	-	-
M363T35_NEG	Dhas#18	35.381	363.2181	99087.3283311317	112598.785821533	184102.826656808	168283.671660976	164166.6875675	176174.698376369	34907.2653985297	23308.254703368	30026.4850753409	40026.4679180573	24781.7919681588	22608.7017183707	82362.7970395429	100386.914809004	94526.4746049276	53064.6423692174	47902.892092342	50581.6746896616	9394.67676111914	17087.6813132349	27369.9237362305	12325.4474345102	23366.3474212577	34161.6826643848	57877.4675688382	58324.4061434584	59913.5872772	57709.2752711006	--	--	--	-	-	-	-
M309T221_NEG	Diflubenzuron	221.058	309.01366	10194.1373908153	7466.28985700497	10589.7808343002	9773.02913042278	9897.71394328371	10161.7598188557	3630.6624445466	923.588590407478	2975.79000191277	1619.72637003165	2037.86990133272	1563.2253801127	7784.56643445287	10998.3733281045	9061.56735166288	9903.59987524704	6684.25822708535	7055.0848007948	3188.4504375492	6749.22538324461	4702.70643840811	3762.76544702064	3251.07854124133	4228.04528433547	4037.00105014593	4416.55648852574	4413.73724982756	4311.7863564745	Benzene and substituted derivatives	35367-38-5	HMDB0031778	-	-	-	-
M127T283_NEG	Dihydro-4,4-dimethyl-2,3-furandione	282.707	127.03934	33702.8571863323	33799.2421093408	29193.9717311374	16788.494542513	36037.6638477473	25499.5927448396	334340.485038061	270200.065608584	840245.822245778	407104.16103474	401193.540030598	328702.837241284	27987.2333238324	40095.516760171	43416.6424386447	16895.1768229453	14607.8788950768	25610.4706286487	431340.3488279	379182.472358334	212995.518247042	168888.264405502	94689.8992442216	229077.236633593	292950.266127372	292820.591030122	291863.775953466	283238.39972379	--	--	--	-	-	-	-
M511T26_NEG	Dihydroketoprofen	26.1975	511.20402	798192.111338429	1092949.0849756	1306444.10888429	1264801.87411459	1555630.94549197	1429011.49910346	649554.544055487	210639.40889606	501226.776834171	271773.273284472	212538.207801918	410686.626124576	35271.9113131646	41801.2765125703	38024.8439715021	29428.3746490502	28511.0487729633	24782.7380533549	34609.5784667246	31700.2450160336	57050.1734810682	31104.6375870816	47692.896017328	97644.2237651339	382540.056025721	382594.531171097	418776.881098977	382873.226999836	--	--	--	-	-	-	-
M127T363_NEG	Dihydrothymine	363.0675	127.05038	471116.164997626	248080.117080136	412214.067287822	151682.017412174	177798.025352556	159775.887129204	22334.2846321274	11803.6046767092	48467.8386371348	8483.18823179978	9758.01807221111	14673.8810603895	64225.9572150366	106617.39367626	77647.8513081029	233910.484350535	370800.406411453	126580.835912265	33050.8580289781	57404.8885363404	15522.5250321466	33086.4037580187	26055.5863864651	18909.1732319267	62915.0476384459	62953.8099174242	64211.431999057	69702.6548108198	Diazines	696-04-8	HMDB0000079	-	-	-	-
M113T62_NEG	Dihydrouracil	61.967	113.05979	24515.6915724898	5049.39548560109	6560.91949932217	3935.09707320098	18939.937692679	9969.14107801715	37040.1258036669	20645.4752922411	50852.0985657513	25670.5266234574	19446.2859518029	24924.3742701812	10333.2038467191	19271.9526192988	4324.02192387926	15061.2747231151	21704.3668612159	6111.35460643349	13062.303578272	27263.235227377	30862.5474549361	20756.1981786824	35258.6868748456	26862.5370898833	20993.6216332085	15535.5543966606	16658.1322699434	14154.9579712909	Diazines	504-07-4	HMDB0000076	C00429	ko01100//Metabolic pathways;ko00240//Pyrimidine metabolism;ko00410//beta-Alanine metabolism;ko00770//Pantothenate and CoA biosynthesis	Global and overview maps;Metabolism of cofactors and vitamins;Metabolism of other amino acids;Nucleotide metabolism	Metabolism
M71T327_NEG	Dihydroxyacetone	327.164	71.01314	6109.62186677203	6001.71893494097	6163.47872922384	6438.97048413977	6816.0024815215	5913.21375605209	6271.98554415012	8821.49805228563	8326.54824961029	10430.290549211	9964.13811469603	9993.34527410904	7430.0672682023	8173.26492013405	9368.84789587829	6260.8831023137	5948.53157392458	6246.77263184293	12501.1540208043	7227.91959001733	8555.67482081472	8285.21397727334	8109.96542120632	8824.91835333515	11735.0671041156	9423.45403049198	9456.40926964704	9399.36268865567	Organooxygen compounds	96-26-4	HMDB0001882	C00184	ko01100//Metabolic pathways;ko01120//Microbial metabolism in diverse environments;ko01200//Carbon metabolism;ko00561//Glycerolipid metabolism	Global and overview maps;Lipid metabolism	Metabolism
M229T327_NEG	Dihydroxyacetone phosphate	327.315	229.01104	8862.39844708272	5978.33299241946	7771.29190441607	6437.35787287693	4777.93502027033	4328.149914128	8392.72504518076	5069.85908991839	7257.79398727157	5756.48482633861	3058.73082784477	10051.5545065582	4414.89210311069	5496.33965759026	4966.20303713992	6779.74024851796	7991.3538838225	6699.49534699653	8416.46980926867	22606.5801337222	7966.88580734296	9153.68703313348	7476.29532503422	6417.99394584791	7188.57641349443	7543.83398470729	7640.79762676186	7641.18529018157	Organooxygen compounds	57-04-5	HMDB0001473	C00111	ko01100//Metabolic pathways;ko01110//Biosynthesis of secondary metabolites;ko01120//Microbial metabolism in diverse environments;ko01130//Biosynthesis of antibiotics;ko01230//Biosynthesis of amino acids;ko01200//Carbon metabolism;ko00564//Glycerophospholipid metabolism;ko00760//Nicotinate and nicotinamide metabolism;ko00052//Galactose metabolism;ko00051//Fructose and mannose metabolism;ko00040//P…	Carbohydrate metabolism;Energy metabolism;Global and overview maps;Lipid metabolism;Metabolism of cofactors and vitamins	Metabolism
M102T359_NEG	Dimethylglycine	358.5595	102.05518	127071.150846806	97992.9520279139	150005.631184249	127811.712658637	139627.307271186	106993.698244328	139527.316346587	81713.0398904518	195065.132752675	122406.748440639	76065.7845908648	110145.161708265	75434.5720398616	112632.039168292	100661.399459922	118735.056673308	102074.961638039	84399.0461025042	100964.546548787	127626.511569683	145319.872559042	96769.3816764384	116596.548141111	162072.19472604	112077.714213214	114916.467708931	122609.901627024	117154.184776378	Carboxylic acids and derivatives	1118-68-9	HMDB0000092	C01026	ko01100//Metabolic pathways;ko00260//Glycine, serine and threonine metabolism	Amino acid metabolism;Global and overview maps	Metabolism
M679T458_NEG	Dipyridamole mono-o-.beta.-d-glucuronide	458.4435	679.32481	2611.8505834307	6133.32132714648	2206.59633711862	3988.39046271437	5440.19809601467	4667.77661326521	130.93849663348	530.733627487889	196.08158260898	859.787116823061	947.906658750393	1098.5149336676	5618.81954642536	6817.22014184953	3804.64456693598	4746.03483681652	9376.64418586489	9069.68244253537	329.367763725618	159.403224905756	186.21095930988	442.709191339066	519.707311213401	251.706908247466	2264.5690547904	2738.45834908093	2151.26655043099	2156.81612376756	--	--	--	-	-	-	-
M130T329_NEG	Dl-.beta.-leucine	328.547	130.08635	12540.7690453738	8911.92388482578	14608.3546421636	6031.70745980643	6382.37032796455	5467.51904723641	18185.6913276975	26357.0695823357	22067.7523813596	28598.2676633717	25133.6474319811	35344.2147025971	13371.9309819	27669.9718007546	26641.9823025148	15823.1379622535	19120.1399731422	17501.6838461843	13329.750226583	35496.7226686778	535.420299531552	7776.11924484913	16376.7789433265	13628.2798664809	21033.3825678434	16485.4051060498	17660.164749563	24544.7470629923	--	--	--	-	-	-	-
M161T384_NEG	Dl-4-hydroxy-2-ketoglutarate	383.7275	161.00843	228977.246071178	176627.463196002	3634.65034371779	140874.323736912	105865.027064184	123522.379064881	47855.6577888646	11936.478456841	50465.1531053613	42151.8917486397	24178.358500405	33684.9061824096	100477.760893517	6570.35672538347	9010.20775229409	171628.291243711	6084.0181739039	9667.50681513769	182084.091567075	9599.98808251058	8335.50839832491	205170.336067738	13802.1423880245	13159.6268835063	21874.8390287644	21897.6438028122	21346.1368070797	19915.1380290129	--	--	--	C01127	ko00630//Glyoxylate and dicarboxylate metabolism	Carbohydrate metabolism	Metabolism
M181T165_NEG	Dl-4-hydroxyphenyllactic acid	164.6225	181.04959	15619.7065810049	11888.969024746	16558.5478987211	13609.3188736271	12869.600837735	14965.6601549873	196352.171376605	47236.8432111582	114762.085279571	106412.173571896	109116.511516418	72893.2519829498	13541.652859542	21813.3469456295	14214.0879791317	13617.4405466214	18012.6776255417	17338.3926909438	34675.1995908344	73824.4261997364	211731.796049991	61750.2945085025	56311.577366905	101879.491954175	65596.8566034086	59800.1615562729	65176.5996511071	23837.4279077509	--	--	--	-	-	-	-
M89T221_NEG	Dl-lactate	220.7635	89.02407	65230.3911292465	69810.5798770844	46961.8892873313	31010.3830364299	86409.6670346448	56671.5787709733	390271.368762676	97858.8008798906	162586.97224722	250854.553631407	102670.888350539	245835.072233729	48112.6557495033	84406.3211237238	77449.8917337616	66030.5363430283	138921.547024467	94406.8435489526	104603.078597838	82489.8965470098	80429.7242118449	62870.3374944069	72106.5492184041	102811.944726974	143001.667506219	143430.336796234	144428.071154983	143007.502183823	--	--	--	-	-	-	-
M104T365_NEG	DL-serine	365.332	104.03447	62357.8938432997	56908.0022149248	78632.8288160833	67739.4068272194	64620.6805837351	62731.0849024011	16144.6585994309	9909.21719041316	25365.1668406589	2118.28027064548	4974.07576994655	8165.13202224855	67669.1836144899	100014.685365919	112670.517560953	96299.3260361762	111371.044138402	100102.925523899	24408.8429409382	27689.6618678447	17531.2554683589	14292.8017879223	25995.0819209669	22760.3772009145	29188.6787745969	29189.7686145035	32081.6199241186	29180.2825941592	Carboxylic acids and derivatives	312-84-5	HMDB0003406	C00740	ko01100//Metabolic pathways;ko00260//Glycine, serine and threonine metabolism;ko01502//Vancomycin resistance	Amino acid metabolism;Drug resistance;Global and overview maps	Human Diseases;Metabolism
M118T342_NEG	DL-threonine	342.129	118.05013	196944.780538099	166666.780806243	230588.484848642	171239.899003455	206556.796960223	150274.130153864	188111.036955434	59887.0945648405	287341.326118148	50134.4890411998	47913.1903681805	64786.0761963618	127921.028985304	278924.280454359	199401.43507372	190936.476819036	292151.20798302	189853.612318956	227608.113223881	353852.088099187	351204.797769215	188404.867642628	241895.03076249	346650.591296977	197036.44939897	202373.86855965	207566.014935402	207426.340918539	--	--	--	C00188	ko01100//Metabolic pathways;ko01110//Biosynthesis of secondary metabolites;ko01120//Microbial metabolism in diverse environments;ko01130//Biosynthesis of antibiotics;ko01230//Biosynthesis of amino acids;ko02010//ABC transporters;ko00260//Glycine, serine and threonine metabolism;ko00970//Aminoacyl-tRNA biosynthesis;ko00860//Porphyrin and chlorophyll metabolism;ko00261//Monobactam biosynthesis;ko00…	Amino acid metabolism;Biosynthesis of other secondary metabolites;Global and overview maps;Membrane transport;Metabolism of cofactors and vitamins;Translation	Environmental Information Processing;Genetic Information Processing;Metabolism
M203T264_NEG	DL-tryptophan	264.304	203.08184	146293.930089205	132442.109784728	215299.270937734	127024.345811382	163862.78036657	111348.167228362	133847.985879201	65775.107314474	348269.995373809	82478.5876452413	44305.701022263	93268.5366408617	108510.810010944	166234.046050106	143873.054663007	179719.494404238	104580.638179965	109609.025685199	481366.533679179	946845.247211883	331219.546903334	313204.108922367	377040.845567854	317096.67336778	202035.142777809	203154.705710894	203081.632371243	202849.225530555	Indoles and derivatives	54-12-6	HMDB0030396	-	-	-	-
M325T215_NEG	Dodecylbenzenesulfonic acid	215.166	325.20064	46932.042570748	55837.5006568213	77974.4736538458	80507.8680462522	96096.5571445907	195591.90230093	128107.260966439	231013.409688652	79999.2507229813	215642.922360525	293736.977775706	229960.232352272	252287.758131006	104557.484236382	40293.9747115976	221381.949266561	36894.5476911874	51403.8734403958	110715.620762696	215798.613059108	64288.7068818817	77426.6056022398	190915.573466128	104669.688316572	123135.027578484	166183.451504083	125411.929504662	125104.318259825	--	--	--	-	-	-	-
M291T339_NEG	EDTA	339.0515	291.0812	33521.9576744871	22118.5094325505	36516.8677141803	8721.12452426141	31463.101135093	29202.9539359733	8226.57476961618	7739.69545616179	17343.1233974708	6779.49642495243	24646.358667996	3570.25545573369	10498.5504543906	25109.4725924147	24595.6205011412	20378.8720436192	22718.1229405821	29011.8524474133	13448.3571172796	31378.2825346722	12963.4381610802	7945.11986538142	17701.9550701248	16481.1164284647	10166.8786870035	3204.36667958422	9719.01057105647	8509.7172924826	Carboxylic acids and derivatives	62-33-9	HMDB0015109	-	-	-	-
M777T455_NEG	Eleutheroside e	455.307	777.22923	1351.56532918977	2314.21810310298	8512.82809683248	4336.89377618532	7927.17401230801	4360.04621688146	7310.57526407039	10899.5404716891	8740.81940005896	10120.9642070835	3031.55803515854	10772.383729429	2494.95920342643	7056.10558701559	5733.88194118908	5432.67282964535	6139.81075736559	5848.71752213844	7305.02526473532	6547.15152734446	3241.9955899862	5251.36480159592	5781.38514681489	3293.21339818018	11195.8376044862	12233.3973942664	12425.0835428545	11654.483116747	Lignan glycosides	573-44-4	HMDB0036410	-	-	-	-
M495T296_NEG	Enterostatin human	295.6555	495.27863	5097.3753438643	3772.99136792652	6130.60356888569	3080.94915010209	6348.09913469728	8924.38072739784	11947.7616865369	10126.9793613115	8650.64580137124	6218.89705386349	10568.5475036893	9564.2743105331	4888.36393854408	6836.62923296186	5857.64665850137	3093.08829958426	9025.2243705879	8561.8439627764	5584.95166593278	8584.36181638945	3269.15044368588	11019.7278889905	6776.78083935509	10616.0737799328	9927.07878766143	9573.29537769984	9781.38662099801	9629.41884796107	--	--	--	-	-	-	-
M843T489_NEG	Epimedin b	489.0845	843.26222	13276.6481467585	15532.0908809738	21028.333410377	12697.7862501135	23953.2062090073	11478.2610032638	16977.6378508644	9283.81651414255	24411.5409408343	8977.07109823386	6485.15612999022	7434.89230706652	6646.99140575777	15243.0770573111	9261.61392278023	11319.3808446251	11212.7786253001	13817.8899349591	9879.84012427128	10315.4287088087	14677.1323277206	8079.34895768196	9339.40764296365	9673.66143948115	11327.0753463049	12877.431347278	12870.4001814332	12887.5814314513	--	--	--	-	-	-	-
M337T32_3_NEG	Eplerenone hydroxy acid	31.8745	337.20395	198763.667406706	215340.825377092	204122.529663289	243179.795181083	243822.843333831	199901.077135711	314595.987739358	258467.515319689	195232.115545296	292824.768110005	238391.011016503	269489.267537332	169146.31238449	189369.38721581	229091.394581729	235629.281609026	322771.932527497	202427.488611265	149629.60500461	250931.985709167	186762.978304951	165188.473375349	241841.912652703	287356.854116697	267014.157090107	270558.712842934	255947.479945459	270601.395990981	--	--	--	-	-	-	-
M281T361_NEG	Ethyl glucuronide	360.8305	281.08649	382467.456355154	279241.394106876	332934.391682712	230601.933590303	156830.864070287	232284.521431079	105950.374798014	53917.3592118957	102246.803093558	52266.7846379707	45986.8985624384	81836.173032482	172015.664376944	158987.678289426	324922.215576915	287431.056701467	324370.345081189	348906.284343213	73549.3159289178	55483.8990912088	57179.5369853431	44657.3923681881	68470.8531181354	71211.3745051877	79051.5601902559	78498.50325784	78493.992569928	80543.701525383	Organooxygen compounds	-	HMDB0131286	-	-	-	-
M573T229_NEG	Etodolac	228.751	573.29305	2965.28955438902	5537.53936719712	7665.23478534719	9096.72861627856	4368.31204101353	49306.9913315232	130694.22737358	2348.84145554415	57561.6733113363	5333.4114783814	2672.93034950249	5110.00703789785	3996.76386941908	3175.94758066062	3064.83629241978	3266.98298235664	2333.96770404422	2925.21820646413	9417.83779015327	13398.4008928545	41968.1362030504	3409.04815137586	38636.513946536	53458.587374156	7626.36858707726	8463.68830570561	8459.0988065513	8295.11789895427	Indoles and derivatives	41340-25-4	HMDB0014887	-	-	-	-
M587T265_NEG	Etoposide	264.9205	587.15594	6265.52352164837	4964.16877735813	18135.3878548283	8230.50681461399	9164.01063798251	8553.44199175076	2174.91073025783	848.728193820743	7012.87497438265	1694.83881054342	291.157360584671	648.144761851054	5030.08736322878	2640.97317164184	1664.23163762151	4808.80669367618	2105.44119171372	1965.82810936643	4374.67302298659	7402.17054506585	7761.79386304684	3222.85424825748	5422.70410535124	6288.69957496646	2621.31767975503	2221.85126613572	3361.55190887956	2504.11403913563	Lignan lactones	33419-42-0	HMDB0014911	-	-	-	-
M311T50_NEG	Fa 18:2+2o	49.817	311.22166	2987057.48983181	2482995.02894808	1964026.48098677	1221412.26726288	2686786.23431451	1549058.86509862	5056136.96178805	6194012.26077861	7504777.9726182	7219139.44066531	6537781.18964731	6773232.11371103	1576365.65005718	936481.669108758	956123.514346138	1476824.72884104	988277.50826239	588106.676885307	5987479.07824068	8450606.79214323	9511022.61370239	5425093.55416218	9322052.46366223	16630117.0567013	1762662.83687544	1890255.5774501	1571531.57074526	1668157.41831009	--	--	--	-	-	-	-
M343T189_NEG	Fa 18:2+4o	188.831	343.21174	1348584.50918783	1091493.9393879	1867745.24272982	1745907.96279574	2150026.31981923	1265038.4449744	1574792.63963038	1167615.40942603	2455809.41514991	1438573.26069029	965381.996323154	1011920.72211572	1084969.42652503	1357289.24293311	1184658.81513879	1499874.61198956	567249.007860136	707833.310974851	1998092.74828799	2945824.01750222	2613056.59719498	1993526.34327652	2410233.64716337	3479802.63936653	1994062.07062505	1943508.27075504	2003665.65311453	1486317.57625725	--	--	--	-	-	-	-
M312T183_NEG	Feruloyl tyramine	183.002	312.12235	8799.13351652164	53352.3877072681	10043.5854278459	7734.85107336342	13604.2084007284	5743.81484825875	108720.304875001	38416.3885603371	133765.876330902	24814.3367223659	19703.8146996252	42284.3561919043	5477.19574507754	19716.7404402088	133952.913139842	6326.89328785696	12738.7078811851	21113.3864859183	8640.42821050817	25748.6699845334	4551.25139971349	11940.4448525099	5860.6631298455	6104.69248447052	21165.1263776243	23294.3475171464	21145.1671708758	21722.3320255517	--	--	--	-	-	-	-
M429T417_NEG	Fostriecin	417.157	429.12265	19119.7069170898	11102.3339055482	12148.1969557667	23399.3205668104	17261.6520102199	17198.9489538628	16184.3767422539	9956.04365652099	8167.48666016574	19030.1757726943	6937.72990354196	2385.5443684735	17308.4365501392	25445.4326214104	32211.1634981679	4816.87659456321	8856.92292387501	11887.478051408	7431.04481219522	12704.22705909	10754.5972516057	10542.4022016496	11604.7733574136	10904.4620661836	12889.5245252425	17357.8062551415	12952.0707880136	13063.8215118688	--	--	--	-	-	-	-
M259T419_NEG	Fructose 1-phosphate	419.1595	259.01202	24991.5076977276	20959.9095513921	21649.1948480313	17883.588237128	13115.0925036071	11386.7595564147	829384.145839843	322959.82059048	1178471.70895572	189684.217936889	105854.721994395	234281.613921316	6323.16185517812	23822.9518967418	17403.7931329671	10403.6595045669	34929.0991266058	17599.3134266891	445971.045398432	516606.758865186	235212.778591313	124241.654038456	216196.044286559	331862.619660313	267348.98091087	284903.328375625	267264.723951313	267343.745208596	Organooxygen compounds	15978-08-2	HMDB0001076	C01094	ko01100//Metabolic pathways;ko01120//Microbial metabolism in diverse environments;ko00051//Fructose and mannose metabolism;ko00400//Phenylalanine, tyrosine and tryptophan biosynthesis	Amino acid metabolism;Carbohydrate metabolism;Global and overview maps	Metabolism
M689T223_NEG	Fumonisin la4	223.218	689.35138	3332.3772578815	3717.18717391873	6869.25053495508	4311.67015866168	3881.54029581255	5714.19018960613	52456.2363076409	4981.71817429332	43723.5924691938	7903.14700431314	5315.16773973873	7898.03149932609	3035.78020512566	4707.56320565413	2622.76669948215	4642.66500900793	2257.35969648642	2677.99163704503	17181.5701881987	19670.0196878076	40945.5809327911	7817.5130095817	36242.8123168628	33314.8109205165	12104.4782783426	11625.2944031421	11656.1663872094	12058.3521316865	--	--	--	-	-	-	-
M341T440_2_NEG	Galactinol	440.444	341.10724	18820.5616603656	12589.9304732626	16691.4676248653	12945.9589875948	14497.9175217247	13033.5578238024	87124.2874338497	44874.7128835753	103352.696323846	54213.5724455605	47521.7636361481	62625.5722609607	13189.7003344007	24399.8398295017	25494.8608707126	15052.7542131355	23815.08836431	20783.0908048716	131210.549782501	195462.948857452	114411.096128555	114038.432478293	848932.370976351	241414.969819652	78356.7898095667	77451.6111796692	78358.9667197651	76541.133875444	Organooxygen compounds	-	HMDB0005826	C01235	ko00052//Galactose metabolism	Carbohydrate metabolism	Metabolism
M195T306_NEG	Galactonic acid	306.2315	195.0496	30234.6781877256	29323.1395730612	30328.2345001353	23749.1566322454	37562.6865654093	30307.1728419885	21517.0239247958	15264.5570776388	57562.2266904438	45434.9468199551	19841.8980606553	35344.6934592835	25638.497697368	26588.2381559504	44366.1292602325	18120.1988558909	22527.6279785084	22989.2623141997	17914.4584192339	17181.5384642654	14063.1425412825	22896.1618029369	24164.3738633273	19579.2153097712	21294.4326604653	27995.484898089	22401.3700354218	23260.3005827439	Hydroxy acids and derivatives	13382-27-9	HMDB0000565	C00880	ko01100//Metabolic pathways;ko01120//Microbial metabolism in diverse environments;ko00052//Galactose metabolism	Carbohydrate metabolism;Global and overview maps	Metabolism
M169T469_NEG	Gallic acid	468.6895	168.99828	36468.0116831706	51967.2211778591	16545.2282886896	12026.144509418	56507.464041889	35441.9847577217	337279.158939478	195625.379988486	257806.440383839	39733.9528362637	107856.394120873	114530.413522638	29556.0732490122	45092.5722298632	27591.5342853848	44266.7535999721	85615.4140283851	44085.3524046369	534651.193887838	649793.913234983	705522.607113754	436122.085902147	496150.874492594	777543.532974532	283912.125676809	252845.213761829	256653.129048239	252141.804896228	Benzene and substituted derivatives	149-91-7	HMDB0005807	C01424	ko01120//Microbial metabolism in diverse environments	Global and overview maps	Metabolism
M249T261_NEG	Gamma-Glu-Cys	260.8645	249.04837	120176.964259305	4632.76015827521	3232.77787629295	5966.72126285232	7436.07973829775	112434.777655188	3266.99901651864	9941.76374603426	7146.22573880369	8449.62025467484	7341.7133619827	8424.59744977924	118474.883677637	106347.574427937	2422.84405478588	2673.04550222949	2064.37202103866	115146.171254854	10401.0573031213	78009.683263466	71398.2045713929	3832.37061702412	68802.5558220941	84498.3489807738	83101.4565663951	80281.1152662117	83111.558993852	83101.572443972	Carboxylic acids and derivatives	636-58-8	HMDB0001049	C00669	ko01100//Metabolic pathways;ko00480//Glutathione metabolism	Global and overview maps;Metabolism of other amino acids	Metabolism
M249T423_NEG	Gamma-Glutamylcysteine	422.7115	249.06043	7778.66668858755	4480.44078809258	7610.38522198111	9197.38991087927	5868.2309282267	10721.7370891796	5234.12038930148	5961.22504625669	5893.54220893144	4789.05341969181	5196.67057293147	5130.97114228509	8346.83338860544	10340.0279212584	8619.30962314166	6637.86325043417	12398.475981383	13002.4542991519	3897.04446179859	6200.25982712837	3949.92153800586	3925.2988308593	6461.2275791914	5238.67229453486	9172.11723523503	9061.67910753022	9169.41592612581	8467.97529960972	Carboxylic acids and derivatives	636-58-8	HMDB0001049	C00669	ko01100//Metabolic pathways;ko00480//Glutathione metabolism	Global and overview maps;Metabolism of other amino acids	Metabolism
M275T443_3_NEG	Gamma-l-glutamyl-l-glutamic acid	442.747	275.08726	179391.127237459	105384.528190353	206221.263692236	33524.8239417967	51266.8475014129	26620.5227234194	92368.1604974157	61580.4486235754	95145.0138177136	127910.336796219	39216.4265035339	118445.159010323	18647.4129971417	56319.2747147669	23643.9604237711	141779.887408467	50548.8949975505	27764.6825210725	68201.335363772	104806.975334598	86548.800894779	109891.353500698	107089.739814928	58200.7045242147	133323.910830703	134958.92506728	139762.723355547	138162.000989701	Carboxylic acids and derivatives	1116-22-9	HMDB0011737	-	-	-	-
M497T306_2_NEG	Ganoderic acid a	305.978	497.27045	11072.4621982668	9112.61802890467	14225.3371822431	13223.3556472461	9634.16216429467	11356.8420117646	3769.75258760478	2765.18392896756	4707.45750429308	2594.88307037632	1785.05999819934	2623.73056642084	5760.06034228305	7391.18331415951	5774.96793510573	7943.75537417845	6554.8651269579	5949.72081749093	3905.61173033312	7821.08870116616	6958.14574625776	4095.8728271493	6045.09751611989	8050.50186863861	7148.60409339321	6760.24533421486	6912.66189694128	7131.79791199338	Prenol lipids	81907-62-2	HMDB0034931	-	-	-	-
M493T28_NEG	Ganoderic acid f	27.502	493.23681	12266.4805866856	11866.8038451304	18322.5059077522	12232.3669388051	15073.137182957	18091.4551283986	8834.55831490087	10415.0803442881	2486.01878363256	2678.98064633287	2072.70430533874	3170.75196139589	46053.5876286044	68525.7152896179	66948.5794940824	50309.4860095931	49637.6278590537	46562.7178477285	12753.8436434386	14706.4232537788	19215.682044098	10456.8895368564	10650.283362443	23376.861588376	17138.62237155	17654.8673683961	19270.2247626737	17184.2398029271	Prenol lipids	98665-15-7	HMDB0035988	-	-	-	-
M601T237_NEG	Garcinol	237.4795	601.33719	8364.76112085392	8851.91221115469	11055.6417774863	8761.05288672987	9689.23885774158	7100.50854914943	7035.87326037302	1668.54297793032	6902.60679071536	2263.18677050168	1276.16484051849	2401.59746365091	6333.26345773327	5859.29967609803	4447.22650052596	6993.01015656351	7985.82800543752	8022.06339190366	8649.63029261942	14043.5889913194	11672.405340948	5112.70336791213	11355.864994778	13949.9398286106	8545.68086785549	8403.29155257	8774.93325233164	8576.35351570372	Prenol lipids	78824-30-3	HMDB0039154	-	-	-	-
M377T306_NEG	Gartanin	305.731	377.14796	2778.51646977677	2873.08050570124	5721.55758608945	3085.60785637616	3745.98761445991	3339.12223144971	14722.5976196405	12123.9233805154	20141.8173450383	48760.7558921653	6575.85697814473	10112.0078036564	2796.52861943129	5959.51014450955	6739.17147247545	3717.62360863829	5670.10759973814	5405.13731731278	9765.70208046266	8291.79074601014	6175.5514181893	5410.99589535823	5581.88951911563	6407.35453947622	7444.5933784645	6970.38341786802	7445.33799329521	7444.78190594973	Benzopyrans	33390-42-0	HMDB0030700	-	-	-	-
M539T441_NEG	Gentianose	440.9955	539.1359	8491.54948533713	3466.51648185394	8921.19320799583	17609.8571806599	15616.9240554096	17011.4933964135	6858.30062852931	18544.7115768686	7965.36005472907	13998.9670497938	18318.0713312934	12977.1010596923	15741.1989112865	11850.473579148	14697.0746825451	11484.1664000351	7893.46915301033	13120.0227021325	8328.17221557897	23092.9221414686	8407.84403305928	18864.3937829666	10883.6477148738	8548.85510352134	7813.25768294919	8751.71520281679	8984.3287018919	8592.3266003566	Organooxygen compounds	25954-44-3	HMDB0034072	-	-	-	-
M401T351_2_NEG	Gentiopicroside	351.0715	401.12828	8586.48600873961	10155.8434666872	10742.5167318401	12760.9253364376	45495.0347213818	10563.4651588099	2193280.18290082	716200.117241917	954058.051160542	531553.522701282	638588.382788067	1295200.79641024	29181.2532998041	80111.645615275	59288.2902780499	6224.34877890455	43410.5250326703	21433.0549254866	999338.439119105	433284.59970095	441314.322004434	183911.601209529	377551.226363491	243426.579264514	535273.105769002	536952.965648709	554395.589260464	532511.510855825	--	--	--	C09782	ko01110//Biosynthesis of secondary metabolites	Global and overview maps	Metabolism
M377T267_NEG	Gibberellin a4	267.013	377.1557	3314.57493907494	3545.73449781448	2484.96999882972	1646.55521477819	2486.48156994517	2076.4664072853	4965.05484645997	4917.29359310931	5434.09915844485	16824.0261299503	3882.72799613285	5270.09968276656	2322.94235471847	3534.89092193276	3390.19143388477	2585.6921523378	3516.4844984952	2757.55399426094	4454.4303499645	16248.5109028757	8577.76372671489	8457.67469308955	14563.1091091469	9582.31155806574	9034.5667470962	9110.59870568287	9110.03630028379	8596.35645956602	--	--	--	C11864	ko01110//Biosynthesis of secondary metabolites;ko00904//Diterpenoid biosynthesis;ko04075//Plant hormone signal transduction	Global and overview maps;Metabolism of terpenoids and polyketides;Signal transduction	Environmental Information Processing;Metabolism
M565T490_NEG	Ginkgetin	489.7965	565.11181	64849.8788327927	66073.8392884928	67740.5806814294	60615.9137311268	62856.1818982169	60159.66733477	23436.4070513693	39562.0148492907	31680.5134751952	48813.2368626396	50254.5810402811	44483.8789653025	64322.2455329433	60238.6068004231	59767.2393105039	65418.72527088	62899.0023185325	59028.7476699068	38557.3124084068	45728.18148777	31921.9895655851	48977.5384443194	31609.6396703109	40727.9516852064	46670.6130136563	47481.7859622186	47478.4197998573	46686.9860695808	Flavonoids	481-46-9	HMDB0033762	-	-	-	-
M829T202_NEG	Ginsenoside f2	201.748	829.48582	2978.16840974973	1503.23102817329	3659.75981297917	5064.65426260863	3200.74905096618	2914.37203366796	31499.9369309502	17200.3576924377	39095.4960567816	11521.7640304103	20602.0610755246	33431.3524380092	6509.92240859564	5664.61463921095	2271.01725240798	5303.82333552957	1942.69441548663	2578.39423254133	18011.3288882001	20554.3635030738	57758.4809594827	25550.1318321753	38650.3297430693	57465.2285954394	24173.0392607469	23671.9358327696	24571.7247568944	22825.9145719266	Prenol lipids	62025-49-4	HMDB0039545	-	-	-	-
M815T78_NEG	Ginsenoside f3	77.926	815.49811	24269.4086812284	22889.8605721255	24719.1393241793	30971.5178938813	8795.33466172385	38987.0737804341	11828.0695257716	5055.61929754246	17058.3375946432	7698.56008672913	4745.02249917306	15050.9926628913	34502.2055414561	35317.1469500804	15726.5974614257	16118.9601252677	4366.49662343621	12753.6032223838	5555.85584988537	7170.23249477678	12591.6704604556	16298.8249388973	12873.1311357827	11585.8117898613	33308.8665122597	27987.3953645632	30275.7284315773	27744.7041394371	Prenol lipids	62025-50-7	HMDB0039556	-	-	-	-
M946T258_NEG	Ginsenoside re	257.6725	945.54617	613.202533182569	493.821226340026	864.642406966113	1165.07329032857	626.933808536866	5601.51657026481	1202.08112993218	297.461027024215	698.058598023187	752.55489434142	236.114874613014	2166.38567825399	2181.41271626072	10750.6788913705	2539.82114046295	2195.04865355167	6781.62019813054	2114.76903053608	1084.59153472529	1710.01031118075	1520.43132887602	1180.94891545677	1877.04648950586	1080.94771826807	2307.2191556907	2014.04373860483	2381.20107192573	2076.18120114354	Prenol lipids	52286-59-6	HMDB0035749	-	-	-	-
M783T43_NEG	Ginsenoside Rg3	42.736	783.48013	14701.2454775723	12087.4023474802	33827.7835350329	33350.6801931388	30440.9044261802	33565.5070749772	26134.4927239525	13732.4592628838	39537.9566054044	16862.8983302935	14595.7900487714	10728.2884078963	20165.1096912159	27804.9622440922	27371.1813321269	18723.5596083894	11044.6484622561	16110.3487304645	34463.0841700615	46641.0324994964	43218.1069283241	26149.3741393543	29155.322697139	36067.5744849428	21438.5767657959	22461.8263169294	23365.9316587577	24137.2256114494	Prenol lipids	14197-60-5	HMDB0039546	-	-	-	-
M783T120_NEG	Ginsenoside rg3(s-form)	120.072	783.47955	19223.3647342971	12807.6416574372	28697.6867838671	19819.0680263136	17458.5637333038	15230.6253700257	9753.49271959599	4836.83307798484	11543.354559321	4056.58265870492	4147.18176575213	4866.04806069417	27334.1384573567	38617.4199886015	15778.2964289388	16010.4698964862	8516.40191884381	13506.9682703408	7613.78265944877	10516.8978175234	12319.6070871129	13932.9372752311	11916.7492712463	11363.5504294836	10625.5370795014	10626.4804382335	10595.7728130332	8227.33150430205	--	--	--	-	-	-	-
M765T95_NEG	Ginsenoside rg5	94.6955	765.46987	23788.2102813827	19841.7822884091	24972.0484024466	35194.8664797358	8892.49333839335	21247.9375939619	3801.66143392891	7025.16754571261	21885.0157596164	5170.47673959681	7108.25509315791	11486.1742738511	44301.2458344469	30059.0188238515	23180.99648462	39496.9525372057	16239.4778421774	18727.0077445026	13346.6407701063	27704.2508971491	17160.0475206572	23240.4191319379	22772.8231476756	15712.5044967088	30554.7025101305	22830.7099210442	22417.7624200668	26141.9104725376	Prenol lipids	74964-14-0	HMDB0031830	-	-	-	-
M683T157_NEG	Ginsenoside rh1	156.762	683.4283	8051.59603737722	14502.7669780358	17447.2833962135	12745.303650097	14297.1982757494	9874.81770537364	60570.9528644922	10600.5344256503	35594.6154076248	12312.9666355392	10653.8290411403	15174.3616092549	12916.925850155	13112.0791192994	10665.6262668651	16430.543418752	10402.2290321466	11667.5486431107	10747.4685618458	36117.504203419	32552.8109430922	14586.9272565362	29799.8184777587	40311.0562269937	12127.8991350415	14281.0775613071	17207.159267158	12292.6841551806	Prenol lipids	63223-86-9	HMDB0039554	-	-	-	-
M667T583_NEG	Ginsenoside rh2 (s-form)	582.853	667.43204	1038.438233133	567.493369684204	61.2839411023919	743.574115775856	1244.16135248021	1321.08405514378	1851.20441585787	1184.00266773474	2899.04963703616	1297.29787159171	1405.90098723732	1722.96219511831	1820.70974209339	1212.50308905742	1045.92049144842	916.552839236416	1520.5662606547	847.085913889602	475.572314856302	1483.67843146886	2488.56520708189	1765.40404453261	2248.58933870467	6019.10398111557	1452.42912824326	1481.07528405844	1234.73843813696	971.817366260444	--	--	--	-	-	-	-
M259T369_NEG	Gln-asn	369.257	259.1035	86473.5064235408	74408.1967903469	123596.976416135	82566.8250999812	76771.9247005756	74492.9157321649	12043.3927956503	8543.90377291793	11525.4961385554	6780.8008585035	7882.44395553814	11173.964529458	75282.7973496968	52762.2908050724	30700.5485504446	116789.574474047	63483.7702486786	60290.6842499889	13856.3721131127	16845.8730369821	9608.32673215205	6112.20146525723	13033.5649248754	18037.4478632056	16148.4105935742	15548.897509431	15526.6250830291	17461.263584534	Carboxylic acids and derivatives	14608-79-8	HMDB0028792	-	-	-	-
M260T411_2_NEG	Gln-asp	410.938	260.08785	113762.342941757	96006.72309764	173138.243375469	147517.108720106	157970.327580139	119721.78278572	35741.21211643	22522.5969898764	65344.7073611053	23942.0072246392	16596.2897923115	24857.2789361916	85613.38700905	88491.7327293004	62562.9161795841	125124.945057621	59965.9055475279	64058.3721900985	44665.5681662545	66495.416421381	65439.0139542709	44271.5981095098	48449.9918411096	78766.5145395679	61746.7233616745	60388.3569087655	61840.9540700994	61836.2964054588	Carboxylic acids and derivatives	286966-95-8	HMDB0028793	-	-	-	-
M274T407_NEG	Gln-glu	406.7635	274.10328	151902.168530602	109734.835084199	215249.626554221	175694.305789172	187279.049069002	149240.051769558	35038.3329723953	21049.0339032477	82585.4256789989	23943.9396189736	17174.4684193924	23386.154201676	91309.7748362188	95584.0928696531	72973.2617981349	114865.95288197	89538.4306054484	76748.9492309123	58578.8797453727	78556.8467963933	69716.2024667353	42586.8076018002	54532.1002391165	89241.2464077371	67827.3986329305	67527.6144978926	67167.4488285017	66537.661253335	Carboxylic acids and derivatives	88830-90-4	HMDB0028796	-	-	-	-
M282T367_NEG	Gln-his	366.9415	282.11915	41512.9248027237	27294.4272675685	57331.0636224082	42643.8165797095	32180.6379989962	32759.6057555523	7655.68934855848	6139.29898620182	5796.19555325794	5244.88278909254	1940.55548066905	5587.72953920131	30871.6610732903	29703.0711866757	25990.1465081042	51528.1990159936	37721.9596284734	30925.8258133604	4330.24560414155	11921.7941583768	7211.73368500393	5888.28246158605	4774.69867573473	5667.01698326708	12423.1338974202	9265.13072802679	9326.04632908868	9280.64607352143	Carboxylic acids and derivatives	104018-08-8	HMDB0028799	-	-	-	-
M332T448_NEG	Glu-Gly-Glu	448.481	332.10829	136699.444285169	90222.7797415337	152417.648289542	39054.8857300628	47505.9010906682	22332.2153495693	41353.8588155716	18978.9124720378	44424.5989462102	37201.3069695608	15597.3388777587	45943.1226201298	22706.0795823749	39162.2949300766	11459.5317189049	222989.712304491	34081.0035827016	18691.0190414904	67667.6806248749	98841.2308205452	48068.7150497622	72240.0361712427	68105.7562644205	44222.5755354868	66023.5979627159	66524.3044394232	69180.0410851142	73304.5195585567	--	--	--	-	-	-	-
M409T423_NEG	Glucotropaeolin	422.854	409.04199	3614.71374885698	3929.8951517708	4045.52618305059	1781.92716602863	4418.10625672781	1315.92390596352	28068.8683652776	6325.50871043401	23284.7918485157	8012.63331240964	6036.03882622458	6989.40435805877	1505.73704186439	3964.17847161507	3012.37399102253	2343.72767430294	3934.73446023351	2047.70268153647	10066.8744463329	14885.1949187438	14542.4183247898	8170.22675821758	9159.42689674838	22497.95191822	9543.10225450969	9258.90396311069	10122.2276844818	10609.428384377	Organooxygen compounds	499-26-3	HMDB0038419	C02153	ko01110//Biosynthesis of secondary metabolites;ko01210//2-Oxocarboxylic acid metabolism;ko00966//Glucosinolate biosynthesis	Biosynthesis of other secondary metabolites;Global and overview maps	Metabolism
M129T256_NEG	Glutaconic acid	256.497	129.01815	1222.61622230678	5551.75369156235	7437.29006103399	5872.27006187737	8846.83101499954	6410.74921084859	146563.545025179	181774.466645711	77478.1847738	62438.1533915476	56439.2349401369	61115.1901819729	8921.92166798748	19651.2600865883	9407.41398142125	13262.0701246315	9038.65765063505	10044.3939358127	37808.4273531323	32102.1828129805	52483.2554337068	32772.6709855458	182193.060965766	54772.7089893272	50401.496738586	49844.6291430087	70059.6133041663	49952.661587142	Carboxylic acids and derivatives	1724-02-3	HMDB0000620	-	-	-	-
M146T386_2_NEG	Glutamic acid	385.672	146.04555	727763.84941791	973370.658221996	625155.482185224	498169.429530525	498415.017102395	628678.957510801	925291.857691472	472105.479871082	646814.895861228	438382.291598969	545291.988350648	472156.694718394	463396.299889223	1895420.68598919	1732459.22072913	699419.647144612	1443882.43243306	1704601.72016298	596169.50503466	417160.31320102	576666.537806206	368912.134684323	667589.915515355	648667.236416643	685169.419427407	681465.469557448	665890.6876595	647562.217551972	Carboxylic acids and derivatives	-	HMDB0060475	C00025	ko01100//Metabolic pathways;ko01110//Biosynthesis of secondary metabolites;ko01120//Microbial metabolism in diverse environments;ko01130//Biosynthesis of antibiotics;ko01230//Biosynthesis of amino acids;ko02010//ABC transporters;ko01200//Carbon metabolism;ko00330//Arginine and proline metabolism;ko01210//2-Oxocarboxylic acid metabolism;ko00630//Glyoxylate and dicarboxylate metabolism;ko00970//Ami…	Amino acid metabolism;Biosynthesis of other secondary metabolites;Carbohydrate metabolism;Energy metabolism;Global and overview maps;Membrane transport;Metabolism of cofactors and vitamins;Metabolism of other amino acids;Translation	Environmental Information Processing;Genetic Information Processing;Metabolism
M145T363_NEG	Glutamine	362.809	145.06105	1958185.1324324	1080562.54718498	1590639.29108191	607961.804831794	655537.353217616	577438.525414229	53438.4255295653	36808.8141405308	152845.39039771	28943.4742523964	24763.7262678424	44009.8760454582	266472.689447631	365459.866376898	318554.87017159	928472.220734273	1655267.00947612	480981.257397413	120971.371409476	185414.719751163	31887.8270868036	102015.6440708	80469.5202419295	50397.9233222745	220528.77862837	218796.742085279	218929.239961448	218796.917174804	Carboxylic acids and derivatives	5959-95-5	HMDB0003423	-	-	-	-
M334T404_NEG	Glutathione ethyl ester	403.516	334.12381	23829.6256811498	8151.26863856391	64993.3419551752	40452.1273167082	43491.8223687671	34192.0749897972	7330.78368871271	3481.64022668194	26687.3096401559	4814.61879086447	10241.6584606436	30648.4342512397	21639.0698072235	37216.2082108678	18132.220699206	12548.5949897811	12653.2789028124	19298.402467081	9798.02534846188	16852.1235673412	22470.563815848	7369.73002799509	20761.0781390027	14451.6854003232	16666.8147347137	15371.9918772714	16637.123391065	15321.1731582238	--	--	--	-	-	-	-
M145T334_NEG	Gly-Ala	333.798	145.06097	74589.8603726786	64099.0335002139	94998.9349475793	93596.4271653403	85410.2414904456	94960.6090837789	18627.0122520242	8177.53475047787	41871.6779106172	10549.710978555	6073.00716213562	11897.349936401	44189.7410381707	49981.6845044209	40925.1663742283	69978.1788467242	45050.7278543092	47496.7872732426	22908.8685011633	33547.2428617346	25953.8988675379	18617.2450792957	22750.8069371492	71950.3848343739	42247.1929958678	42881.6127665603	40133.6773109276	41792.0247481958	--	--	--	-	-	-	-
M211T372_NEG	Gly-His	371.9105	211.08264	35347.129835826	22882.8257125998	40238.5874663057	27937.9273712075	27500.7627686248	28017.1360999101	3152.71587238784	2470.18304056251	7636.94523105828	2893.35248732539	1936.76061581965	2654.7293995428	13903.1721271117	9675.7626570678	9538.77710365427	25381.6007626413	15897.3805604493	15510.0215212182	9295.68327545799	10067.0243760741	8745.34425121627	5186.55732235482	5045.49919341806	9735.97527887801	8793.09071895832	8431.09912747098	8118.48454373616	8756.49686854263	Carboxylic acids and derivatives	-	HMDB0028843	-	-	-	-
M339T572_NEG	Gly-His-Lys	572.0785	339.16529	2112.23812770277	2282.7476471973	3386.31333856618	2398.52641869269	4251.33084220768	2113.23190257232	3531.27342743283	1640.06788272055	2408.30921521287	4132.33775295135	3379.9442564367	2229.20889444507	2326.14298445297	4338.71927335403	2991.50648191836	2544.50708480764	2625.95405030512	2864.34098692494	2345.65067800875	2547.21992951576	3193.60408286262	1330.61597758342	2100.08502187821	3160.22746922368	7169.30523105122	7193.60046651822	5092.06798911637	6434.05376103564	--	--	--	-	-	-	-
M187T282_NEG	Gly-Leu	281.6095	187.10781	365968.056121641	253343.310467614	448106.850835069	364133.467158948	583129.688183507	322113.237037303	56912.4240493686	36290.7550701018	248743.333046244	43095.019984034	24454.4021003808	47329.0264589099	165889.02159491	218779.642450324	146123.643195457	358210.795647075	176281.690155833	162039.10103099	125286.369636346	265438.820183181	172691.363048446	100135.347983847	143723.056815562	217037.346059993	177132.753391087	177288.7751992	182378.383782304	182219.005242898	Carboxylic acids and derivatives	-	HMDB0028929	-	-	-	-
M105T292_NEG	Glyceric acid	291.9195	105.0185	89280.4446248153	47122.621912336	80320.4689557757	48375.5182347224	41270.7448676275	40360.733448496	103453.393529667	61365.4164496447	197283.675503348	88392.6775741162	63105.7749692491	123721.039684253	27001.5568564236	38417.2029247067	34635.4605213812	46069.5053892388	52039.1267604321	42445.5611594632	50227.4942542227	127294.122520199	51310.416433091	41435.5150075743	37160.8106306312	58267.879541703	73259.0746601263	80354.6954327092	74977.4264013216	70400.7644203923	Organooxygen compounds	473-81-4	HMDB0000139	C00258	ko01100//Metabolic pathways;ko01110//Biosynthesis of secondary metabolites;ko01120//Microbial metabolism in diverse environments;ko01130//Biosynthesis of antibiotics;ko01200//Carbon metabolism;ko00260//Glycine, serine and threonine metabolism;ko00630//Glyoxylate and dicarboxylate metabolism;ko00030//Pentose phosphate pathway;ko00561//Glycerolipid metabolism	Amino acid metabolism;Carbohydrate metabolism;Global and overview maps;Lipid metabolism	Metabolism
M153T257_NEG	Glycerol 3-phosphate	256.901	152.99491	25565.8568346388	19163.9176799945	29807.3270434329	16804.3420705139	17517.0758538323	14415.2968396332	173814.003629839	76632.1343871566	264938.618277212	119848.366956579	78588.6354964017	87881.3675933524	9811.35348851837	98713.2662209105	9608.89975021999	19993.1962404864	19999.3846475871	67321.7176293737	128672.134550638	94093.8870619464	144436.568156221	60779.2729613334	136147.623631572	173856.042119454	89806.9821446284	78484.8082777658	89631.9658407346	89795.7289797197	Glycerophospholipids	57-03-4	HMDB0000126	C00093	ko01100//Metabolic pathways;ko01110//Biosynthesis of secondary metabolites;ko02010//ABC transporters;ko00564//Glycerophospholipid metabolism;ko00561//Glycerolipid metabolism	Global and overview maps;Lipid metabolism;Membrane transport	Environmental Information Processing;Metabolism
M171T419_NEG	Glycerophosphate(2)	418.64	171.00544	104611.321206485	45118.3476688176	79992.4407963552	52882.6511174891	73457.1137143943	37637.1423961361	197943.409150654	118393.098473109	126565.499159778	289517.883550439	277031.507303394	231240.785772287	48739.4764578482	42498.2262297382	19621.1012737491	94702.5365173773	50780.270185153	41430.0654543276	158295.620825147	148738.327606016	208075.365451069	143879.010535833	134826.384789487	232682.262598435	112049.094614293	117033.635128472	117303.806054772	117304.318123276	--	--	--	C00093	ko01100//Metabolic pathways;ko01110//Biosynthesis of secondary metabolites;ko02010//ABC transporters;ko00564//Glycerophospholipid metabolism;ko00561//Glycerolipid metabolism	Global and overview maps;Lipid metabolism;Membrane transport	Environmental Information Processing;Metabolism
M256T373_NEG	Glycerophosphocholine	373.384	256.09387	5677.36631358584	4875.12902574191	7721.00809382394	5203.19556342759	6564.88186678612	4772.23299645104	12899.2447452705	7245.11235213355	13524.1791806655	5424.73069174051	5878.3571324661	5106.24077994052	4054.34604491936	4394.07316104169	5192.83468047898	3204.2678683135	3866.64364581167	4030.26747587757	6386.40819788306	10936.1989559493	5238.2892843062	6549.31526472629	4662.08810068109	5589.79628658066	6166.33902602442	5952.31964502901	6355.11304793425	5998.0540144595	Glycerophospholipids	-	HMDB0011290	C00670	ko00564//Glycerophospholipid metabolism;ko00565//Ether lipid metabolism	Lipid metabolism	Metabolism
M74T291_NEG	Glycine	290.6625	74.0241	11261.3716401707	7728.83029823973	12321.732715893	7116.81743828975	10742.0351817783	7389.60950227897	54237.9977345365	17387.368578511	53366.6534614992	66328.5066914344	21584.0257909917	64383.608545533	2832.89532696714	4397.62803141496	4278.48907759062	3931.82234687942	5184.71230779853	4155.43426170557	7557.48784590734	9773.37004291692	6337.87971414119	4654.29389980709	5113.58614048108	5715.69340857716	18172.0854369477	19381.3769238749	19222.4461870124	19176.3967943229	Carboxylic acids and derivatives	56-40-6	HMDB0000123	C00037	ko01100//Metabolic pathways;ko01110//Biosynthesis of secondary metabolites;ko01120//Microbial metabolism in diverse environments;ko01130//Biosynthesis of antibiotics;ko01230//Biosynthesis of amino acids;ko02010//ABC transporters;ko00230//Purine metabolism;ko01200//Carbon metabolism;ko00260//Glycine, serine and threonine metabolism;ko00630//Glyoxylate and dicarboxylate metabolism;ko00310//Lysine d…	Amino acid metabolism;Carbohydrate metabolism;Drug resistance;Global and overview maps;Membrane transport;Metabolism of cofactors and vitamins;Metabolism of other amino acids;Nucleotide metabolism;Translation	Environmental Information Processing;Genetic Information Processing;Human Diseases;Metabolism
M75T357_NEG	Glycolate	357.1915	75.00817	81677.9773516358	80592.5434165318	88242.7489465164	71535.0094740237	79137.615664866	73494.726081514	278861.090496845	156289.086521026	254455.889732204	198528.515604052	164216.922763798	160554.767659088	104911.042068503	73394.995901577	64704.6993106656	59843.122328794	54506.1091073717	64230.0337978313	148273.427157465	241109.781620987	330959.709346192	303187.825710232	141691.049564341	184110.548017287	146170.855557671	146294.878004163	146294.613708002	161155.775136091	Hydroxy acids and derivatives	79-14-1	HMDB0000115	C00160	ko01100//Metabolic pathways;ko01110//Biosynthesis of secondary metabolites;ko01120//Microbial metabolism in diverse environments;ko01130//Biosynthesis of antibiotics;ko01200//Carbon metabolism;ko00630//Glyoxylate and dicarboxylate metabolism	Carbohydrate metabolism;Global and overview maps	Metabolism
M171T327_NEG	Glycylproline	326.567	171.07654	12070.0772268146	38525.7758243636	12991.3947802587	12475.1065950568	35796.7419193475	36119.4699843543	42640.6790309937	40515.8823155766	31973.4095179238	36592.6006463361	39865.3621043693	38677.6920425023	15864.6757192316	15621.4398542884	38451.440354765	21155.6958041974	34087.5649019551	13738.4571180934	40125.1401974148	13196.0127455489	11046.1778686737	37658.3832317971	10037.4423858128	14263.3362383266	37732.0530798251	37063.0646354909	36589.0482894188	36161.3429436005	Carboxylic acids and derivatives	704-15-4	HMDB0000721	-	-	-	-
M73T59_NEG	Glyoxylate	58.712	72.99239	5909.22029563364	3844.34838954166	521.042865159093	3440.7038141658	7189.50477292359	4709.05598972554	12946.7313754084	111640.418502914	12162.2923618305	73996.3241206002	68911.7431225698	48659.2429722104	10512.569080914	4644.02630612933	16388.2955544617	4966.94701609889	6920.32879861302	4745.2373085339	25019.4807245545	19741.3620648324	17697.7475844055	87699.8789960842	17474.7663169094	18497.2815957368	10936.0468543498	5504.53604893688	7897.51109086575	6061.05926669917	Carboxylic acids and derivatives	298-12-4	HMDB0000119	C00048	ko01100//Metabolic pathways;ko01110//Biosynthesis of secondary metabolites;ko01120//Microbial metabolism in diverse environments;ko01130//Biosynthesis of antibiotics;ko00230//Purine metabolism;ko01200//Carbon metabolism;ko00260//Glycine, serine and threonine metabolism;ko00330//Arginine and proline metabolism;ko00630//Glyoxylate and dicarboxylate metabolism;ko00660//C5-Branched dibasic acid metab…	Amino acid metabolism;Biosynthesis of other secondary metabolites;Carbohydrate metabolism;Global and overview maps;Nucleotide metabolism	Metabolism
M130T247_NEG	Guanidinopropionic acid	247.135	130.04991	21555.9803040473	18557.5293368237	31716.7705389214	20499.4747872602	22639.7234363776	18508.5032678629	68080.1379506249	14567.3783136329	55358.6398411469	46249.3777764353	18930.8817081406	46151.1428539362	13160.8519346408	17944.48645995	17984.8705147875	23288.6848455647	19316.5412334992	13801.3930060074	21174.9214688325	22886.7019956886	28463.2173766874	13189.5654123698	25087.7284196047	30936.2982819445	32147.2075613407	32150.2399167057	33861.4923040671	32148.1298576229	Organonitrogen compounds	-	HMDB0013222	-	-	-	-
M116T290_NEG	Guanidoacetic acid	290.3515	116.03475	23322.686345095	13701.0456679393	19034.1547207864	11842.7243907516	11465.9412441613	11144.1358568294	178374.017763948	44563.1954488796	202554.069042958	217261.112984133	71363.8152842105	230624.595999569	4777.64226716787	8253.47197452874	9275.95864214656	7902.58224746855	14563.9557385969	6876.97668722661	16304.6747342697	21431.0153142244	14448.1689466196	11556.0250456741	9648.89374026042	12777.1588291164	51476.9422498529	51486.5172271072	53171.7550324177	51484.92827621	Carboxylic acids and derivatives	352-97-6	HMDB0000128	C00581	ko01100//Metabolic pathways;ko00260//Glycine, serine and threonine metabolism;ko00330//Arginine and proline metabolism	Amino acid metabolism;Global and overview maps	Metabolism
M150T180_NEG	Guanine	180.2365	150.0411	104920.953634986	51425.1414885844	112094.327576286	78906.0020174181	73016.9584329402	80278.0724208982	10402.2798952174	5867.56699927625	10688.946465013	4547.81277941153	5735.88608156291	6404.4774618038	91215.1276226629	83739.9701516604	53809.4036304517	112439.522702854	87046.6141203182	79654.154004882	8565.17474190918	20294.8590222375	9953.68598535442	13462.9877907235	9433.62616826644	9729.36958202752	27166.1807192555	27227.5120248718	27206.7662936721	8296.79285016589	Imidazopyrimidines	73-40-5	HMDB0000132	C00242	ko01100//Metabolic pathways;ko00230//Purine metabolism	Global and overview maps;Nucleotide metabolism	Metabolism
M344T321_1_NEG	Guanosine 3',5'-cyclic monophosphate	321.129	344.03804	24762.6869070631	18898.0223867197	22631.6964080099	13764.1319509592	16363.3986141867	18846.4847505357	10894.3791614523	5256.02595901206	10864.778014403	11286.204360577	7472.30720261186	9366.77812194957	9462.22751078111	11396.4093088254	7913.9499762768	14335.3650462689	14513.8874301169	11499.9178302753	18544.6185441747	19872.8307908925	24050.677133307	15196.7445240865	20379.9289554417	22306.2768563937	14440.0124344225	14433.7924669948	14170.3317161712	13681.8960933455	Purine nucleotides	7665-99-8	HMDB0001314	C00942	ko00230//Purine metabolism	Nucleotide metabolism	Metabolism
M362T448_1_NEG	Guanosine 5'-monophosphate	448.344	362.04959	51364.14239011	34579.5005770962	69349.3990206414	14415.8430632501	16117.316480582	10231.9509417063	19935.8943560462	9757.4716250469	21056.7797377787	19293.322175232	10623.0381139533	25182.6127987449	13864.7714609087	5922.55899910085	10313.6438776112	11908.029707993	13453.1391146659	12521.9103911237	33663.7965138452	7210.05166203051	10897.0582105453	8583.02541846142	22431.5922626638	21590.4203539037	20194.6953366781	27884.992311177	10352.4665283042	14936.3615734591	Purine nucleotides	85-32-5	HMDB0001397	C00144	ko01100//Metabolic pathways;ko00230//Purine metabolism	Global and overview maps;Nucleotide metabolism	Metabolism
M604T456_NEG	Guanosine diphosphate mannose	455.9235	604.06761	3794.83823276656	4045.836528711	4149.43556137661	2537.97142859399	2739.30304143439	2541.2246056262	4897.51765648363	1211.42349138925	2853.58119308239	1950.98393952758	2301.63513547859	2024.75968063006	2821.19687486276	3070.94092788409	4374.1905349077	3309.57029533634	3538.96636386968	2466.69568218939	5915.22331172394	5207.96177651568	4395.70684247095	3001.91761513819	4026.25554055901	5341.11084459029	2396.88373172733	2368.07192380576	2396.7744878566	2286.25999410219	Purine nucleotides	3123-67-9	HMDB0001163	C00096	ko01100//Metabolic pathways;ko01110//Biosynthesis of secondary metabolites;ko00520//Amino sugar and nucleotide sugar metabolism;ko00051//Fructose and mannose metabolism;ko00053//Ascorbate and aldarate metabolism;ko00510//N-Glycan biosynthesis	Carbohydrate metabolism;Global and overview maps;Glycan biosynthesis and metabolism	Metabolism
M811T488_2_NEG	Haploperoside c acetate	487.884	811.23652	5665.90512024097	4210.80316980874	5505.97582674222	4778.35152784461	12339.4741439351	2958.78081335516	6159.1274601336	10200.6774923614	8550.21823970753	14209.688527665	7358.31930387992	9124.81498108973	6889.79412962449	16773.6381666978	7990.9962131861	19195.8871448493	7381.5947685383	8928.04880407689	14772.636827076	7960.7630919906	8643.93113321067	9015.67438072069	7067.83587163571	6153.97044005576	6925.06355111271	6910.50170299138	6607.50016181794	4871.57683137597	--	--	--	-	-	-	-
M529T470_NEG	Harpagoside	469.746	529.13864	5349.82589838022	4997.10661650857	6727.62244280377	1801.99246773424	4941.56127067479	4382.5919010733	1219.2952746036	1755.83456897183	991.225032476911	4021.23603773114	1133.70591885869	2816.73795908198	4456.09317027341	3897.08786612969	4305.25982054199	5830.21777186826	2802.64842625541	5471.07471774953	731.755604005995	1036.48364277335	993.409474386129	844.99877475549	913.069861799076	852.683943997343	1945.65965861834	1800.51884567137	1679.47258585432	1716.17313616285	--	--	--	-	-	-	-
M675T90_NEG	Hederagenin base + o-acetylhex	89.7725	675.40506	15079.4029290497	44147.8704369671	43989.5372489547	43158.7077138151	27284.1006730624	45272.8584741173	7416.94099312425	9235.51479607834	14613.9136040177	18102.0989691891	11688.9213461253	8943.22113341949	27746.728723622	22059.0842284527	16901.2819971186	40942.8513865631	12880.6098540193	16767.993784889	9475.9861885695	21630.2033127467	13725.7915289928	13218.3671144402	10228.1205066264	10831.2268212476	26068.7293957309	19895.8365752927	16273.2783258261	18085.1901814911	--	--	--	-	-	-	-
M325T40_NEG	Heneicosanoic acid	39.9935	325.30957	57814.7009429132	17264.6082907291	67747.6487589806	82377.5889646261	13712.7616879949	97087.8469741344	21954.8567938646	168932.775626133	73696.9618435727	187771.915239006	119945.815656089	237697.990068957	143019.207358804	97709.9193873174	81105.3402371924	50744.1095611516	44441.3848596826	104794.914992515	29809.203332841	53875.7532660757	12079.1074947169	41970.3232604733	84186.2934111866	26882.8546880351	141624.65468582	141444.323011426	153927.490360821	146569.222296301	Fatty Acyls	2363-71-5	HMDB0002345	-	-	-	-
M269T591_NEG	Heptadecanoic acid	590.673	269.24702	5028.49960409915	2835.41014503152	3252.37678517446	2712.97796461833	2157.03592865428	2744.45036104668	2494.77615024028	2203.26806751062	3758.20676268841	2261.73704200066	1796.09337773262	3960.77191661891	3400.63169517974	2945.40081707481	3359.223421365	4131.06656073703	2247.04387939348	2971.50425413886	3231.41326478612	2541.30736126231	3386.68788094033	3570.00913315509	3087.16337855012	2875.5958687455	3102.71071153499	2638.07343351794	2616.55922713125	2834.61366446391	Fatty Acyls	3546-17-6	HMDB0006497	-	-	-	-
M283T409_NEG	Hesperetin	409.362	283.06604	77559.320305797	68426.2646367069	58561.8814669344	50780.0136841595	50041.030968457	48314.3688735351	76925.1189995177	35702.9024637401	61847.7950917689	48442.0122706715	35993.3456421855	46275.3788260212	29484.8148946451	54109.8360675366	24735.3437961154	44072.8363307379	64271.9855709976	63688.7667500585	53401.4084591201	59482.6658394754	48842.7973827672	34940.1412909861	46387.3690002628	53956.1469482065	52771.9345216068	51496.7890229781	50633.7307505823	49756.7673298593	Flavonoids	520-33-2	HMDB0005782	C01709	ko00941//Flavonoid biosynthesis	Biosynthesis of other secondary metabolites	Metabolism
M285T43_1_NEG	Hexadecanedioic acid	42.9405	285.20542	29915.8373673238	33868.3602634414	39906.2921800018	37511.9546805146	56400.6406170293	33118.0702436548	181247.76841715	209559.908053557	454064.37184424	301008.621202051	265830.847059392	80122.4452025107	65583.5495170246	58350.3074733797	85282.2034669787	67614.4044427893	61161.7087322157	67806.3550332891	98587.1974114573	356305.5801224	178743.373170969	125228.624935316	156136.767910266	253333.460094439	42068.3322843912	39466.795261786	41929.8348151695	12209.4282933876	Fatty Acyls	42150-38-9	HMDB0000712	C19615	ko01100//Metabolic pathways;ko00073//Cutin, suberine and wax biosynthesis	Global and overview maps;Lipid metabolism	Metabolism
M614T260_NEG	Hexosyl lpe 16:0	260.09	614.34994	6622.02086520918	4046.65336323635	4312.36179171514	7026.62624767204	4865.01450380816	3865.13563787151	6070.58946596677	2230.53644811621	10491.8926933732	2711.38617651463	1883.5979501701	1267.16437742888	2288.62910386949	3251.39916532297	3289.51516172542	3020.37173938291	1809.61340360209	1916.96705023343	14206.9402644306	8211.61677645167	13940.7467696882	3497.45129230588	7010.54329510321	7964.52369232569	4655.87847701334	4786.11964067334	5741.07584692812	4735.7823914923	--	--	--	-	-	-	-
M268T376_NEG	His-Asn	376.0845	268.10347	24482.2832769725	10950.9559964702	32079.2062399693	24523.1732305977	18399.8738524191	20204.3928537798	3775.70107270883	1721.77160860049	67226.4305158144	2694.79686172959	1401.10060198456	4487.01236811563	27887.1501320227	15671.8433350069	8905.97203416718	22044.911539406	17920.3556981845	26707.6440637284	5459.51611001774	13011.3269279901	10759.3574326639	8461.92994919685	7771.51785016604	5463.17407321487	9676.83371891845	9198.8208976791	9682.3646514698	9178.14533241809	Carboxylic acids and derivatives	-	HMDB0028880	-	-	-	-
M257T99_NEG	His-Cys	99.073	257.07655	180417.933625663	202252.751176885	225207.951783885	168548.628501219	177561.84925383	134075.668672805	54274.0382527485	77548.4432309351	74100.5702284134	77861.4317546166	67123.8040174651	80351.8102481263	135530.124988446	221971.51555191	201808.574309016	164911.506795268	167371.729050026	119208.169667473	93116.2030744783	104508.86120194	121234.828169378	114541.468801487	89656.4819869781	92351.3324078829	107114.66136539	99936.0222712664	105421.387466454	84788.9135723111	Carboxylic acids and derivatives	-	HMDB0028882	-	-	-	-
M291T380_NEG	His-His	380.141	291.11972	11423.9945293201	8608.2571964422	19287.6068718001	12769.9417610902	14764.8702811417	13914.7780300222	4224.04937996876	5283.34010080095	9344.21117816699	5314.54231584443	1271.13728529774	3699.0826250117	12469.7024641779	22646.1772191702	23610.4615731345	20763.6429010381	24020.454087556	21994.920621243	11000.4415756782	16917.5874620713	11807.9529869477	7713.8135373527	9055.02554164573	11970.901770097	8302.2617139256	8552.93376226898	8553.95894323303	8358.41370473819	Carboxylic acids and derivatives	-	HMDB0028887	-	-	-	-
M267T294_NEG	His-Leu	294.4135	267.14512	167521.844722383	118150.5002897	215085.417543154	152518.265137704	162699.042987711	135042.770978484	49925.2056873807	19636.1652260895	177768.061813902	25711.7615336749	12267.9679866988	34301.5415418472	61703.378144234	77248.8134243959	51614.9353618077	98409.2804533118	72728.6632188587	71837.7842472295	61388.2106908146	167333.769728728	62535.8702365424	57513.3431117616	57688.0387458999	73689.7426764269	83706.4679937414	87643.0640420535	88965.3387742332	89002.3991073561	Carboxylic acids and derivatives	-	HMDB0028889	-	-	-	-
M282T264_NEG	His-Lys	264.304	282.08424	1382395.79769933	1337305.6741335	2696626.02972262	2039052.05642761	2122985.09366866	1735169.81270813	1235394.27836753	622446.803677303	2773101.7591874	808865.784937064	460504.891822412	790907.106355957	1161674.8843318	682632.370116973	430453.211864104	1088172.58136446	804202.133776785	639048.508750801	3339161.06125432	4710972.8977187	5100093.71923544	3311375.89302551	4007054.5940155	3674087.30961174	2312117.4025443	2296801.22149597	2311538.05039874	2228905.75591515	Carboxylic acids and derivatives	-	HMDB0028890	C00387	ko01100//Metabolic pathways;ko00230//Purine metabolism	Global and overview maps;Nucleotide metabolism	Metabolism
M251T350_2_NEG	His-Pro	349.668	251.11326	10937.596821913	9173.79893525059	13211.991065773	6102.67523664614	6563.92699404001	9115.33034771184	22103.9160098773	11757.8555042284	18271.4281050636	14945.8944077645	10673.8022100881	22604.0959940689	11380.7945493382	9265.89820386132	22650.6846651369	11677.4983977135	18156.4701091001	16276.6845686924	22600.7939378949	20104.3033867167	21061.2759147562	13404.3505378011	21705.6412079676	22912.5025596537	9376.64889421003	14234.4233887023	7866.66528056773	7881.75145096303	Carboxylic acids and derivatives	-	HMDB0028893	-	-	-	-
M241T113_NEG	His-ser	112.867	241.08264	10479992.1798387	12935576.952207	14379804.8028399	10346347.6645361	17021195.9513265	15560482.2781684	3573359.79949632	4572504.73912511	4121863.87722781	5651845.4160193	2748616.38612187	5125618.2402435	13029971.9650501	7259079.52153726	3147312.15437465	4346471.40369437	3449491.23188658	5192779.75236706	3321602.7603507	3140757.09674639	4451411.6573501	4141521.99343612	1462405.64724651	3542828.36514957	4515834.96581872	3961896.18330288	4032378.97617294	3261499.00238349	Carboxylic acids and derivatives	-	HMDB0028894	C00214	ko01100//Metabolic pathways;ko00240//Pyrimidine metabolism	Global and overview maps;Nucleotide metabolism	Metabolism
M205T455_NEG	Homocitrate	455.07	205.03436	144531.858512117	83483.8007267073	144354.981807469	20082.3329228533	38279.3198939569	25424.1903780264	1255895.48302874	268085.423486435	683591.239308044	321627.717406109	77034.2561985003	372390.084257077	15691.3073387617	65477.903266271	33248.9553141575	114077.1851445	75441.6256227979	59597.8912264164	304684.56739426	314355.060360182	402821.67911983	275452.840245329	434529.42044793	524486.008896625	219627.535003774	222462.414305309	231364.101009127	239509.696845374	Carboxylic acids and derivatives	3562-74-1	HMDB0003518	C01251	ko01100//Metabolic pathways;ko01120//Microbial metabolism in diverse environments;ko01130//Biosynthesis of antibiotics;ko01230//Biosynthesis of amino acids;ko01210//2-Oxocarboxylic acid metabolism;ko00300//Lysine biosynthesis;ko00620//Pyruvate metabolism	Amino acid metabolism;Carbohydrate metabolism;Global and overview maps	Metabolism
M149T169_NEG	Homogentisic acid	169.266	149.02359	45312.6752523679	27388.513532358	4074.9779971082	25543.8985452881	6033.06150221222	31706.1504808171	18952.1394667365	10277.9430319017	33645.9778881523	23890.0024442993	14058.2643927118	6482.37341902243	29417.6538491919	34134.5155088905	49246.4757534639	46540.8977258178	33598.1219220124	20049.9077292501	7791.12003612555	14783.7552554373	13386.1099616507	9059.01154755761	12499.4404927681	19271.1898742219	7299.3867803047	7890.13323911016	9015.54408864304	7308.91284301329	Phenols	102-32-9	HMDB0001336	C00544	ko01100//Metabolic pathways;ko01120//Microbial metabolism in diverse environments;ko00350//Tyrosine metabolism;ko00130//Ubiquinone and other terpenoid-quinone biosynthesis	Amino acid metabolism;Global and overview maps;Metabolism of cofactors and vitamins	Metabolism
M181T302_NEG	Homovanillic acid	301.964	181.04927	32501.754514556	26965.4519447131	46542.7296782777	33272.5986752067	34382.9217363645	29576.6629968579	77058.7976748348	45075.8263550968	115589.249261327	60972.9098912318	42448.0110828202	56647.1077910894	23844.3878785854	50688.3253599149	32632.678240467	28075.2209234167	10942.124676602	22975.3509216211	58160.2761816915	75997.9807190267	6797.96834853499	3786.74311113249	57685.8181208377	7130.62122187281	51395.7170043613	51172.8942726294	51155.1831006004	50401.8218026293	Phenols	306-08-1	HMDB0000118	C05582	ko01100//Metabolic pathways;ko00350//Tyrosine metabolism	Amino acid metabolism;Global and overview maps	Metabolism
M261T233_NEG	Homovanillic acid sulfate	232.782	261.00638	57841.7594820921	31325.8021896881	71720.1606989796	27371.1784980854	20294.8164111913	40581.7588024708	5743.7349254593	1800.4457093122	5462.58045620524	4329.65228527037	2835.76941657847	2706.02141200731	8999.17696745203	9933.30339904062	13128.4148490618	12458.9184292612	18386.9050523187	16653.0568019764	62203.6893072172	73052.098249111	33481.1952556032	36987.1943344097	34614.4499834677	43880.2601157121	6343.22751056198	5967.00180201972	6406.31780354216	6193.70684338683	Organic sulfuric acids and derivatives	38339-06-9	HMDB0011719	-	-	-	-
M361T39_1_NEG	Humulone	38.7	361.20169	31858.0374151229	30474.8917308803	43348.6363513882	35842.9764589984	39478.5432669382	41275.1064377546	18608.25168508	19867.4819948526	12368.0848641956	25241.2600780648	12376.085455225	9997.23189506839	57598.3050846769	52554.6716785298	54467.3193632133	43794.9354607163	27825.9733724153	40041.276482113	4140.53943743303	21333.6907334201	17805.428686657	20545.2209829293	10810.0632123529	10994.2881971891	26645.2245112148	26645.5802697946	26645.7055456053	26933.0069335748	--	--	--	-	-	-	-
M325T34_2_NEG	Hydroquinidine	34.203	325.18367	5112551.78539295	7366428.19023427	4906953.00843313	8734105.23322742	6293493.72617641	7906363.54221399	7397268.49622506	4884549.89065879	6751695.36687635	4493658.44261912	4791901.03442621	3373744.33814669	5605756.55547382	5988527.52257493	9449560.59693134	6679241.14563249	8044977.57419642	8087709.64182331	5406479.79230851	8120048.40757571	5819719.76798056	4070615.07175387	5956628.57516614	7630534.83514968	7471299.37168099	6044771.10931015	7462755.97696369	7478306.41658392	--	--	--	-	-	-	-
M109T283_2_NEG	Hydroquinone	283.1675	109.02892	38840.798466986	48518.616686151	42800.4741210224	32199.8039723616	50049.9790615593	40672.3958823622	1287953.08230664	400741.501842179	1320838.79291954	583399.339561054	601252.941523785	918061.774055758	16681.4373111257	53130.4621779425	34781.9582992377	11199.6058076086	19598.6171165022	35516.6186093028	633287.6622568	557278.170652837	316831.801153595	248565.152210436	262683.564309669	363899.847275448	445329.702710761	457334.748205287	451005.249587018	445138.845543032	Phenols	123-31-9	HMDB0002434	-	-	-	-
M125T350_NEG	Hydroxyhydroquinone	349.668	125.02327	3004.24658211585	2430.98157132753	3229.15337849467	2632.73496458969	3366.32548317314	3224.06384212115	30014.1860750574	12071.7375861612	23353.5799600764	25667.1821817787	10975.6886778779	20464.5574960319	2169.95317589761	4821.91039307036	3241.78929252446	2431.95592411257	3614.57380534694	2800.68353048062	6126.06777972107	12001.255589382	8909.17670911082	8627.54118156638	18233.8890056639	12779.0083244506	15040.6931777925	15030.4562681447	14724.4477709013	13853.4288318094	Benzene and substituted derivatives	-	HMDB0124831	C02814	ko01100//Metabolic pathways;ko01120//Microbial metabolism in diverse environments	Global and overview maps	Metabolism
M131T147_NEG	Hydroxyisocaproic acid	147.429	131.07031	24117.4380608988	11053.9080534119	28452.0209095307	60676.9392541869	4468.15933577676	47524.0704938023	47313.0359868389	37386.9999210552	27756.0484942215	48119.734493482	53609.2399671611	23742.7897160565	33282.4147805396	40167.1646690698	94375.8753271954	42709.3728400012	67790.4594033842	72396.4624376591	54319.1362798461	19669.8374881695	39335.1608262905	35531.8113491578	28013.1152392327	30131.9178858539	43361.2248703821	43440.6954369273	31395.1652868894	41122.5271691021	Fatty Acyls	13748-90-8	HMDB0000746	-	-	-	-
M181T197_NEG	Hydroxyphenyllactic acid	196.724	181.0494	3997.35426684252	4793.33955575945	4788.27281190366	4972.02683629195	4278.25362373892	4883.25546817394	31665.77393725	10373.8249310893	28835.5379677982	29927.501557649	30644.0238713174	23479.6429323902	4994.98434494938	5109.24659365271	6872.90479492228	9814.79191463384	7702.80019810399	7204.68597889778	17080.1797292668	20172.1989282754	36370.5855954167	16923.197802354	19035.7704546122	51732.9922151675	19790.2485663269	20261.1055862717	20378.1965024712	31288.3447527742	Phenylpropanoic acids	306-23-0	HMDB0000755	C03672	ko01110//Biosynthesis of secondary metabolites;ko00350//Tyrosine metabolism;ko00130//Ubiquinone and other terpenoid-quinone biosynthesis	Amino acid metabolism;Global and overview maps;Metabolism of cofactors and vitamins	Metabolism
M189T350_2_NEG	Hydroxysuberic acid	349.562	189.07505	20646.9724855133	9577.96863252905	1703.83179692954	34546.6457990812	850.947852640236	22691.8896499116	7252.67035340598	23796.3807617675	11494.3125011387	16803.5014954832	21011.3697797686	20889.7759804346	19731.8977788333	21382.6857967213	676.350774544229	14848.1937484791	23424.084352559	22985.4997193354	17220.6032044599	15740.8869747319	13944.8305185459	15944.8720895435	22773.3476368904	15486.3787999016	23810.4270962523	20536.3216712201	20861.7514633945	20534.1326255156	--	--	--	-	-	-	-
M545T384_1_NEG	Hypocrellin a	383.909	545.15119	12059.9507274489	14362.8410641271	11139.9769066182	4421.1042795586	7191.84442774138	12619.2160170072	37012.4478698645	19670.6568349039	33525.2594615644	11598.2826955029	13325.6639582314	15403.1538420829	6102.57457403028	21475.6616909629	19214.9234129484	8182.55248730677	14640.7156596303	17192.1283655958	20842.517207854	15869.6846324459	19055.4873100002	11810.3072222306	18101.5538907707	33321.5519273295	25007.3085779604	24982.9431215508	23917.80493671	23517.6808683455	--	--	--	-	-	-	-
M244T305_NEG	Ile-Asn	305.09	244.12941	163694.219990874	128085.831588115	238593.663260071	178954.900862386	231474.380225679	182181.187678692	20376.7618049544	16604.1372335602	86204.7341136483	19500.0925897534	12206.6389579737	19808.3933051918	120276.190133549	133161.783009033	91764.133931996	145920.856858808	115100.412924945	115838.996047842	55000.7827298376	80638.7173650828	45756.9291277334	38336.186898227	48641.4920764719	72455.2896431193	80188.7044871461	78894.6922962197	80168.7929220502	78869.3801343438	Carboxylic acids and derivatives	-	HMDB0028902	-	-	-	-
M245T360_NEG	Ile-Asp	359.9625	245.11339	989719.36877631	624259.811637979	1534833.86367131	929711.780041427	986188.076346754	834950.175172196	54770.5117819607	45817.113543832	140761.428528837	42713.3818767777	30333.048598311	60262.4313503429	608731.002192942	541389.137131689	419744.607023852	804873.631184767	490267.451707062	475507.340025063	120266.367711568	195763.493648093	122651.835355236	119676.608104968	137286.196009268	177702.870945652	182554.007334388	171019.242499727	191280.975843341	185730.79444218	Carboxylic acids and derivatives	-	HMDB0028903	-	-	-	-
M258T405_NEG	Ile-Lys	404.6745	258.03713	44353.9612548638	33152.366087683	49928.1161828108	32633.6259497806	37263.1106287792	33129.231998905	41106.3954164152	13703.2880109926	56438.7574824733	24668.1256876233	14505.1546594472	20830.1106945939	9104.42417859095	11128.6319659741	5623.89467155705	16182.3059827034	16550.3892810427	13015.2996864668	13440.5984771682	38187.6705542942	9071.13288238151	14093.6874960495	16087.7593482264	20576.4290146759	22305.5865721539	22308.3965862203	22443.9227867508	22805.86354813	Carboxylic acids and derivatives	-	HMDB0028912	C00352	ko01100//Metabolic pathways;ko01130//Biosynthesis of antibiotics;ko00520//Amino sugar and nucleotide sugar metabolism;ko00250//Alanine, aspartate and glutamate metabolism;ko04931//Insulin resistance	Amino acid metabolism;Carbohydrate metabolism;Endocrine and metabolic diseases;Global and overview maps	Human Diseases;Metabolism
M227T253_NEG	Ile-Pro	252.9855	227.13955	1270976.21987363	916381.997050356	1733090.15103993	1116274.77265472	1275804.08125745	991687.508490283	812966.570997363	272716.135259827	1335407.19774632	357429.468898754	231133.515362809	330465.321945168	535032.202054714	681238.750993543	460260.429747346	778806.946534204	590842.725764458	558835.793780215	1102792.00024466	2201141.69688092	2077064.0926965	1182760.95943177	2358342.88936329	3282622.40403053	1481711.77467605	1482575.04972129	1482510.78721816	1547190.04747897	--	--	--	-	-	-	-
M316T198_NEG	Ile-Trp	198.23	316.16491	15660.820760553	17188.081176587	23303.578378722	17067.6465810717	16782.1781708974	15513.7189958912	7092.41760322815	2578.51481053732	18435.4247486102	3410.08046714638	3174.53095385189	4325.48066829296	10457.3102241815	12647.7647234994	7760.6226733895	13321.7150300164	8955.73800088348	8555.40898718596	9653.49777017647	14807.3436127145	8565.63716865619	4745.40408063536	9156.76254557947	11724.7393318479	8746.5161946479	8747.61556238794	8967.64467916353	8778.4782067775	Carboxylic acids and derivatives	-	HMDB0028918	-	-	-	-
M229T207_NEG	Ile-Val	206.945	229.1552	619943.878673788	659078.784844084	870052.924971334	708014.968731149	727541.502507319	628707.932141916	172583.604327617	63966.0566885795	418149.393763847	85475.4118034958	59744.2671602834	97791.6022851099	384241.416440762	519242.238611266	252260.920546126	589273.653086086	357086.260915989	388734.050927577	229122.756290573	381707.894050334	195793.377373879	146867.824483756	187638.399796487	321090.909065771	411182.729709231	416215.428876451	416219.16694182	416214.004748467	Carboxylic acids and derivatives	-	HMDB0028920	-	-	-	-
M116T181_NEG	Indole	181.404	116.04955	1394.57151078859	6410.76774524674	4743.36311640544	4986.19220524052	6362.82509994831	13245.7977836307	16188.9993713741	11127.2426947775	17100.7257440794	12928.024157984	17164.8644806158	12733.9983593815	3276.67090940674	6686.64444303313	9538.93066075098	1736.24465835936	8316.28381795908	3720.71068820421	26896.0794109703	28781.0556574368	27626.374706475	34755.3193268429	40475.3795160216	28174.6913049197	14823.4481857143	14759.9990914875	14775.8204611563	18387.7564067022	Heteroaromatic compounds	109-97-7	HMDB0035924	C00463	ko01100//Metabolic pathways;ko01110//Biosynthesis of secondary metabolites;ko00380//Tryptophan metabolism;ko00400//Phenylalanine, tyrosine and tryptophan biosynthesis;ko00402//Benzoxazinoid biosynthesis	Amino acid metabolism;Biosynthesis of other secondary metabolites;Global and overview maps	Metabolism
M158T212_NEG	Indole-3-butyric acid	211.7335	158.08129	12736.3752144664	2630.25677566949	12855.4608837636	2653.63643430786	2475.87953261609	2270.40368522152	12093.1577608729	4113.93162690331	16127.7227247043	7726.15218731935	5266.33423672836	16050.0223579996	11910.2111184109	3434.56754775031	3209.92234878508	11969.2359071923	2779.85896710944	2308.15569649154	6680.04715002278	7414.0672507146	5418.1633552805	5191.67735586655	5088.43677865566	5903.90750909332	5682.20723626912	5638.43071215736	6008.59118534064	5638.06912501927	Indoles and derivatives	133-32-4	HMDB0002096	-	-	-	-
M160T158_NEG	Indole-3-carboxylic acid	158.377	160.03893	4150.66830305825	4164.95502206203	4499.35301592142	4261.74097419717	3832.71720924647	3821.50591883584	9143.60690997861	5716.13329898556	9788.54596830242	6071.10569646805	7604.78401422452	6212.78110426866	4999.25532253854	3506.98946367689	15924.2641728349	4559.3401117509	4545.50412756173	5131.49875204416	6673.43696526813	10698.8895622075	7631.20416014818	7143.69607679585	8146.39405325052	9273.9711609188	7340.45968745034	7013.44213541317	7175.74351589906	7049.17839838931	Indoles and derivatives	771-50-6	HMDB0003320	-	-	-	-
M212T35_NEG	Indoxyl sulfate	35.072	212.00418	65296.6955565139	27062.6055985062	37123.9393032329	31846.4245521857	30825.059258896	27392.7529261506	8478.10597030927	4569.58447106277	13205.130508729	6570.78020934234	3564.1269522252	6078.37892046609	31765.7036544986	35061.2477388835	38944.4014472792	88372.0052870554	51741.9619629157	58036.37128205	16670.5716832741	24891.8540322461	30760.1908473749	15880.7594515948	19597.3619643849	25216.644115618	30425.1244245032	30449.5331669097	28261.2648706737	29874.097539094	Organic sulfuric acids and derivatives	487-94-5	HMDB0000682	-	-	-	-
M267T224_NEG	Inosine	223.593	267.07237	41325.5470583861	23957.2579396619	32026.9581660304	20918.0494810037	22511.805056619	24350.8691933018	138652.144037942	33577.5720554493	77080.8731743562	59845.9557983137	48351.8729034475	48516.4552225762	18055.7169017149	20302.0345288627	34941.9970994005	57880.466888255	22811.5718162013	21630.2145155661	164598.671672364	151620.222798352	210096.89067412	96927.9617582586	145717.010460543	218573.602757238	66310.2988243313	66303.8939284178	65813.8572372404	64868.740778286	Purine nucleosides	58-63-9	HMDB0000195	C00294	ko01100//Metabolic pathways;ko00230//Purine metabolism	Global and overview maps;Nucleotide metabolism	Metabolism
M427T241_1_NEG	Irbesartan	240.98	427.21687	3429.40837484957	3457.70349812139	5279.12611687932	4983.60287375969	4251.31511900546	5248.51158649992	33046.0969201967	4339.29991377443	16933.8948901511	5302.35429903485	3965.25672858593	5018.71796931473	3415.42850842114	7755.10279441705	6629.58278710372	4842.00469998151	5081.65067362804	4411.85803413538	18987.3361419062	16147.8863690042	19671.2826204611	7499.09823268227	24469.5300252	18898.5853846228	9722.29212844944	10512.4252558142	10968.2997397208	10799.2247216468	Benzene and substituted derivatives	138402-11-6	HMDB0015163	-	-	-	-
M146T202_NEG	Isatin	201.6515	146.02369	15286.6786034008	9588.65702525344	12924.7601556613	11798.7214548247	6298.28672762703	7937.59738129839	7633.0433690991	4588.02259021675	4592.96415700792	4659.25111151429	8705.84036295231	4886.75785719492	5882.54325829889	9761.95162292319	8206.81494393827	13923.3780278328	7764.64681863604	12545.3156499989	11793.2262301529	6390.19992983942	7746.39209036291	5105.1130129876	4459.70819878078	11173.3791455321	5397.9036836187	5564.07830352089	5652.42644718325	5405.86281579187	Indoles and derivatives	91-56-5	HMDB0061933	-	-	-	-
M144T380_NEG	Isobutyrylglycine	380.2025	144.06567	13629.6069128678	10976.2495700022	16177.1433444867	9920.56964714357	9349.22564308722	10525.4017065665	57995.3228246985	39349.5520594331	65555.160427355	41678.4219775827	37558.4463456134	43644.8664984242	9931.05195382485	17180.0560997203	21061.5274350418	9713.98422851218	17021.8829064229	14692.8151275804	22582.5313656453	23937.681277988	32143.5159405175	21575.3248528346	23202.7945380768	38208.4748914792	32614.3926236066	31561.4944771796	31840.5760446252	31567.4394728602	Carboxylic acids and derivatives	15926-18-8	HMDB0000730	-	-	-	-
M130T272_2_NEG	Isoleucine	272.419	130.08703	2251538.06052718	1981719.55925941	3546334.47585266	2787682.58137553	3185777.89046966	2560547.322509	608154.891124607	188484.930408992	2218297.0129721	354354.306875084	163051.096493052	268145.838543874	1601120.89966972	2203985.96499312	1716271.36224346	2279972.731449	1670081.75496027	1671201.05479948	2052837.47247834	2889435.56785507	1836322.17020185	1282710.56461249	1775343.7832676	2300937.5374692	1613107.92892421	1650403.06073574	1663304.3166689	1663417.53044293	Carboxylic acids and derivatives	443-79-8	HMDB0033923	-	-	-	-
M221T413_NEG	Isomaltose	412.709	221.0653	11959.777411096	11484.0730851309	11025.7792188351	9538.53001670049	11677.7941743312	25924.6758080783	12411.6544147954	10147.8040075886	21443.2564356366	14023.1283107562	10929.6942247689	13244.1831761782	7560.35570412416	11614.2913175707	11814.3927698272	8903.56978692407	9343.5546480084	11278.9846290433	10534.5529829287	26192.3759868371	8865.20459431271	11917.6137096425	14698.8059385777	33074.1022787168	13171.4343408251	13895.0554498357	14708.8560028833	13123.8715634279	Organooxygen compounds	499-40-1	HMDB0002923	C00252	ko00500//Starch and sucrose metabolism	Carbohydrate metabolism	Metabolism
M383T264_2_NEG	Isorhynchophylline	264.439	383.1903	3620.8280597231	3939.41864120005	26448.2526040143	3739.34680845179	4510.71360278053	3381.18113618828	71071.7515927905	47655.090436568	65831.5139159359	38814.6217495132	39299.2165363414	39357.4025939633	16065.7933655683	13855.9595355368	17083.314643044	2721.73362796025	10331.7576870404	13542.8903633341	313445.561520162	222638.9796909	170509.007591617	123388.369423572	310371.147487577	190310.906377249	57169.602303388	60019.4674252545	57932.172651226	57126.8191478086	--	--	--	-	-	-	-
M129T168_NEG	Itaconic acid	167.5865	129.01834	15060.7506977041	18200.5887629301	12650.0603339581	12114.0608716553	26158.9485665268	11296.972409756	51144.5295068787	9439.60457316736	121052.937757159	73399.005540117	27306.7277688507	46170.528198271	5868.84285095949	8142.33056162428	4122.39179649171	7227.41090567786	5594.46202593023	5676.31156855777	11194.2152138439	16865.8024814034	13885.0467823658	9018.38953619143	14455.8514165004	23386.3910729733	46472.4699926078	48143.5783258316	46803.2077489134	84352.3166427748	Fatty Acyls	97-65-4	HMDB0002092	C00490	ko00660//C5-Branched dibasic acid metabolism	Carbohydrate metabolism	Metabolism
M209T82_NEG	Jasmonic acid	81.934	209.11715	282986.943475007	167683.959525424	155958.08929422	201700.379631026	266348.556863027	164926.159453999	63376.3957310842	73855.0446186481	276558.337237459	223257.535005285	74545.4820312271	192834.458919526	204561.220655269	201314.081252511	125388.390306287	183529.912796682	196715.159519878	177239.840079737	117629.600042757	131643.090493814	109078.368044806	88521.4060886837	147027.91048783	121712.101151922	132212.610505937	132539.954994975	132320.123019149	93888.4882710032	Fatty Acyls	59366-47-1	HMDB0032797	C08491	ko01100//Metabolic pathways;ko01110//Biosynthesis of secondary metabolites;ko00592//alpha-Linolenic acid metabolism;ko04075//Plant hormone signal transduction	Global and overview maps;Lipid metabolism;Signal transduction	Environmental Information Processing;Metabolism
M707T503_NEG	Jasplakinolide	503.349	707.22448	17781.7110865482	19581.5849054253	7444.36178038879	10735.7779770833	23432.5781856783	22715.3772387791	107711.0218062	58649.8427827579	66508.864011122	51348.4514263662	18703.5865243846	18186.2434044249	18129.0347254511	17544.5023417081	13542.0774333701	12818.7819701582	25615.3317928958	17830.1330467522	51584.4522048683	63454.2684287571	46948.3572328162	51023.670126574	62450.2884977451	75436.8987226724	18897.7465638818	59359.1714833456	59072.1279168503	59457.8467646111	--	--	--	-	-	-	-
M485T35_NEG	Kendomycin	34.69	485.27946	66429.4015897819	66055.5021499353	130459.552604842	76644.478786612	81184.5798095631	64882.9492833581	79446.7061371322	71564.1685386903	98478.396715911	58896.4281899758	63927.2191720688	355486.623570646	56988.0008154078	54935.5183357981	91495.5074180864	58539.038622409	72574.8314977529	56487.0115875518	41920.615224416	73348.3314752499	73556.1838586231	43588.4746104581	79147.3029673859	70121.8789333846	231261.433251715	224325.947658262	226999.123666369	211927.151996307	--	--	--	-	-	-	-
M129T73_NEG	Ketoleucine	72.554	129.05487	405393.009914947	379909.871495484	430511.690212696	516578.170468107	676995.709701039	407896.831862081	956751.371282694	463680.607138962	900446.373340018	468549.796939301	314673.401998318	405964.371268246	628180.834372971	644183.162584984	502636.587766028	435876.760221875	395389.653002982	353113.678662318	2894332.16039282	2857751.1194708	4813518.06977377	2877838.50703034	2698335.98241014	3741876.59574926	1063946.50001262	1206532.17310111	965952.09551662	789538.14914655	Keto acids and derivatives	816-66-0	HMDB0000695	C00233	ko01100//Metabolic pathways;ko01110//Biosynthesis of secondary metabolites;ko01230//Biosynthesis of amino acids;ko01210//2-Oxocarboxylic acid metabolism;ko00290//Valine, leucine and isoleucine biosynthesis;ko00966//Glucosinolate biosynthesis;ko00280//Valine, leucine and isoleucine degradation	Amino acid metabolism;Biosynthesis of other secondary metabolites;Global and overview maps	Metabolism
M529T37_NEG	Kukoamine a	37.157	529.30165	19836.5885209628	23003.3350022137	31228.175135276	25748.9309328827	25472.5152931229	25465.992049714	34616.3582369025	27884.0844514974	31075.7392170147	30804.8566249223	29806.3340968193	29705.1205763964	26985.6607407513	25206.9561665259	24184.384157024	19582.3558591854	29205.4678669539	20640.0087459027	18843.4544462328	29038.5649061195	24796.092462554	13798.6085489458	30688.1182943252	30834.177326163	35696.0977385925	34699.0878072465	33468.6417843931	33499.0959422127	Benzene and substituted derivatives	75288-96-9	HMDB0030392	-	-	-	-
M129T385_NEG	L-2-hydroxyglutaric acid	385.094	129.01839	159971.357849077	230545.986660953	223473.815309735	271835.930585038	224336.449927221	261776.164309617	972132.720469438	548154.111009708	704930.865874209	924579.369283527	699768.778004162	803315.499087569	102351.783994865	203400.183677026	284348.419986987	134638.388928562	129312.772732594	105167.981864324	411649.005100595	397280.629868324	584366.303732095	411999.175958607	415845.471377201	751261.638539559	475791.542993911	566158.752263474	542147.754086099	528821.992656941	Fatty Acyls	13095-48-2	HMDB0000694	C03196	ko01120//Microbial metabolism in diverse environments	Global and overview maps	Metabolism
M381T32_NEG	L-alaninamide, n-[2-[2-(hydroxyamino)-2-oxoethyl]-4-methyl-1-oxopentyl]-3-methyl-l-valyl-n-(2-aminoethyl)-	32.0685	381.22976	120456.590872785	123867.231668714	96420.0954859682	113612.64939291	158240.453107919	118584.401381338	127509.545544538	120630.548799235	99493.9606992708	110621.10463979	117958.027847506	161612.578179713	80118.7641682599	99185.5866695461	126002.25020099	128317.498773672	180493.290882585	101403.647824218	83605.020823535	123483.271074657	81791.4845643755	72058.3336510252	144272.190402562	147195.689045186	140395.729382613	140407.618656128	138805.039367101	133065.607063673	--	--	--	-	-	-	-
M169T333_NEG	L-Arabinono-1,4-lactone	332.6255	169.08589	39598.204723247	36235.7613945516	51401.7824174953	45475.9930587069	53483.0071635873	37396.9397773865	47781.1375946581	26641.2870783822	60980.5226068732	32454.4429127304	20246.0683659841	27431.0962900458	20637.5058768948	29447.2494013876	23007.9711460491	24531.3577795185	21863.4905955164	26417.1980080829	29532.7544473567	53166.6285162502	43672.3677948658	28933.710285743	35268.8774140101	58700.8403497694	39563.6607152284	38626.9887855596	39199.9453180201	39127.8510525457	--	--	--	C01114	ko01100//Metabolic pathways;ko00053//Ascorbate and aldarate metabolism	Carbohydrate metabolism;Global and overview maps	Metabolism
M149T187_NEG	L-Arabinose	186.5395	149.04436	18555.7527694213	8537.19812436949	19867.6367308087	13321.1427390254	10487.6205103263	14172.2486959973	6652.2213556703	4841.89976543347	12571.9318718934	5216.24800014382	4649.22354897024	6980.09469650339	15262.2033023377	14346.1249480052	5832.3583915487	19850.1147216748	14145.3055699253	13190.6312185409	8952.83684159134	9962.50945957027	10975.5478076743	8818.70802516826	9586.38028286179	13865.64671538	12627.4321590175	11670.5281209813	11538.2491502604	14534.2548417887	Organooxygen compounds	5328-37-0	HMDB0000646	-	-	-	-
M351T362_NEG	L-Ascorbic acid	362.476	351.06054	19597.9912703284	8081.89086439952	6623.68247213959	4863.98187855574	13385.0100656561	5126.4286476421	5013.75851155652	3516.23773492668	3420.97853289292	3567.1753418619	1205.44283785674	1978.58340365925	11942.7133950213	17771.8887703422	15171.0896526747	7315.24856612982	18913.5111503536	4737.04620444723	4127.09218715985	6796.77015126083	3854.11719941061	4635.79523845096	4530.17535063268	6524.14856121863	5349.26186417863	5491.30542028896	5002.20480234407	5487.29205620224	Dihydrofurans	50-81-7	HMDB0000044	C00072	ko01100//Metabolic pathways;ko01110//Biosynthesis of secondary metabolites;ko01120//Microbial metabolism in diverse environments;ko00053//Ascorbate and aldarate metabolism;ko00480//Glutathione metabolism	Carbohydrate metabolism;Global and overview maps;Metabolism of other amino acids	Metabolism
M174T379_NEG	L-citrulline	378.5815	174.08729	8874.21880062095	8615.75912301313	8475.62396607389	8706.37572825636	9958.16215286304	12420.1589819356	26342.4265079923	15546.6162791132	66430.6366824848	21913.9296008682	15922.2293076604	21382.0189681271	6119.46894872575	9175.67728264819	6289.51996402268	4443.80295362111	2910.42650187755	4523.73756127275	18813.5027887875	17073.5807917514	27228.2815064476	15761.1353661172	18241.213043396	31785.9708638683	18442.4167347987	19377.2528268201	19088.753727329	19380.1231784333	Carboxylic acids and derivatives	372-75-8	HMDB0000904	C00327	ko01100//Metabolic pathways;ko01110//Biosynthesis of secondary metabolites;ko01130//Biosynthesis of antibiotics;ko01230//Biosynthesis of amino acids;ko00220//Arginine biosynthesis	Amino acid metabolism;Global and overview maps	Metabolism
M425T114_NEG	L-cysteine-glutathione disulfide	113.591	425.07367	81516.7370011574	88685.1736063286	124284.777833867	80878.3096900159	120711.163629367	106588.990050042	567208.488167145	115027.382652775	400006.831768825	61303.2613571558	35546.403459644	78864.0695366391	4839.80322290557	9655.85694658971	5233.8761325609	4131.55002262783	3012.85133942752	4650.0452447896	4501.84352757728	4285.0615125429	4103.72697702967	3514.41414070854	4778.34629028396	4343.27827367324	82650.1304740149	92439.5719368771	85917.6913662676	68862.2356876316	--	--	--	-	-	-	-
M157T200_NEG	L-dihydroorotate	200.2975	157.03588	263125.896701107	330497.396702618	364203.724991624	144420.141800843	180871.351470193	173185.159060628	54128.7158314256	27359.681570601	61769.4846958955	90585.9375871465	59992.5394180504	64588.6395744725	159664.013192367	212155.292435412	296358.218242612	419267.492013932	242439.370689155	221757.686627381	26369.3010115545	50700.6453685546	35416.3033434707	34079.188714796	26915.8663999311	58973.500566396	105922.929236367	105921.235354521	105003.800638756	102885.940409729	Carboxylic acids and derivatives	5988-19-2	HMDB0003349	C00337	ko01100//Metabolic pathways;ko00240//Pyrimidine metabolism	Global and overview maps;Nucleotide metabolism	Metabolism
M223T251_NEG	L-Fucose	251.428	223.08142	21959.2837021694	16409.9996020395	21733.9559054032	9443.17664640885	6839.69319735715	12575.7940326761	985779.103275499	1033093.62512548	1720943.55679671	732007.636379183	598660.488858648	695377.517954941	13748.8594545902	7531.6709271225	16999.2420272816	11082.059015079	26953.4276331329	22497.3426353614	422015.720016151	467503.492998914	368140.779098427	318885.299006199	437851.08957813	455350.123347522	499037.375514665	503363.989188189	502101.172550912	503370.920039853	Organooxygen compounds	2438-80-4	HMDB0000174	C01019	ko01100//Metabolic pathways;ko01120//Microbial metabolism in diverse environments;ko00520//Amino sugar and nucleotide sugar metabolism;ko00051//Fructose and mannose metabolism	Carbohydrate metabolism;Global and overview maps	Metabolism
M145T412_NEG	L-Glutamine	412.058	145.06081	14864.907462331	12708.1037569479	18261.8072188546	28452.10060713	15741.4526674287	28136.5130507364	3399.75379499743	1900.89356880217	7708.98758289754	3688.88482061957	4058.95253633747	2870.83205994314	9044.90429263874	8370.27711230628	6890.41987154833	68201.4912874564	10632.7831964777	7352.64885476203	5100.29768801312	6844.15241868003	4319.06163314514	4364.33465304075	6877.89625112904	7277.37836769236	6349.78210895454	6157.293175993	6252.35628638005	6162.62832627525	Carboxylic acids and derivatives	5959-95-5	HMDB0003423	C00064	ko01100//Metabolic pathways;ko01120//Microbial metabolism in diverse environments;ko01230//Biosynthesis of amino acids;ko02010//ABC transporters;ko00230//Purine metabolism;ko00240//Pyrimidine metabolism;ko00630//Glyoxylate and dicarboxylate metabolism;ko00970//Aminoacyl-tRNA biosynthesis;ko00250//Alanine, aspartate and glutamate metabolism;ko00220//Arginine biosynthesis;ko00910//Nitrogen metaboli…	Amino acid metabolism;Carbohydrate metabolism;Energy metabolism;Global and overview maps;Membrane transport;Nucleotide metabolism;Translation	Environmental Information Processing;Genetic Information Processing;Metabolism
M177T334_NEG	L-Gulonic gamma-lactone	334.281	177.03948	53871.7704457553	55223.0626566153	54607.3434645859	15391.7635627296	12993.5840596488	16192.2913199212	74527.8055971942	39415.7623424286	42400.6287104725	32246.77197292	34003.6133635953	63776.6325073309	51608.3216831697	5858.03416991735	14979.5326660038	3325.80073456875	68091.6878450066	12471.4634285769	29172.7309707681	26902.4442715627	41025.9611270051	65809.7036273451	43106.3365758812	42120.2808543982	28400.663622429	27131.805192327	28148.068624822	28402.2518217683	--	--	--	C01040	ko01100//Metabolic pathways;ko00053//Ascorbate and aldarate metabolism	Carbohydrate metabolism;Global and overview maps	Metabolism
M177T408_NEG	L-gulono-1,4-lactone	408.248	177.03925	18652.4785516057	31959.0901806951	22939.1885856714	29614.7060730053	23158.1236941416	23664.5785440052	41311.8020098437	28919.5175862954	24707.1492074476	38875.2416423539	43831.2224772667	33669.8251519103	31509.3782918874	21311.2645670932	51410.7782588369	35506.9402879778	27618.2330320479	32002.9947967638	23552.8432959941	20651.3357181412	17956.5425351049	14951.1534044898	20496.8479150223	23679.1125856482	21247.4709836344	22033.0791965136	22034.6898998705	21899.6810359048	Lactones	1128-23-0	HMDB0003466	C01040	ko01100//Metabolic pathways;ko00053//Ascorbate and aldarate metabolism	Carbohydrate metabolism;Global and overview maps	Metabolism
M203T435_NEG	L-Iditol	435.336	203.05498	35043.9847054142	12027.2019674579	66918.2534101528	79977.0328945793	19096.5362342199	28824.6524537476	29643.7923491468	25700.333101913	32618.0112823538	57253.8814030921	27932.9118337416	48354.1792861274	23364.7749118862	25593.0536196761	28915.1754495377	27105.2181580903	21944.7179678298	29425.4760597553	14504.0254899866	25605.3197522414	14203.384769525	21295.2805588884	51853.3405644528	26585.3619586222	24027.3884788344	24833.3240974909	25947.7665413896	24471.8739526891	Organooxygen compounds	488-45-9	HMDB0011632	-	-	-	-
M133T307_NEG	L-Malic acid	306.996	133.01418	22566.6498450723	23789.6459035406	4408.26163403368	4765.71511762133	18632.5767040179	4787.91789918148	16786.7042819792	24800.6860249212	14869.3267834924	19384.1367888524	26683.5075027916	22099.9040320211	6969.2802975455	6733.32249693119	7260.87191062302	10881.5658433453	6531.40664818019	6405.39699349244	17215.160647022	15132.3234999794	19308.5302905	22997.7473203581	19582.5283614317	17060.4319995747	19288.2657372734	19289.5775528719	19528.0075121266	19449.3022683423	Hydroxy acids and derivatives	97-67-6	HMDB0000156	C00149	ko01100//Metabolic pathways;ko01110//Biosynthesis of secondary metabolites;ko01120//Microbial metabolism in diverse environments;ko01130//Biosynthesis of antibiotics;ko01200//Carbon metabolism;ko00630//Glyoxylate and dicarboxylate metabolism;ko00020//Citrate cycle (TCA cycle);ko00710//Carbon fixation in photosynthetic organisms;ko00620//Pyruvate metabolism	Carbohydrate metabolism;Energy metabolism;Global and overview maps	Metabolism
M148T283_NEG	L-methionine	283.258	148.04284	58173.7699944376	46496.5187987125	80572.6945406144	55983.3272027912	57571.9459067593	54862.6134311443	14636.7139913889	9678.87077621369	38397.4752164401	6197.38869644116	4618.41530125889	6790.15378016991	42672.0285820787	46348.2688477777	45343.5978762579	59684.7033075892	46179.3298630061	40295.4340043827	40800.1715324025	60426.200657211	44031.5542962883	32399.8192922372	37332.2376333907	54316.2010927799	40333.2662801502	37817.3773871683	37826.6506645005	37818.1818389601	Carboxylic acids and derivatives	59-51-8	HMDB0033951	C00073	ko01100//Metabolic pathways;ko01110//Biosynthesis of secondary metabolites;ko01230//Biosynthesis of amino acids;ko01210//2-Oxocarboxylic acid metabolism;ko00270//Cysteine and methionine metabolism;ko00970//Aminoacyl-tRNA biosynthesis;ko00966//Glucosinolate biosynthesis	Amino acid metabolism;Biosynthesis of other secondary metabolites;Global and overview maps;Translation	Genetic Information Processing;Metabolism
M261T201_NEG	L-phenylalanyl-L-proline	200.934	261.12802	5171.5874573096	7591.65744133912	8121.61293104385	4743.83222412404	4291.55649803828	6641.0724430374	4448.10016933818	3233.98688451884	8053.81232457697	3118.44707813543	3405.31563875451	3545.87358233268	3555.32762872692	6705.32539384375	4775.56137946242	5312.3082197829	5387.74692454458	4434.17442673928	7730.67604105968	8979.84598248136	7267.52677208622	4609.58146518102	9142.16099911591	8105.97632390364	10429.442319547	10638.6543593994	11777.997113847	16837.8448337249	--	--	--	-	-	-	-
M128T306_NEG	L-pipecolic acid	306.3745	128.07096	22140.1474421345	11967.3621549181	16505.1809092049	6507.80981851422	9604.20231174144	6586.2718492765	44665.0958428543	15167.1550584958	82077.3760874703	63770.10911533	40411.3682639927	45149.1128196597	7253.04409519762	13589.8918848114	9587.81394612794	10292.6404984196	14860.1537914692	9753.36049643362	117003.226909046	291038.489582214	103879.146710943	69407.290141776	97967.0345048751	109170.210221217	50967.9377090222	50971.7102468262	52000.4126335429	51201.9985735851	Carboxylic acids and derivatives	-	HMDB0062767	C00408	ko01100//Metabolic pathways;ko01110//Biosynthesis of secondary metabolites;ko00310//Lysine degradation;ko00960//Tropane, piperidine and pyridine alkaloid biosynthesis	Amino acid metabolism;Biosynthesis of other secondary metabolites;Global and overview maps	Metabolism
M128T296_NEG	L-pyroglutamic acid	295.782	128.03473	483115.277989102	249623.356574296	398126.702238726	147237.851643893	171937.714079499	138370.69990605	86524.9014121074	33921.7651830637	203133.367168281	37909.2025624075	35396.7433983596	52724.9931851348	111867.807006167	215691.735159869	104270.244704857	231312.971563024	308135.643917512	162972.733222704	87788.9918885397	171753.786507647	56119.0246859858	77221.8235391814	63004.6863740257	61426.0868017925	136376.574958704	136535.99628055	138942.488410782	139991.512145901	Carboxylic acids and derivatives	98-79-3	HMDB0000267	C01879	ko01100//Metabolic pathways;ko00480//Glutathione metabolism	Global and overview maps;Metabolism of other amino acids	Metabolism
M163T283_NEG	L-rhamnose	282.651	163.06006	20852.8447474001	7475.73205929149	18432.146871861	14028.892991841	11309.4570621147	24634.9917268604	97574.695673343	38811.8400649023	91821.8279266298	49054.9948317871	44158.9565939934	43670.4380803169	7574.94170419879	56572.037126905	13321.3779468929	5973.54283803431	13943.4769042193	46878.204032934	96476.3499445455	132123.112259506	103004.460451676	68465.7858629633	113991.985172396	110552.127539186	57390.1273642404	55860.4392324567	56759.8008787881	57609.9421398632	Fatty Acyls	87-96-7	HMDB0010207	C00507	ko01120//Microbial metabolism in diverse environments;ko00051//Fructose and mannose metabolism	Carbohydrate metabolism;Global and overview maps	Metabolism
M179T254_NEG	L-Sorbose	253.852	179.0556	184714.086627497	145989.145995761	157328.381860045	113479.861925437	137921.807067059	111444.301692405	1279802.04278784	428767.496085965	1531175.38410474	620734.07252575	435369.65908252	678308.308980279	150078.412303838	327789.716067452	305165.883485393	386402.398736243	585947.283662208	269918.895906331	1797614.8148049	2535312.851733	2537972.22569038	1401433.62180734	1886893.36561586	2412837.49105985	1084620.6239059	1120906.12405769	1104984.8550012	1114399.59152022	Organooxygen compounds	87-79-6	HMDB0001266	C00247	ko00051//Fructose and mannose metabolism	Carbohydrate metabolism	Metabolism
M135T323_2_NEG	L-threonate	323.17	135.02953	1223649.59830148	1158319.09297666	1101512.14177829	1113470.56374692	1276857.76139449	1347746.32909989	265615.674229194	654512.058170099	761719.467856228	1508421.92463758	1195666.62799802	851716.621766562	1064412.44299895	486687.936130071	472379.911200311	757629.843892274	681602.395721352	747932.933666059	360279.717932424	388180.857342431	192879.775227457	435649.829619871	309609.25001235	219633.362317094	847294.663958333	863355.642859702	846773.385698045	948781.425841794	--	--	--	C01620	ko00053//Ascorbate and aldarate metabolism	Carbohydrate metabolism	Metabolism
M118T251_NEG	L-Threonine	250.734	118.04961	2057.16769851871	2361.35246375182	2012.96878856591	2357.08551221302	2652.50990196531	2221.54657292909	4936.83792628468	2597.2105317642	5789.18250498311	2193.16435309107	1684.00436002201	1682.96610779992	1920.9472508561	2477.67563580148	4063.68807679368	2859.86898922952	2128.71637281437	2036.52761142691	5129.27446729766	3929.97260945308	2330.43750737734	2853.0712890245	4372.42174423091	6409.92822994581	2877.09015276536	2415.7252301921	2987.38018757868	3340.0222687165	Carboxylic acids and derivatives	72-19-5	HMDB0000167	C00188	ko01100//Metabolic pathways;ko01110//Biosynthesis of secondary metabolites;ko01120//Microbial metabolism in diverse environments;ko01130//Biosynthesis of antibiotics;ko01230//Biosynthesis of amino acids;ko02010//ABC transporters;ko00260//Glycine, serine and threonine metabolism;ko00970//Aminoacyl-tRNA biosynthesis;ko00860//Porphyrin and chlorophyll metabolism;ko00261//Monobactam biosynthesis;ko00…	Amino acid metabolism;Biosynthesis of other secondary metabolites;Global and overview maps;Membrane transport;Metabolism of cofactors and vitamins;Translation	Environmental Information Processing;Genetic Information Processing;Metabolism
M545T448_NEG	L-thyronine	448.4125	545.16949	6497.30992703588	4595.29946713644	5629.33562291817	12615.2562745946	4591.2510285663	4564.4839909436	18919.2578121234	18274.7650052669	20259.0057065585	7058.30697609559	7005.48304674632	8760.11332924366	3121.75583713762	3361.96723871495	3111.16737973789	4541.94343416699	8248.62682081794	2611.25501698993	10627.4243796689	20397.8685657598	5911.71977700694	6128.67137147698	8228.88335420624	15142.7416273954	11656.7844674819	10437.2997121166	11421.1985849932	11657.8292461298	Carboxylic acids and derivatives	1596-67-4	HMDB0000667	-	-	-	-
M357T409_NEG	Lactobionic acid	409.47	357.10295	674030.236179954	725550.213650396	779494.191870351	787107.454946003	909075.624118151	811333.639860317	1858979.81219092	857251.66035392	1621742.40445366	900786.194167537	848264.899779153	742959.221305087	503230.545762359	1294451.20934855	1212167.84934457	372467.367323556	684034.820717744	853168.775828383	475750.87757399	440883.875538603	543710.897345969	275627.795385704	375591.051098693	886739.783733306	846625.575693424	846751.508103996	837468.598526067	833142.454259635	--	--	--	-	-	-	-
M161T451_NEG	Lactulose	451.0035	161.04455	16418.2138317517	8515.77028444351	19423.5487653355	10171.5510942849	7553.54473074994	9625.17466526123	20895.7980469276	14454.0908410176	22185.4196155914	31899.1681754739	10203.3215809477	15871.0542172425	8400.61716754155	12229.0304713861	11010.6076561378	13598.3688673342	11107.7332560302	10227.5373597597	18697.9580878842	24009.3669994643	13142.3014008762	14695.0879883191	24680.2801556375	22500.5297224316	15308.5126402605	16331.1709194583	16319.6676151514	15845.7309311537	Organooxygen compounds	4618-18-2	HMDB0000740	-	-	-	-
M259T354_2_NEG	Leu-Glu	354.049	259.12886	542540.334675285	419844.020282343	744160.710665567	579550.335596695	586816.103835937	510998.285394543	46879.0571342762	38794.9393439295	123894.432360821	38643.894109979	30762.9341427864	49045.2998694446	472198.595348553	456131.159796512	336909.92106981	454076.553721988	292060.855351375	326516.623433209	92327.1853972869	146339.683262108	98127.9368294378	88480.1423324922	84299.9599194621	137276.915680931	156494.830391638	142575.519409441	142513.04105012	142240.099891826	Carboxylic acids and derivatives	-	HMDB0028928	-	-	-	-
M243T197_NEG	Leu-Leu	197.1575	243.17041	122755.372994671	163124.133215687	155825.824588064	115122.245620761	109044.305320778	140713.27844629	40892.3795381262	17822.4578679953	113314.844425526	30037.7917967142	24133.7312321466	28319.7156027291	102876.354219134	172084.334891638	98331.9655415266	138141.934478389	117305.467857975	128623.701558627	123303.10366176	133186.65703558	75503.7874086736	43608.7216243789	87628.9762902292	100156.507698685	106141.43266035	103538.004810701	107196.764132422	105169.364496917	Carboxylic acids and derivatives	-	HMDB0028933	-	-	-	-
M339T217_NEG	Leukotriene b4	216.844	339.23687	10778.1227184336	6524.15795041612	8642.5316553349	6775.66977740802	6205.98208802166	6249.51973685675	9555.79217868479	3764.28024976527	11563.2920617378	6834.89787675873	4842.26246669387	4589.65789409721	4554.91499848463	8288.93077880323	3904.40176039866	11830.7566942221	2336.12223421203	6231.6718798428	4316.92586293304	8117.01452464807	6624.79434376259	8791.64587794531	5792.68733377531	7093.56147069442	6719.5138120174	4506.31778578688	4347.83737730531	7114.51936703479	Fatty Acyls	71160-24-2	HMDB0001085	C02165	ko01100//Metabolic pathways;ko00590//Arachidonic acid metabolism	Global and overview maps;Lipid metabolism	Metabolism
M495T240_NEG	Leukotriene d4	239.848	495.24231	2610.65585789763	4518.73384563774	4872.73629677882	3377.1909389627	3566.02452644985	3003.16188203481	96362.084723854	22246.5737375646	106920.351700597	31371.5333635056	13147.3691989847	31282.4456308155	3461.40366883296	3567.30568661119	5422.69031053876	5058.6797376667	3272.23754492158	3390.56493220581	30055.0282541786	36772.5843137015	21771.169114752	14022.7030386339	26010.0947543267	22556.9913084225	21299.8133073751	21314.7250811105	21339.9669586616	24199.4731543599	Fatty Acyls	73836-78-9	HMDB0003080	C05951	ko01100//Metabolic pathways;ko00590//Arachidonic acid metabolism	Global and overview maps;Lipid metabolism	Metabolism
M567T250_NEG	Leukotriene f4	250.386	567.26308	2024.01972092692	2239.6656442166	2840.3686618782	2581.8918940847	2465.7524764403	3584.03281371188	42764.7393407454	7673.65251277621	20664.479955501	4793.06276526472	6496.94875353748	7167.60028055678	1763.91274440885	2419.05835612648	1434.72617141711	1921.61750222931	2100.53589913131	2084.97119236003	5248.04844011631	1652.45569277714	5980.12074253373	1134.08319800689	5037.27321636219	5907.0543387725	5043.25638284379	4998.37744015489	5086.72986738311	5166.17981238244	Fatty Acyls	-	HMDB0006465	C06462	ko01100//Metabolic pathways;ko00590//Arachidonic acid metabolism	Global and overview maps;Lipid metabolism	Metabolism
M367T39_2_NEG	Lignoceric acid	39.375	367.35584	104020.998579446	20581.8815204805	96642.1988699487	81556.8790081991	13354.2917860775	135510.228818757	64051.8141077432	216596.633737874	149781.090882356	182997.765811144	181363.059011502	344868.741060498	233753.216720137	110263.400969581	139038.955720245	76117.7672569993	43804.2548772956	126045.176187207	67942.5752459932	87263.1777970907	34804.2865746848	104585.021669554	186988.142828158	81352.3106896053	212441.294340905	209547.35992071	212532.799140411	200960.588044428	Fatty Acyls	557-59-5	HMDB0002003	C08320	ko01040//Biosynthesis of unsaturated fatty acids	Lipid metabolism	Metabolism
M723T479_NEG	Ligustroflavone	479.4035	723.22241	3916.34218331057	3369.26214369044	5698.07577410357	4310.8159175413	5515.62037735052	5895.77738686044	5198.29090941247	3404.00304627547	4441.81557097233	2125.9761960651	1815.8909497986	2093.68588855403	3314.55675533487	7738.627779157	5287.29115397672	6254.77121952604	3911.33609139626	4770.00703208991	3089.29280491846	2663.7751689329	1805.11530356866	2164.69521200895	2567.21560229589	2132.64554666552	3762.48137750321	3769.07687387822	3615.31491964162	3605.74547948653	--	--	--	-	-	-	-
M279T108_NEG	Linoleic acid	108.326	279.23151	22426.4715675905	40522.2190181032	31435.1862353117	17028.8650534628	28587.9288645873	28075.3353551483	21502.2546036439	9521.28284843862	19130.5857027004	20451.8163713738	8922.95623368465	13856.5529812641	16632.4750768451	77071.4085353082	13465.5105624605	12818.5511378771	10463.4765525183	11554.9579079254	24524.5801104634	25438.2816150009	27406.3996550897	16876.2849692095	30887.9940817153	28391.586296374	53185.2167179355	41304.6446454708	42074.2427784616	70178.4721847777	Fatty Acyls	506-21-8	HMDB0006270	C01595	ko01100//Metabolic pathways;ko00591//Linoleic acid metabolism;ko01040//Biosynthesis of unsaturated fatty acids	Global and overview maps;Lipid metabolism	Metabolism
M277T72_NEG	Linolenic acid	72.032	277.21584	13302.4955781223	10977.3872309039	18451.7885737309	8525.13809099861	11325.6279826446	15731.6747803062	133411.52338973	86564.5741848613	327144.060547475	40721.0478202838	100307.57792752	245849.289168865	32170.2523066411	18984.61839835	4745.81064012054	5729.25675006225	1322.75235248116	9824.87219560712	121071.049136673	171219.664214374	254287.323183954	125840.312229848	241521.156551231	149089.13135676	233036.626338078	214410.904605277	260110.214524008	325360.18740034	Fatty Acyls	463-40-1	HMDB0001388	C06427	ko01100//Metabolic pathways;ko01110//Biosynthesis of secondary metabolites;ko01040//Biosynthesis of unsaturated fatty acids;ko00592//alpha-Linolenic acid metabolism	Global and overview maps;Lipid metabolism	Metabolism
M224T215_NEG	Lisinopril (8r,s)-diketopiperazine	214.7235	224.16449	56219.4291449328	86952.6361142007	59107.8305091636	77387.923354234	93542.4162838554	63972.9261570509	97743.3152836482	95715.5198939408	82579.8091328654	83915.8254383432	80583.2101909737	33302.0347363264	54362.8246664549	50565.866770966	45745.82543519	51839.3926778657	47298.3956959019	49245.8821416067	108669.857808634	108359.328010604	99841.5482573403	81706.3878321803	116334.748502755	95554.475486398	91204.1246090075	89488.4248756096	91419.1070179594	73884.6013383041	--	--	--	-	-	-	-
M593T601_NEG	Lonicerin	600.907	593.15848	1879.48228387565	4336.47327899223	3168.53280449077	4500.339579704	2729.61883978786	2668.13943719421	3236.96587648905	4314.55495574304	2053.29110724567	4071.21506346005	1866.91239947971	2081.81251862504	4459.87660876236	2323.63069844163	5034.93900044084	5051.8950247069	1837.83347268253	3059.67971353861	2535.51314465036	2817.86852800716	3919.34071918534	2008.54215605038	2736.50890533288	4721.36986535049	2897.08490241607	2920.8420298215	3403.97694444104	3027.21584335043	Flavonoids	25694-72-8	HMDB0005799	-	-	-	-
M476T132_NEG	Lpe 18:2	132.388	476.27561	25455.8856683096	40240.414752792	21496.9735072346	52456.4409152363	56026.2593488712	34650.6410874855	143708.286637868	17535.6699093964	40053.2993742869	24844.7996862515	9661.02720542007	16549.1098476227	25881.3352901986	22192.0064888449	34597.180343525	20300.9601555748	39069.9597394327	27054.5256658945	57308.1192838953	59493.317266857	83273.2081392676	11799.3195720878	104716.436141093	127911.859781623	36056.9535743168	27423.0888337368	31987.0848177584	20304.2982651494	--	--	--	-	-	-	-
M241T53_NEG	Lumichrome	52.683	241.07166	10533.6082063604	2874.21405517154	15168.0495338368	58850.0800086463	7960.80226499042	8618.20601790269	64720.7069769921	50753.8494776637	65420.0562758688	50356.2528842143	50000.0291579911	52298.7153731178	10262.9198940968	6452.54678857713	13335.1291447175	7025.12223527646	5149.67939273341	4819.25929008956	68494.5426100837	52839.9191891978	74635.0942346117	52701.8642842341	71278.4092082575	84199.0536002016	32365.5646808985	19983.7772742231	26925.947945217	33899.4798943894	--	--	--	C01727	ko00740//Riboflavin metabolism	Metabolism of cofactors and vitamins	Metabolism
M260T442_NEG	Lys-Asp	441.9475	260.12411	48213.164310547	33466.0123582578	48231.3175063402	48269.3870135247	52967.8930858658	33111.951234789	5567.26010613687	15835.0139758308	7799.85398857096	6871.04075165558	11957.834127701	12476.3280108033	25426.1620537717	48504.0761371895	18027.7978900405	69870.7148765377	39299.0052104091	31433.4872501281	16672.7204304297	30615.5118747035	19986.5503706918	43286.8912826399	22080.0186727563	18491.0146517148	40426.6489341397	41386.2330583481	41910.2384606001	39185.7356938764	Carboxylic acids and derivatives	-	HMDB0028947	-	-	-	-
M274T443_NEG	Lys-Glu	443.378	274.13967	93499.9483793806	74385.2095197861	95129.6784266807	162216.173685476	186596.803259262	124154.168845846	10491.3791074682	28077.8654608867	20758.7372118937	10142.6685580466	17344.3361856571	15669.52213627	76901.4862129525	111266.818677129	57012.7479448804	109544.687041328	81199.5229312197	81278.0155932846	22876.4750454862	38937.6056225735	29967.2961929386	47754.0149269068	29749.8193390281	29678.0900267783	79655.6443794053	78419.1087222785	80057.5925902986	75732.2981176202	Carboxylic acids and derivatives	-	HMDB0028950	-	-	-	-
M213T185_NEG	m-Chlorohippuric acid	184.72	213.01587	33366.0869667432	23425.1799624919	26314.0262344534	24168.0229178536	21841.7328352811	23820.7371846388	85837.9053714144	20486.1377421112	244180.249840944	144423.363455251	27835.3146159121	96525.4644654815	10444.4571316349	17631.7826342344	10936.5670775558	11932.0922242254	11354.2670057101	10917.6697593568	17349.2584685454	29324.5445688475	18213.3307901153	19126.7856342816	32722.231696393	30424.8577267707	58789.2283705154	61396.329486861	62617.8539785584	58741.9946960506	Benzene and substituted derivatives	57728-59-3	HMDB0001309	-	-	-	-
M133T397_2_NEG	Malate	397.3795	133.01445	6687830.78573382	5206370.52118312	6984357.79752289	2079798.72611067	2523259.85400454	1861106.85874804	6935401.56920675	5492648.53701264	14108652.8680637	3250010.51685123	1270535.92137581	6317821.27274588	3527883.69043879	6853295.14232263	3644085.90747557	7185854.50549206	9358170.13275619	5747282.10099137	13606760.6281776	15778460.1974947	10417143.7577878	10948080.4666308	11030417.3582216	11771849.0762405	8451934.21307464	8453981.23294435	8640877.09854138	8559930.04994068	Hydroxy acids and derivatives	6915-15-7	HMDB0000744	-	-	-	-
M514T437_NEG	Malformin a2	436.872	514.21262	31952.5877062169	26295.8596986641	54276.7924310466	20519.6475715769	29829.2236298459	14882.8640180064	3445.41051226935	3870.99127700003	4527.52902174048	5481.48564670445	3325.62611000972	5788.68907721586	11117.8168745422	14598.7403976837	6615.20307593465	29156.3164187036	12695.4824933041	12477.8848101603	6994.97652252302	12965.6704083341	7033.59734465473	7229.4892152087	7358.87251999027	7687.00038121579	13007.4979254043	13574.2342835327	13573.5606044346	13526.8448924292	--	--	--	-	-	-	-
M103T345_NEG	Malonic acid	345.08	103.00272	19681.171787614	33088.0556627149	17059.4096283638	31762.462250853	38260.7295634547	37560.6762804444	190554.679610463	172316.605501568	302030.67575935	376766.45881212	228204.438140884	260077.302371698	16093.7568009399	60647.5688209404	17439.5361874215	17900.283871671	7886.67869991601	11814.8315058158	303354.887971732	209976.1858982	270835.518174837	189781.412523916	253228.498761604	378509.327933492	197169.028368144	197068.862335114	192572.516966574	178109.44008753	Carboxylic acids and derivatives	141-82-2	HMDB0000691	C00383	ko00240//Pyrimidine metabolism;ko00410//beta-Alanine metabolism	Metabolism of other amino acids;Nucleotide metabolism	Metabolism
M325T353_NEG	Maltitol	352.6365	325.11197	5883.13581124724	5523.08893668267	6114.88429807753	3059.76565376111	5023.90495697231	5605.58775826732	154350.746519582	121630.593991345	143109.414117044	65811.6570257896	49328.4125393571	79953.2255504884	5863.9229404328	8883.01285761157	12259.3234967533	6704.99390166399	8883.90093508989	11479.1166374197	151925.321496029	137738.730798794	81854.8362740856	74212.7805668871	138230.45155021	115757.124472536	87318.8407686664	85054.5327100842	82906.4710347212	82874.5977964966	Fatty Acyls	585-88-6	HMDB0002928	-	-	-	-
M1007T408_NEG	Maltotriose	407.802	1007.33053	263.556069346948	113.125432067403	356.355977712252	352.639366946738	250.268217399431	360.681104684493	106513.313384837	37930.3466627147	55836.341944642	21638.853341678	14757.4415710362	56159.5135179437	443.173171972053	200.891338128988	290.506149806678	205.398763605976	231.889204971186	238.79015284721	43576.6037400978	41888.7968731552	7382.70505796307	3145.95721028054	11323.8082895001	6340.25626561436	14229.2095965244	12943.4131938601	13438.8408266029	12917.7629258003	Organooxygen compounds	1109-28-0	HMDB0001262	C01835	ko02010//ABC transporters	Membrane transport	Environmental Information Processing
M165T152_NEG	Mandelic acid, methyl ester	152.157	165.05462	83617.4349428535	78572.9069954637	58264.65508221	78186.9477632164	30301.7464463277	32840.0892281562	99179.2393873607	35822.94034838	37704.0595587166	52315.928204584	47462.3633591986	48931.414528585	70583.1042408633	60897.8563473608	47282.4310332346	78235.6705586064	39384.6767340661	43943.4410803214	83845.5920547401	36951.3783404554	97247.4263233986	16934.1480509417	54700.3992625133	77955.1580107135	33861.5508720958	23527.8266498442	46302.4346822417	30380.5046114153	--	--	--	-	-	-	-
M661T407_NEG	Medicagenic acid base -h2o + o-hexa	407.322	661.35184	2893.37427612568	2514.15285212321	1637.42182005328	2704.38721620955	2775.60828432898	2762.21279603524	522.026116192286	522.800934096233	1194.05917533339	1097.59509095118	635.047604939725	664.315876541083	1745.57426149924	1514.15372754751	1584.2605993298	3152.1628975496	2524.51292332808	2181.17197234753	1238.60934316233	1639.90060438559	1234.81437368324	845.255125169684	1219.69499932739	1135.61366671862	1791.09341583611	1690.77365690838	1708.76568573011	1690.80058509603	--	--	--	-	-	-	-
M663T243_NEG	Medicagenic acid base + o-hex	243.284	663.35796	1468.83567466203	1796.18440481908	2381.17266312783	1480.99808083859	2153.63749262809	1468.28684571181	80352.8082687798	14899.6955191181	61778.0490884417	14343.1492809299	4470.90328436686	35495.132881456	4796.07254937864	35078.3330064918	9386.48383298821	3625.7671316574	16482.4627342236	10875.0357418871	51609.0114537243	18151.5070491276	55192.1413124785	11539.4952248382	62016.1259355827	34543.9281528725	23476.0914212586	21732.3162732515	24311.5538063653	26537.1310982684	--	--	--	-	-	-	-
M503T408_2_NEG	Melezitose	408.4325	503.16078	10935.2104255416	12512.3218916382	6877.92478375716	15839.0349737642	37387.9035756581	11944.6599232691	6064216.19869614	3523197.20187242	5421309.02079568	2639477.90887723	2067550.94061029	3881080.45807848	18970.9316447531	41249.4452998957	35906.4574845111	7279.32071108207	36080.0193751117	28002.6404976011	3471528.28378243	3406504.67566832	1434583.04277088	869779.25225324	1762213.46515332	1327792.53467369	1923472.59021148	1943555.08555067	1902544.82581771	1914109.21099993	Organooxygen compounds	597-12-6	HMDB0011730	-	-	-	-
M129T424_NEG	Mesaconic acid	423.9825	129.0184	51085.4359439463	30460.2918502806	51222.9082325866	43815.3615245742	49737.6619984238	46249.0715446123	597636.325182957	392541.86878632	778653.074648042	235820.497191666	211755.031691066	324819.527685699	44422.2234779575	67578.4022921054	30465.2464508596	64586.7327371816	74550.6796775059	45891.6967156382	1087156.84723552	1474358.37169475	1631135.21438455	1021729.55884837	1177637.04791081	1466034.64272216	618631.641955998	671484.584265307	671648.755240592	671476.107869223	Fatty Acyls	498-24-8	HMDB0000749	C01732	ko01100//Metabolic pathways;ko01120//Microbial metabolism in diverse environments;ko01200//Carbon metabolism;ko00630//Glyoxylate and dicarboxylate metabolism;ko00660//C5-Branched dibasic acid metabolism	Carbohydrate metabolism;Global and overview maps	Metabolism
M117T328_NEG	Mesoxalate	328.252	116.95865	13528.1572683134	3449.22081271107	13968.8167073485	18420.8465769875	16745.728084613	16749.6907256434	13306.5700813967	13062.0883278437	15073.677816306	14480.726290219	9496.80093265237	22496.203161484	21732.2116501299	19222.5818635277	18956.2077929121	17020.5186358754	21905.7989712951	14947.6457984135	15835.1974291936	14757.0138356742	14794.3449750473	16347.2082758106	14768.1270366755	17570.1650297327	13001.2941441935	13288.7286857243	13515.1151375822	13521.5004994695	Carboxylic acids and derivatives	473-90-5	HMDB0031522	-	-	-	-
M309T31_NEG	Mestranol	31.151	309.17342	614339.188762026	490338.532639772	587532.159711785	643006.734907757	711239.163649155	552501.465622368	741983.192841691	894253.371224951	550725.114784839	521603.442140114	463487.902046488	621299.5457905	552185.439688919	512847.315673744	555143.927626476	652502.587424394	882421.109554064	694148.841911312	287866.612185357	800584.405403147	454987.52568414	415042.992171264	647859.407103832	740354.054454874	684838.130696587	635383.688976278	606012.709358131	650728.173275778	Steroids and steroid derivatives	72-33-3	HMDB0015446	-	-	-	-
M325T216_NEG	Methopterine	215.707	325.10612	50140.4254009896	35090.7968506193	73045.4134606961	68482.7708307492	41060.3937419954	34082.9629769285	169514.564492782	33097.5038835472	255265.002454907	94193.6943754195	22130.9415210905	69701.168712575	20403.9201509411	34066.9740197396	22622.0324679735	52383.2164036252	19129.9438344994	19898.826408606	51291.4890978209	68266.3290762673	76915.9154144363	45753.796483568	59603.522182573	81017.7513069002	75839.4859785832	70769.1935034778	74811.5108878473	76387.2450809494	--	--	--	-	-	-	-
M315T78_NEG	Methyl hexadecanoate	78.309	315.25175	14089.5206090592	30033.9348845716	83302.8021447616	29550.0338556157	16528.3309660838	33957.1547791838	57263.4626787581	55300.3229766584	109350.880273928	67693.9662194176	38751.9830133772	42105.0197987874	12840.6248860694	20334.1849450376	91785.5026304167	22442.9788079786	24337.9393427822	51751.1159104668	26696.8114589261	22128.7290517943	27907.5155331687	47906.6808313962	37114.8423662566	60312.9726537265	48264.3118938823	60004.5267028704	43575.5428003623	51777.4664048059	Fatty Acyls	112-39-0	HMDB0061859	-	-	-	-
M117T370_2_NEG	Methylmalonic acid	370.21	117.01855	219209.834414457	164060.142245439	178351.088810339	125257.71242153	165833.951107079	138359.481114892	1719485.28064366	508688.410324489	1699586.31781755	1698311.70077219	986128.707179257	1560017.74293978	183532.705838096	430825.93862227	209578.011468174	245256.932474754	405295.060465343	305740.199922407	755324.68854829	749744.734218717	1274895.07058855	687590.073345085	740469.589345392	1424957.13006541	956422.368350472	991945.580974197	943886.503975984	963302.539356614	Carboxylic acids and derivatives	516-05-2	HMDB0000202	C02170	ko00240//Pyrimidine metabolism;ko00640//Propanoate metabolism;ko00280//Valine, leucine and isoleucine degradation	Amino acid metabolism;Carbohydrate metabolism;Nucleotide metabolism	Metabolism
M207T272_NEG	Mevalonic acid	271.754	207.08638	4823.79999286643	3060.5737782843	1969.29311640316	6032.03264557363	6299.32757699879	3944.11918609319	58084.0870188261	90077.0572084797	108527.260171436	76199.1454053704	56632.7998458806	68035.0163525481	2946.01027026327	21831.7388294705	5585.00786917922	3118.36052011055	4162.98708082924	2201.9361225627	458668.480664242	426745.481666021	306990.858264157	249831.914899957	523291.482595717	327329.41684863	102501.349180033	102321.571342991	102410.654714702	90682.9693044799	Fatty Acyls	150-97-0	HMDB0000227	C00418	ko01100//Metabolic pathways;ko01110//Biosynthesis of secondary metabolites;ko01130//Biosynthesis of antibiotics;ko00900//Terpenoid backbone biosynthesis	Global and overview maps;Metabolism of terpenoids and polyketides	Metabolism
M307T443_NEG	Mevalonic acid 5-pyrophosphate	442.9935	306.9877	34296.974819912	13157.763452502	20501.5493413497	2105.62319649396	4753.33594471138	1278.43746508514	43017.7256856506	14548.1688607278	19494.4267294792	38186.3858132681	13667.5495504699	28274.2234740531	2637.93145963571	6937.14725818057	4260.11208490332	23013.1991041624	8049.21898033575	3749.86483555901	24382.9856100977	37738.342901149	24122.5243596622	23409.2697666234	37774.5998871911	29081.1394558791	26245.9438291387	27391.8001994054	19683.9975642174	27379.4600038559	Organic oxoanionic compounds	1492-08-6	HMDB0001981	-	-	-	-
M369T285_NEG	Mollicellin i	285.353	369.11857	21695.6312685668	10394.0497327179	15310.8585242242	7957.01403697049	23718.304211002	7820.38955807424	136774.903472704	69971.18938426	182635.343381538	63363.3460363916	85244.5854821199	40826.2946247945	11351.3706867057	157393.609748077	27537.4596517207	10909.2097271635	43274.4040392068	12080.4455004546	72469.6757981235	65597.8180893089	77787.6128822324	40445.473586502	15236.9485514281	32759.7548167769	81704.6129002275	88791.8832566846	88711.4406244623	88711.7867835411	--	--	--	-	-	-	-
M763T309_NEG	Momordin ic	308.631	763.41658	7032.62146161747	14317.2557778845	17624.1205721041	5257.89235888915	7182.44786809995	13630.64833292	2558.97430727176	1039.23220173102	15438.8315690438	761.911103816803	690.186157519606	4394.46060926908	2072.01711452419	3506.23274146299	1493.03048846739	4402.90788978	1834.76861118431	2391.02670477675	15123.9720607085	20436.1663776761	16877.1754092047	9603.37007315515	21162.5649074664	20905.7270234454	10964.0321588998	10353.6641623457	10920.1660738541	10811.3662548611	--	--	--	-	-	-	-
M432T272_NEG	Mycophenolate mofetil	271.754	432.18924	14531.614352657	9947.91496715255	8689.20062240676	10552.2668013678	10585.8124106188	14459.9334245524	10823.996393024	3061.84840159431	13332.7163838374	7268.6592644762	2360.59905565564	6109.52888444244	6748.47434963984	6313.85035239394	5435.75348492436	5120.53411932851	5877.46237634928	7877.94707658957	11566.0453439826	10629.1921842935	10346.1329484319	4997.58002954444	10401.4921547214	9914.86367427228	13558.045671588	13572.0778674112	15193.0222243477	13552.5084494215	Isocoumarans	128794-94-5	HMDB0014826	-	-	-	-
M179T372_NEG	Myo-inositol	371.873	179.05558	378365.601041731	307446.279146755	461057.488572721	372365.349650556	356064.542023848	389336.232793229	492499.932014488	232677.816230638	619536.46825695	300953.678888087	208936.616730064	290427.136673987	328607.866589707	328156.655341643	339803.887239564	409969.843324721	367117.621070031	336427.217076864	374428.860716049	489835.191036939	497269.08581259	333603.887021058	443483.582508774	619210.142148049	356712.041683913	355307.834096153	357080.089778956	357078.650292637	Organooxygen compounds	87-89-8	HMDB0000211	C00137	ko01100//Metabolic pathways;ko01120//Microbial metabolism in diverse environments;ko01130//Biosynthesis of antibiotics;ko02010//ABC transporters;ko00052//Galactose metabolism;ko00053//Ascorbate and aldarate metabolism;ko00562//Inositol phosphate metabolism;ko04070//Phosphatidylinositol signaling system	Carbohydrate metabolism;Global and overview maps;Membrane transport;Signal transduction	Environmental Information Processing;Metabolism
M227T63_NEG	Myristic acid	63.358	227.20042	29540.9741215738	12496.927904347	22268.1942778251	239618.841977467	19306.3871453503	47203.7876935673	118176.779227306	135078.966029553	285644.557907198	113806.3647666	82830.7388659443	124988.207446464	63563.4096717294	16420.5452902812	24691.8219393553	31682.2262351064	18313.1886994308	16603.8890824306	52664.8676068265	104387.272976353	120843.553676524	102262.91282906	146270.805790768	100450.931675257	118455.313373277	122360.399128224	114067.272178241	143255.692714644	Fatty Acyls	544-63-8	HMDB0000806	C06424	ko01100//Metabolic pathways;ko00061//Fatty acid biosynthesis	Global and overview maps;Lipid metabolism	Metabolism
M509T263_NEG	N-.alpha.-(tert-butoxycarbonyl)-l-histidine	262.8675	509.22789	4074.14452589827	2537.25760036182	2981.84276656225	2724.05742228773	3067.91017953263	2519.66561621858	23807.1754239813	6048.20219004529	23130.3518290299	8694.55459754565	6594.62439684732	10916.2006201174	1623.93258661929	2826.56308773255	2834.35029173577	2415.09777660608	2489.53479873699	2241.56877743865	49258.098533613	30075.3995805944	47014.1195234612	12886.4300526072	38313.1891242178	42259.4168022852	8243.39646181787	6739.1203875618	7345.8580442324	9007.63805180694	--	--	--	-	-	-	-
M440T276_NEG	N-(2-phosphate-1r-methylethyl)-5z,8z,11z,14z-eicosatetraenamide	275.877	440.2487	31229.181927126	25529.3184667123	35556.9501921734	29788.8366465088	30738.0981710573	28628.1114330167	9608.35902968823	6671.19433043577	21902.8176940756	9183.76385379702	6303.4194265306	8370.5336029196	14588.275809244	28050.8848245492	16751.0531706674	16833.1084691995	14124.9207424482	19071.2447460567	36808.2867543169	18377.0158479561	25033.3049115044	16918.5363174402	24710.6746399172	20072.6780812387	28058.7145703643	29329.2003954747	31118.1721761044	31136.7956652152	--	--	--	-	-	-	-
M601T419_NEG	N-acetyl-d-glucosamine 6-phosphate	419.2795	601.1278	41209.7948799034	22075.6304258752	38387.8004646746	26165.9840016973	41652.6169719391	27378.7515071847	941013.730017536	695539.538027019	1887021.79690171	252694.175526487	223914.551939466	381858.922211672	25163.9379818988	111144.790166125	34547.1241228825	42892.7545049849	29581.3455628588	72173.2872251625	498547.626581941	714201.955696357	159442.491365077	229622.351355157	336148.70149903	343953.412784392	351804.96565546	317136.237086295	351872.433510136	348262.089781562	Organooxygen compounds	18191-20-3	HMDB0001062	C00357	ko01100//Metabolic pathways;ko01130//Biosynthesis of antibiotics;ko00520//Amino sugar and nucleotide sugar metabolism	Carbohydrate metabolism;Global and overview maps	Metabolism
M382T339_2_NEG	N-acetyl-d-lactosamine	339.225	382.13396	4930.14630381756	6027.67739974994	4615.39172334411	3620.19141741019	4949.64446379789	3593.97355257788	297715.872526791	57180.5823603968	203146.491849308	43206.7307952842	29174.735256445	52185.9188784296	2974.25853670586	15202.9666996919	14817.0894010981	6840.97799924589	7217.37560691139	9351.63899083749	50496.4488908517	38738.0674040165	89911.2732625201	58392.8531678285	49806.3422037679	69791.7458798784	86075.2871473116	89897.9244561618	90972.698310678	90986.3321932681	--	--	--	-	-	-	-
M188T379_NEG	N-acetyl-l-glutamate	379.193	188.05539	89485.8919842579	78164.7452166345	126854.810486536	78858.7125428182	68871.1368012058	74693.1952809528	98730.3010775762	49688.5144788021	113826.957575003	44498.6538151422	37449.6249267372	46391.3625015773	67549.1641731273	91797.1836390948	112098.30311114	68464.5347050035	61362.0104697374	75108.7656052497	92965.2389389662	83094.9638337676	79323.6204971251	63147.9678455031	96332.2029202554	113220.139355779	79374.2553121739	77030.8765250602	76498.3335492743	75294.8469046752	Carboxylic acids and derivatives	1188-37-0	HMDB0001138	C00624	ko01100//Metabolic pathways;ko01110//Biosynthesis of secondary metabolites;ko01130//Biosynthesis of antibiotics;ko01230//Biosynthesis of amino acids;ko01210//2-Oxocarboxylic acid metabolism;ko00220//Arginine biosynthesis	Amino acid metabolism;Global and overview maps	Metabolism
M190T206_NEG	N-acetyl-l-methionine	205.92	190.05327	14419.8910680206	16050.3034135655	19299.841183493	16439.9685368666	15584.6651495105	13389.685630737	12907.0818075348	3800.19278262791	16565.4614109021	6857.30613543784	5554.04163179191	8450.66762953742	16302.545497638	22703.2851188348	22596.4764712897	23048.3050918211	14250.8586191251	15125.640237303	16327.5559364071	19929.0744749397	13228.6009785586	9012.91208906989	12973.6825497009	15207.532677159	13013.0957811968	13013.8456282772	12917.4146891506	12754.4440697312	Carboxylic acids and derivatives	65-82-7	HMDB0011745	-	-	-	-
M206T190_NEG	N-acetyl-l-phenylalanine	190.321	206.08113	2292.00291137007	3139.99401670406	2768.19261918011	3247.38227980551	5658.43184917231	4291.49811994894	7155.31295352605	7605.07878705253	12892.3433614062	8625.72660951537	8697.73169514099	7459.57337645485	3589.69678636225	6055.51138636236	6397.83204456533	2686.35829455109	3119.77047969682	2365.7703772324	10788.2957986416	7311.21719767665	7564.66082766462	6451.3648111795	2246.09009967317	9335.36102973738	6742.04171212509	6764.92529347812	6632.12974931506	6532.95829669691	Carboxylic acids and derivatives	2018-61-3	HMDB0000512	C03519	ko00360//Phenylalanine metabolism	Amino acid metabolism	Metabolism
M733T191_NEG	N-acetyl-s-farnesyl-l-cysteine	190.732	733.4278	17385.4739287659	15418.9217241907	39171.5583168301	29935.282305527	4744.00757936169	15920.6059701865	67276.4942893728	6515.02236886794	42646.899300608	8024.25900983072	7646.26501392162	11520.2578509272	24109.7291106052	15519.4185149621	10059.5726139633	50393.1602770125	12219.8731828935	13042.2672182616	15542.3973758037	61335.169879499	46892.7904549132	12105.5291875273	60296.444977754	46021.8884322967	17774.5215784703	15519.3955671727	22230.8675870035	15512.4484098209	--	--	--	-	-	-	-
M300T432_NEG	N-Acetylglucosamine 1-phosphate	431.5465	300.04756	163688.65260126	173189.222417234	182583.772314527	54798.6682034085	78163.7823712488	57969.0676902787	440201.221511266	146503.202791151	521526.473279434	343765.366609578	146301.601502819	265084.851036265	53158.2769817693	116758.750560635	72971.8778006699	115041.417601037	148057.026471402	118846.3403819	172726.800999182	264355.007911566	165992.65618601	89896.3148077466	166197.268311111	238122.739592936	175619.658056333	179044.886243202	182424.557714376	182497.355361041	--	--	--	-	-	-	-
M187T306_NEG	N-acetylglutamine	306.011	187.07145	19863.1047028596	14473.1543302358	22226.8991428707	10150.8325555622	10500.5674339223	10265.2613860132	43903.4348731165	18912.8652082825	73165.6820448058	24728.2041174995	17063.5102776507	31556.7939690277	4573.81187217818	10258.792972952	8598.95312265762	4776.88800064792	7200.50424732166	6333.29832660286	96043.3375862132	71868.0442882117	50780.2266775035	74556.9684917078	49612.908419359	50005.5090505468	33595.6179014507	32698.5750011838	33066.4851302157	32116.4025052621	Carboxylic acids and derivatives	2490-97-3	HMDB0006029	-	-	-	-
M292T300_NEG	N-acetylmuramic acid	299.817	292.10009	11031.4327545732	3982.34507318549	6161.02400080531	10530.8427714566	3781.60978283621	4918.74979143255	14864.1780039251	6431.91580455329	12454.2358877072	3727.84445545028	6281.29845581861	7193.09417487067	5434.67471378296	11648.1134250022	7323.3794811319	7684.52012409175	10061.6126810185	3895.14555537462	7020.6625962273	9649.63609007568	10448.9610583253	6930.81922651165	8236.07350284602	14073.1976003508	8713.08755732456	8724.56575458328	8696.32709136391	6831.88469244014	Organooxygen compounds	-	HMDB0060493	C02713	ko01100//Metabolic pathways;ko00520//Amino sugar and nucleotide sugar metabolism	Carbohydrate metabolism;Global and overview maps	Metabolism
M290T348_NEG	N-fructosyl pyroglutamate	348.28	290.08658	9246.95801112666	10492.736245455	8039.53682779095	5212.18774281589	11542.0211046982	7177.26738236161	6969.5814262645	7110.76556021143	9122.9709454412	4190.06340743286	5033.28594973433	6234.72083122138	14109.6504146728	82456.1453496548	40438.7943346536	9243.68864357442	22275.3093386503	31710.4339852721	18589.4656512971	8348.74709747163	25825.1491905373	30579.5796966287	38906.7871888599	28410.6301701426	23608.8596573819	18923.7421620815	18942.743847769	18801.2039800468	--	--	--	-	-	-	-
M649T454_NEG	N-glycolylneuraminic acid	454.225	649.21607	2826.73307152619	3578.7866917214	3419.20553457357	2350.29534952934	2116.07284136099	5116.97383170252	1528.98907040142	1492.86170488668	2673.73959947469	2237.4448586795	1327.04927552205	1918.08216666793	1401.49027486139	2510.9845703596	1412.02477686267	1329.61014264295	4248.6454011598	2006.62405985225	1074.67788923577	2474.60594940597	2972.31256190982	1226.0959529436	1640.13902149076	3591.31521729132	2160.67758927327	1899.90320253769	1900.07387166603	1902.88171131057	Carbohydrates and carbohydrate conjugates	-	HMDB0062502	C03410	ko00520//Amino sugar and nucleotide sugar metabolism	Carbohydrate metabolism	Metabolism
M575T27_NEG	N(6)-((aminoethylamino)carbonyl)methylphenyladenosine	26.6735	575.22673	3612.21884093468	2463.93237074838	1906.04276102237	1162.63838590699	2829.49960615089	3693.47044948483	7407.87036763371	4430.48875959936	5766.30727671369	6936.70052116494	4592.49487462552	5455.20993049232	39981.718320427	56166.159633241	50577.2609495392	30733.7697537318	33926.3169687444	35412.1011960135	4210.56024667225	3526.3693616406	2401.56103425181	4288.53969436533	2135.94005766536	2118.46512549708	7987.66259466986	7913.88277402413	6576.22318899688	2328.00047038754	--	--	--	-	-	-	-
M151T111_NEG	N1-Methyl-2-pyridone-5-carboxamide	111.4885	151.05019	107649.590230945	110113.195897718	124721.570955139	74173.8394576751	93156.4591767	122478.161536938	7011.79395338496	28246.2997957112	32677.8620547329	19316.1221921112	23801.1862622805	23926.1837513861	139319.611193032	87883.1390433315	83533.1058495598	119508.192775034	145109.047907462	59519.6789966568	24112.3935153222	33179.990691706	55039.6267648148	37863.4658948602	49292.3846535425	95163.0989327787	44808.1826362813	49485.0937457479	46936.3606113974	40349.29820598	Pyridines and derivatives	701-44-0	HMDB0004193	C05842	ko01100//Metabolic pathways;ko00760//Nicotinate and nicotinamide metabolism	Global and overview maps;Metabolism of cofactors and vitamins	Metabolism
M310T251_NEG	N2,N2-Dimethylguanosine	251.288	310.11765	2994.77092276666	3039.53436303052	4220.37162361536	2278.57001225882	3554.50284707905	3117.25862809899	8746.18374146452	4904.55308307855	11853.8361373555	7055.02597617947	3428.03851899137	8315.95317488822	2355.57722556572	3532.32041268554	2101.97552202238	3200.21331935558	3693.95104086304	2274.49195703604	11163.4546420059	9143.85185334383	10542.0083132299	6843.46052531092	10451.6150704123	9364.73651713303	9063.92840008644	9360.50103409787	9335.28280903762	7476.49555893406	Purine nucleosides	2140-67-2	HMDB0004824	-	-	-	-
M271T265_NEG	Naringenin	264.826	271.11841	6036.72803667567	6547.43515986546	8032.24059760774	10561.103557453	9992.30942202761	8693.43982652256	13266.3967076934	13284.2684854875	9861.24450006998	19219.3845289364	6834.57327815459	12923.6426877305	13174.1957459986	61061.8363353259	78946.3964527488	15544.8533523757	62417.2853119009	38787.5834815618	54648.0767385092	42133.2336334053	50361.8162493	44852.3259279328	96926.1944738132	63586.334313502	33348.9904424387	31680.1976151768	36540.7106853024	32317.4836021537	Flavonoids	480-41-1	HMDB0002670	C00509	ko01100//Metabolic pathways;ko01110//Biosynthesis of secondary metabolites;ko00941//Flavonoid biosynthesis;ko00943//Isoflavonoid biosynthesis	Biosynthesis of other secondary metabolites;Global and overview maps	Metabolism
M615T27_NEG	Narirutin	26.886	615.15805	35300.6840150096	26670.588184066	34545.5105230209	37270.7054148625	38045.1435488429	31257.9622358474	3943.14178401288	1405.08534318854	3276.10991655232	2482.10292079776	1445.17674329361	1998.94595702855	168972.204432707	187534.443483897	187343.649602077	167871.154025758	176918.178200935	158919.475364568	30122.2603564831	25332.6962289446	50892.2880402348	24979.5681241175	31735.9240397711	52206.9350276621	55178.6195922738	50309.3244357684	54131.8785335198	55166.8731674478	Flavonoids	14259-46-2	HMDB0033740	-	-	-	-
M249T216_NEG	NCGC00169093-01	215.9645	249.13323	18419.1503370859	6930.36023327625	37063.1148229818	31575.7752756601	16327.9285774718	21599.5424284122	46757.2402647676	25271.7585295171	38794.4319534128	27805.4171010288	26383.5697723159	33769.104655353	13577.5344815312	24908.031679463	30232.3359041411	13229.832753205	25601.8779350994	23396.1586521859	14222.8240416141	31073.1263539834	14420.9674047922	24297.9822869502	49724.065192493	39693.8678893912	35325.1957444341	33557.723492278	33573.5652319274	33563.1002164399	--	--	--	-	-	-	-
M428T266_2_NEG	NCGC00381123-01	265.524	428.24942	33636.5148150161	35057.5164518128	40186.35410938	37445.6220631865	44685.0912045586	56182.5537016504	34381.5344234988	16756.2748775727	67156.9654213678	13789.6131214497	14236.8287107754	16441.6606121412	27797.6018484094	33190.4654365257	29024.4241279276	32961.7725423648	33069.3265993099	27520.0962016288	48317.4276301043	52514.2112532212	42715.2687452415	49324.4460098236	44351.8348269415	55047.3262515204	53961.3108061093	57136.3384262662	54167.7488188873	58593.6923103999	--	--	--	-	-	-	-
M249T36_NEG	NCGC00384653-01	35.902	249.14849	59435.6120659702	81989.8253202322	87153.3881239294	61645.0206140639	63806.7680025722	67514.0358195626	66322.7188271639	97797.8930628551	108100.227625933	111849.557611041	94318.6362704463	112320.577976465	81921.657574928	63194.7909625745	65299.983686114	79839.7880408619	76104.7319280458	63375.3778518988	93419.6134455119	67467.7006875329	85244.3490202746	65466.425799812	118619.099966626	113677.213353167	59997.0542010689	54651.7884443688	61314.9831852013	37713.2978931784	--	--	--	-	-	-	-
M583T419_NEG	Neomangiferin	419.399	583.11673	26026.345238184	18706.5280607472	26741.3050979045	8380.43407475651	17341.642712869	9667.32298684549	276284.950128308	123325.422818659	451092.282328179	72008.5038207655	43913.9540395605	95925.827506432	6833.90556626157	54226.1887638239	32882.4676451121	11152.76240291	45047.848372718	29878.8376189746	229071.649368031	333706.984271857	287590.236106356	122939.558011962	185351.145448873	331137.275203492	148574.75056179	147696.985920444	147616.905498995	151017.606363215	--	--	--	-	-	-	-
M365T40_3_NEG	Nervonic acid	40.188	365.34024	75442.8450207869	24146.4292409868	60579.4361672763	57037.6150207124	10069.8006414009	91743.9760177475	65354.6217408244	148778.690582621	132382.437771995	135510.062217943	111005.262379214	199769.519306707	148444.175205806	75354.3440655581	84619.6090823862	53341.9872875523	36211.2438762557	112459.379115766	133049.979985448	149493.51964855	102436.798394339	141597.875161149	155727.849768153	108405.584297519	160172.403326128	159638.770885384	150302.818618984	152437.827776547	Fatty Acyls	506-37-6	HMDB0002368	C08323	ko01040//Biosynthesis of unsaturated fatty acids	Lipid metabolism	Metabolism
M243T156_NEG	Nicotinamide	156.0095	243.08644	75527.7084022742	47823.9335260855	30549.3261076622	113293.442988445	108598.017184385	70649.9758307379	9449.65969521152	57773.4378560987	18519.7384438021	72880.3335929371	76550.9118826399	89688.86154482	6752.1913798973	6579.89233793591	15661.6165667586	17826.5216634327	18101.8392711401	17715.777900712	25847.3499300023	7867.0359343074	35359.1134938372	51334.8136105737	123921.494914682	14649.9552150619	59845.8458382246	42870.3049049152	59496.501873149	52770.4822880984	Pyridines and derivatives	98-92-0	HMDB0001406	C00153	ko01100//Metabolic pathways;ko00760//Nicotinate and nicotinamide metabolism	Global and overview maps;Metabolism of cofactors and vitamins	Metabolism
M723T43_NEG	Nigericin	42.736	723.45965	149970.705900846	210583.93983379	667723.421718118	222798.749263776	398274.186519572	475099.752897234	149220.652016683	148561.89737388	162163.292679915	123400.846564886	58963.7648081517	75916.3936382871	102670.657311746	232877.886358281	259987.689910428	129501.631292148	72029.7526701473	226361.627588802	192211.842248489	227079.272076671	183774.149721397	219152.322026142	204555.049507236	160085.377949277	172870.130311227	185142.348606448	195532.381729124	196408.03284714	--	--	--	-	-	-	-
M599T256_NEG	Nocardamine	255.5825	599.3389	19029.7195737664	16952.1212783718	25236.1564210307	14023.4853815603	18775.3701019513	15072.7533676765	4335.24634748394	4356.2747033115	5924.02681303256	2648.12910249235	2029.03001718617	2501.16902612183	3722.3531692152	7589.93711564961	5706.00905013389	6650.95245245562	12832.7276055442	10171.8721899941	9027.44187761769	15631.8371751736	4974.35288583464	6121.27501181463	6141.03589951633	9280.46274939976	14975.0233943527	14962.6515952364	16157.2582573537	15254.6404429414	--	--	--	-	-	-	-
M805T192_NEG	Nodularin	192.252	805.41203	4404.18309612673	3546.3061842487	7329.37110955549	7151.40562245887	6188.81600481483	4079.29291827281	8180.38188600398	2268.26095935145	13205.3954156557	2347.88948598701	1187.22229416625	2438.23150365175	4341.28687445245	3581.07899054081	1267.1211932563	7893.82790849172	2259.32973755095	2152.68687379234	13077.2371043882	10087.6187057665	5240.33400505163	13748.4256293021	13237.621371223	8011.80693844072	7159.14270644993	7403.15926128061	7364.49575983586	3701.5823518382	--	--	--	-	-	-	-
M339T567_NEG	Norethindrone Acetate	567.328	339.19802	4068.38449762403	3936.9348015721	9341.40510772116	4897.49157312189	2361.98750548461	3245.04353079938	4193.32576967414	6569.54535064103	1879.50741088212	3574.7591229109	3470.24589201792	3785.82709535691	1287.97490357106	4133.11610509952	3649.84035695644	3148.91589377514	3391.34605790885	4326.69918979858	3713.49560978228	3887.49894420854	6165.37021858196	2665.76924100679	3729.01816822716	3760.54746538479	3258.47116578443	3259.48941935848	3038.90320621708	3215.10378547832	--	--	--	-	-	-	-
M932T256_NEG	Notoginsenoside r1	255.644	931.53754	369.080068964685	667.119396168872	665.147041981008	871.285223193018	1409.31000372037	12447.7527276271	411.392290897276	576.193455870524	559.733656513705	1300.82321831743	703.614313499066	3110.18695253117	1913.36068667701	8861.93576003391	4232.05728526951	1601.08389963548	6301.21858554068	2385.79650550118	925.234486140514	867.044394553455	1600.81676639832	536.331339949928	1594.3489307359	1516.20272781705	3923.47122110808	4044.36892239674	3923.25910467178	3958.24712253975	Prenol lipids	80418-24-2	HMDB0035363	-	-	-	-
M151T209_NEG	Nudifloramide	208.655	151.0602	5007.52322357416	3762.77910037048	4492.98701974694	3253.1214435152	3166.54502497655	2969.22332781776	4572.05429954858	4638.28613486945	9840.06288231244	3289.75532958146	3326.39226855636	3541.30991349086	2851.69448619538	4859.33607739649	4759.4540435929	4980.17569625395	6193.9675141507	5546.01967299195	10023.2190833729	9982.6418569776	9204.44526780215	7113.04002632521	9645.58547837166	11863.6131586789	6122.57994663184	5919.50546069947	6121.73126377865	5246.04048557381	--	--	--	C05842	ko01100//Metabolic pathways;ko00760//Nicotinate and nicotinamide metabolism	Global and overview maps;Metabolism of cofactors and vitamins	Metabolism
M309T273_NEG	O-desmethylquinidine	272.921	309.14333	3154.01508502741	2034.18113768222	1773.12550657178	1775.52239670248	16892.3721794798	3270.84938797463	155950.136011231	21242.6014336565	6227.75011340537	16258.5194087664	12847.5344561115	26487.5370248979	3471.11915932964	5824.25290953765	6199.57017515292	2095.32906254706	4301.02111128353	4193.63202663931	8888.442330923	17306.6700036543	42004.2587566917	1868.55512570658	2408.42356383901	33740.7902278661	8781.30923832833	2863.44212732746	10753.8650143404	7732.71839599152	--	--	--	-	-	-	-
M199T426_NEG	O-Phospho-L-homoserine	425.557	199.02348	2785.59308775227	10714.3528985681	10139.0826448231	6209.04493054487	3920.21089110828	14308.1612340366	14229.9996471285	14508.6244504623	13347.9802847508	17511.2447076483	12728.9473017651	6755.17357770365	3666.54282171536	3965.77761496987	7578.76981874822	4459.06189188518	3306.3999037387	8446.3830143011	3373.99130511289	12015.1303534547	11520.6952560229	11996.2619276843	11497.8503019909	11279.6634179381	6600.52874711882	7589.55964806911	7597.85873896586	6689.41385777088	Carboxylic acids and derivatives	4210-66-6	HMDB0003484	C01102	ko01100//Metabolic pathways;ko01110//Biosynthesis of secondary metabolites;ko01120//Microbial metabolism in diverse environments;ko01230//Biosynthesis of amino acids;ko00260//Glycine, serine and threonine metabolism	Amino acid metabolism;Global and overview maps	Metabolism
M153T288_NEG	O,o-diethyl phosphate	287.698	153.01838	112631.047172457	86636.9255302754	3480.60634314019	54802.3539827462	2422.59423238071	2470.21202313991	17189.1081148614	11683.2145328192	26575.52143166	15743.6095632121	18970.345432567	17477.2136712895	32123.997103745	44362.7345823857	37189.9358426549	82101.9391773869	28985.5958164178	44419.1978138258	24282.8278385494	12716.1355812709	6721.01116048393	5983.19508133645	6222.16008679623	9570.55905367304	58662.1040584808	32919.4526518275	58424.5973115029	58652.7141410305	Organic phosphoric acids and derivatives	598-02-7	HMDB0012209	-	-	-	-
M283T63_NEG	Octadecanoic acid	63.011	283.26341	85860.9316045405	24019.080370093	183465.623554136	1270035.56077946	15632.6949056407	98969.3051579081	175988.929756726	415556.838607546	562090.059621242	333983.083690685	363936.996238816	324463.862965952	225159.202910657	21988.1060196533	16522.5885493982	79846.0477192376	44871.4136733435	22647.2532900242	221776.035890471	370295.412061706	278355.55218564	353894.761147058	318839.79115539	134068.874361716	306162.948647908	293791.648100902	284560.56545545	493345.090112328	Fatty Acyls	57-11-4	HMDB0000827	C01530	ko01040//Biosynthesis of unsaturated fatty acids;ko00061//Fatty acid biosynthesis	Lipid metabolism	Metabolism
M424T239_2_NEG	Octanoic acid, 2-[[4-[([1,1'-biphenyl]-4-ylmethyl)amino]-6-chloro-2-pyrimidinyl]thio]-	238.602	424.17201	16536.9050305825	12996.7146358438	22449.9603567555	17738.6987325053	23347.6213900277	16726.295128365	28525.0383959142	4752.77582106772	18872.7511755347	12935.334783615	4708.94012094567	12598.7031285342	8526.15915875889	7981.51040753136	3991.43844743074	10241.8647748994	6241.42939496717	6418.54634843116	18995.0822055494	31516.1966662686	24814.6719236586	11635.0365600188	27455.0272447183	17404.1882822996	19551.8767276475	21304.7503503675	19555.4508620644	19925.950344383	--	--	--	-	-	-	-
M346T234_NEG	Octanoic acid, 4-[(1-oxo-7-phenylheptyl)amino]-, (4r)-	234.485	346.25732	2514.35748281961	1902.33668619122	3308.2475258424	1387.77998407912	1960.05854419538	1937.17108002634	263.36512857999	673.113302275666	727.707785968925	169.294442891909	119.483560198546	176.113334233193	931.050504655547	2168.59631310318	2165.50475496946	1623.56434972889	2385.03033813175	2612.09543036885	3168.61654726642	2171.11217747866	2226.30563649112	1876.7328159867	4039.97401087702	2785.72845158183	1533.25552093092	1712.7492599977	1760.20778841355	1759.40936626697	--	--	--	-	-	-	-
M281T66_NEG	Oleic acid	65.774	281.24739	11261.1864373373	8394.78244561814	11419.4278258839	65258.6555257485	12890.8126424439	5369.43416365016	171599.481050635	95103.4313005163	253474.233301612	211625.276790921	135592.681216724	232188.443612225	27666.2478919109	12811.3703373527	9466.48636572436	12447.1662862412	7813.99648945246	7081.7677160042	164378.241018892	146898.979383553	270716.398410644	107149.476258474	198214.218144176	173746.580810921	285682.678503133	257596.287661397	264506.532837688	382263.098002371	Fatty Acyls	2027-47-6	HMDB0062703	C00712	ko01040//Biosynthesis of unsaturated fatty acids;ko00061//Fatty acid biosynthesis;ko00073//Cutin, suberine and wax biosynthesis	Lipid metabolism	Metabolism
M790T67_NEG	Oligomycin a	67.193	789.51322	4585.38144572284	5175.38712473697	8686.92921766714	13855.1779302786	6167.30390662041	9822.30008296387	7891.93665321681	8394.42598908354	25947.111398269	6514.76690850406	8035.55869465526	11492.5435187278	7071.74638964926	6040.28417127235	7504.16782928467	7169.76080484324	3033.81681990809	5203.91660630552	12302.8691295832	23140.0220809271	29564.3929916608	20735.9038781547	26220.3227472466	18660.0309651452	26253.1636224177	18931.2352056818	23647.3515626514	27504.9344399944	--	--	--	-	-	-	-
M123T273_NEG	Orcinol	272.597	123.00771	2476.44885115626	2669.4995473591	2783.82283472865	3221.48909218152	3328.73065819076	2734.12661590415	5383.18392332011	4512.71447203354	11734.7929441334	5702.7795284057	4756.36823008071	13373.9703159552	2825.31166622209	3851.11193108266	4793.15796592591	3543.92318368268	3858.67608071615	3598.1648131992	7033.06022492447	12094.9653435711	8390.56860328032	7205.66166172124	7137.36549226679	10416.7968662882	4992.34618540573	5947.42625584474	6335.86565600896	6146.58618808694	--	--	--	-	-	-	-
M297T35_NEG	Ostruthin	35.0115	297.15212	888559.320326913	907311.969756885	1164918.22889801	1016749.80106826	1190891.83106655	1100294.67362766	1018095.17789252	958070.190130446	770944.56520607	632586.656950308	832249.843178416	1092606.1577904	412989.165930876	568185.696957767	791110.975018742	679659.795165427	982255.523773733	616398.337502138	576569.531240085	895514.646622634	844095.247426393	603750.104882403	906101.142609569	1061971.9969426	1048916.38349095	1058061.00774377	1075556.01859275	1043363.36639858	--	--	--	-	-	-	-
M487T174_NEG	Oxyresveratrol	173.629	487.12925	86526.8344535513	26923.7369692215	101985.110416912	47473.2461804773	59132.5410927479	67908.5474115038	13139.9580907238	11472.4403107557	23946.9815036419	17031.6644302263	6119.46798225441	17763.0424153016	40662.5024299785	33201.9175221274	18074.2443507951	32051.4469628125	25911.8729730988	22312.4649378773	17290.6411360375	24587.0691863321	21958.806037529	22970.5933251013	19520.947077346	20777.8183849011	19974.9416175114	20181.0715354881	19759.8039840277	9667.72384299237	Stilbenes	-	HMDB0128505	-	-	-	-
M163T189_NEG	P-coumaric acid	189.201	163.04008	12618.9539864969	7185.56973937349	12947.4839763449	9476.93809835331	7153.68481427142	8544.80093329034	2239151.86551986	766509.568968748	2346726.05050717	847353.651065602	617797.806666767	1600297.04320628	103129.112409113	7059.98030447479	6832.07453586434	7870.87730823927	7996.35682641588	7442.79503729678	2002600.9954546	2748411.16517031	2764066.73499256	2057665.23958625	2903282.81820096	5117725.60627448	1572039.78279255	1771759.15266164	1771162.81472283	1728459.8585535	Cinnamic acids and derivatives	-	HMDB0128076	C00811	ko01100//Metabolic pathways;ko01110//Biosynthesis of secondary metabolites;ko01220//Degradation of aromatic compounds;ko00350//Tyrosine metabolism;ko00360//Phenylalanine metabolism;ko00940//Phenylpropanoid biosynthesis;ko00130//Ubiquinone and other terpenoid-quinone biosynthesis;ko00950//Isoquinoline alkaloid biosynthesis	Amino acid metabolism;Biosynthesis of other secondary metabolites;Global and overview maps;Metabolism of cofactors and vitamins	Metabolism
M107T40_NEG	p-Cresol	40.102	107.04901	5953.01710806017	6184.63290309187	6011.3344440879	8236.54357117818	6918.98080234214	4476.94946743543	15890.8749088149	10205.7529149782	7596.2130064957	11984.507005308	21242.0756533731	10877.1388409415	6671.03501872566	6843.24453609026	6804.99243074061	7542.5494275291	9953.87627374437	7632.98492688643	20522.0881508091	15687.5013441587	8326.14727688801	6653.96696384957	17845.3328610304	16558.848856445	6072.86809363822	3658.726994915	5557.67914601415	4908.47179283995	Phenols	106-44-5	HMDB0001858	C01468	ko01100//Metabolic pathways;ko01120//Microbial metabolism in diverse environments;ko01220//Degradation of aromatic compounds	Global and overview maps	Metabolism
M255T65_NEG	Palmitic acid	65.346	255.2319	41140.1021631043	76388.9609847326	147745.075029786	50560.2311800398	41155.9402368442	136129.811432389	1231745.4989537	735751.86023902	2569614.69478621	1062691.23209999	935949.002044454	2040749.85032974	683671.243843448	79475.4972276981	49224.5635356903	42715.1408540767	71306.5141919908	52798.7876644113	707115.376099295	1184563.10786209	1521533.74275515	834206.513351906	1246719.61869504	688681.726956065	2345120.26728569	1744009.11546675	1725946.62570169	2373589.18645265	Fatty Acyls	57-10-3	HMDB0000220	C00249	ko01100//Metabolic pathways;ko01040//Biosynthesis of unsaturated fatty acids;ko00061//Fatty acid biosynthesis;ko00073//Cutin, suberine and wax biosynthesis;ko00071//Fatty acid degradation;ko00062//Fatty acid elongation;ko01212//Fatty acid metabolism	Global and overview maps;Lipid metabolism	Metabolism
M277T222_2_NEG	Pantetheine	221.5995	277.12181	63743.7491373347	77242.6419152031	103853.584767691	72810.7631585359	91597.5124842587	58005.1890879092	354568.968683644	79574.1397486329	544852.842998201	102764.524336349	51444.4873171251	141122.960434212	18916.0650444688	26810.2277696328	23412.7535889911	26761.2257381812	32064.9633429507	20303.9892495826	89969.6595538777	131842.274226774	110993.965698617	62260.0652726539	81426.694137809	98860.2970580058	129122.547149121	126340.972049211	127661.76350271	130944.274084511	Carboxylic acids and derivatives	496-65-1	HMDB0003426	C00831	ko01130//Biosynthesis of antibiotics;ko00770//Pantothenate and CoA biosynthesis;ko00332//Carbapenem biosynthesis	Biosynthesis of other secondary metabolites;Global and overview maps;Metabolism of cofactors and vitamins	Metabolism
M218T263_1_NEG	Pantothenate	262.632	218.1032	182355.702246838	246459.515379367	254860.45533825	181015.10080287	116941.437498362	183448.709648564	6099447.16499424	8859988.85556796	14475196.3712482	14737581.0866976	10884148.8246837	13855642.7840393	66963.3669728285	77367.5345959849	65302.6393245934	87888.992156167	72060.3628989914	46080.5504846984	2603227.51453427	2229515.82804588	3481717.36716586	1732106.60471789	2230409.15628357	3417158.15966125	5749001.42681304	5827902.05225637	5804411.91199795	5749630.3008913	--	--	--	C00864	ko01100//Metabolic pathways;ko01110//Biosynthesis of secondary metabolites;ko00410//beta-Alanine metabolism;ko00770//Pantothenate and CoA biosynthesis	Global and overview maps;Metabolism of cofactors and vitamins;Metabolism of other amino acids	Metabolism
M204T71_NEG	Pantothenol	70.9455	204.12275	1637.18207905409	1102.5676206045	1985.46871585393	1890.78446538778	2999.52130703634	19965.8368789743	7151.57229174709	4978.1945109029	3901.35422936712	7707.57479690933	2746.22497083614	7287.91106364271	2412.75493981256	3303.48890236464	1971.28472817771	1901.37063477142	3490.17242078604	6990.93333963702	55184.9069472272	3609.4222620255	8848.23048258773	1404.74842625507	4168.38866989748	3617.01866752063	2113.89296027717	2073.55475984998	2720.68938488064	2064.43003597607	Fatty Acyls	81-13-0	HMDB0004231	C05944	ko00770//Pantothenate and CoA biosynthesis	Metabolism of cofactors and vitamins	Metabolism
M839T172_NEG	Pc(16:1e/8,9-epete)	171.774	838.55855	17519.1618013336	18808.3236126763	9452.5972286292	13155.4681883897	3672.54704145053	25034.5347027346	14919.7189950543	5765.55608313105	15464.1899517819	2535.63058394766	6896.0603921675	11707.5390491498	13777.1482841965	15475.9381102833	7721.39446661111	6743.84470191897	2314.022566622	3592.28626845998	20656.2064131386	23727.3031008652	12833.434189141	22420.173048752	12947.8599940782	12665.4683984883	14515.5874954176	14550.8263163142	14629.4258181123	10354.8052322348	--	--	--	-	-	-	-
M817T152_1_NEG	Pc(16:1e/9-hode)	152.1525	816.57375	10331.079727534	11447.1475268138	14746.2164255121	9962.14497024884	4555.7469958541	8543.49188515203	6715.3912455574	6478.81025605429	19817.6285580451	4884.62168444743	6383.50426339088	5750.81592548424	5014.29353461767	6345.46915077517	6333.11637995863	13056.2703869779	4428.67112945728	4729.99907514036	8472.894228765	30276.8457390465	6369.68362763544	8778.85272874078	14530.1035850592	15039.0982738039	5838.73049689731	5873.77930919496	5325.05498919497	1895.85743241019	--	--	--	-	-	-	-
M739T127_NEG	Pe 36:4	127.4525	738.50564	10676.1644562218	6289.43978998274	6858.87801354482	74622.3787300956	3963.80559567501	7847.0355348088	18105.1008849375	4597.63760666358	53157.8340981102	2787.30417895024	5654.59442897729	8129.54216571608	5274.88501256565	10661.1664263278	19788.4125248358	11981.6970612526	2961.99650958083	5353.97749317307	33155.8810878743	40959.3517842648	16405.8189421355	24378.2093939233	44079.1289386396	42427.6243076569	30688.444838641	27548.390209862	32037.8568330841	20740.4999322899	--	--	--	-	-	-	-
M779T224_NEG	Pe(16:0/19,20-epdpe)	224.1095	778.52355	1791.73912193386	1532.11161033602	2494.50077441016	2650.27262569108	1567.35119786536	1924.2358962999	1904.86653866546	1039.67000379781	2969.90000356497	1315.59374437101	1010.30486124388	1314.85140771043	1867.80833489876	1442.14906616464	1127.91696555312	1964.63771867704	1013.89477607877	1337.98651464511	9982.3084114856	10986.925332289	18768.5257511218	5886.15311886263	24535.2999987034	19431.7760466972	3137.99457027452	2642.51468369558	2639.17421063772	2637.37121004399	--	--	--	-	-	-	-
M752T43_NEG	Pe(16:0/8-hepe)	42.9805	752.48597	57537.7801598307	41092.3500344445	116436.09288456	96222.7694201109	77725.0679833251	139639.360866141	74657.1374291143	38530.8756600718	66218.1805219569	45330.9193783271	26543.8915932923	26250.3820530855	38017.1672682779	66728.1931070595	66267.2256411978	43975.1948524202	14415.9817791828	36987.0813277477	56854.7875236436	57734.6099359796	59494.6792815064	44529.9083877488	66758.3714676556	78227.4825719647	61620.9393086132	61644.1997632406	68676.0703113968	62407.0102060064	--	--	--	-	-	-	-
M765T171_NEG	Pe(16:0e/10-hdohe)	170.7785	764.52061	19646.3707841368	9348.72404072142	8154.2892737078	8754.70424239454	3103.41239562652	8405.83330968079	4800.32435866336	6494.27196462702	11801.8566459382	3078.67866690624	1690.76058759449	6275.80026026401	12614.4006332799	8755.61902796313	5616.67935071495	5551.97671219503	2282.76058907887	4383.62972008802	16718.9615319014	25070.1649188631	11085.682076176	18020.2928030558	10091.4204380492	10575.222270624	18832.5581431649	15886.5193696013	20870.544446169	18270.4490044641	--	--	--	-	-	-	-
M736T43_NEG	Pe(16:1e/14,15-epete)	43.146	736.49112	180886.28949622	136625.672180666	309805.374497699	372116.819510618	128069.443273665	566224.461415138	336638.836148761	165956.565151631	277157.893435958	59888.052056521	100655.157508868	130332.14748485	180157.332388022	345185.926263596	176571.205878073	68370.7243944426	25206.9212292412	103920.521729167	265871.309048349	302544.085297384	312376.258063456	242603.468630493	305490.047081448	375988.593741092	327323.469599688	244176.346223035	319876.456922326	321654.793357079	--	--	--	-	-	-	-
M739T43_NEG	Pe(16:1e/15-hete)	43.229	738.50709	400054.522575535	258704.060958215	500487.569434747	805737.971837703	181394.302400391	1142630.58823899	468977.469640517	314928.350487048	469902.811585734	125427.343847137	142015.6892404	229459.13795592	228633.41300351	506649.4147221	200021.612780086	90479.5989434076	26836.7709778302	129298.594140832	330208.45739186	377723.502313056	478385.012647962	371955.250279451	438503.58841218	487506.173231639	458341.138837038	455276.107190103	499821.728927972	480667.882671454	--	--	--	-	-	-	-
M621T459_NEG	Pectolinarin	458.859	621.18556	13616.8285502153	9189.97122940476	8598.33792555536	20885.6144798262	13083.0783471048	16171.9667349066	4150.21439207544	5105.48358339398	2815.7056169281	1918.6100756276	5196.80332611324	5365.79977543276	10568.8407815234	20626.414236592	16811.439189992	8967.75316106339	13119.9713574975	15392.6594158459	5434.43152015891	4880.34989428839	3872.60311791464	4535.88249460698	5490.53816691945	6738.4695340922	8489.18652791975	8485.49895352419	9942.80669876999	8483.1103362339	--	--	--	-	-	-	-
M241T43_NEG	Pentadecanoic acid	43.063	241.21626	1335109.90968943	1084004.14441318	944257.837030264	1058043.58549297	972159.522940501	1078430.27086712	2198036.01537781	1132244.27437153	3158550.26181304	1691841.40863318	1874914.81382306	1846763.05325704	995082.59721035	684684.773968538	1056955.80923369	991735.23967683	978292.950396377	1110196.99506512	1961601.44488942	2213281.22385907	3261882.84848161	2017087.34010495	2739271.85591727	3234044.52729125	697106.829133477	699872.733887592	648683.10680386	278662.62017235	Fatty Acyls	1002-84-2	HMDB0000826	-	-	-	-
M827T476_NEG	Pentasaccharides (hex-hex-hex-hex-hex)	476.132	827.26688	16610.6375031684	2656.82126999696	7952.72902969541	7943.45364268951	8407.14740211793	8380.62372988257	1663518.51526156	953607.277042991	2543662.71146133	311110.493561833	170299.245356733	570213.643666157	6299.22727340293	17985.7032088218	7583.95123294021	4838.82820111793	10464.4701057386	4773.40430587379	864801.576105458	1272832.93471621	209756.417995885	253885.784584904	427171.284809576	385445.789641526	639000.454423691	567140.360581726	568697.261564414	566811.625089832	--	--	--	-	-	-	-
M377T231_NEG	Pentosidine	231.18	377.21573	8684.357658654	9074.98912910777	10946.0334754083	10579.4600402284	16493.9944781056	9120.39425604871	22841.3485382215	11389.1640775506	17587.4759196076	13389.4425246987	11965.0535876181	11647.8732826836	7532.76197921084	6269.71442913783	3711.63150310777	7216.61533839474	6521.65453264751	5742.12338976546	22497.4386698667	29917.96022834	7813.02301554698	10430.4771686126	7545.14849689577	29305.6416430283	9411.58973986104	9434.34605056712	10848.9786056243	9447.41915697744	Carboxylic acids and derivatives	124505-87-9	HMDB0003933	-	-	-	-
M817T203_NEG	Pg 40:8	203.015	817.48654	5880.12126379512	4645.65169810385	5976.97872533335	7719.97347386011	2102.32456526868	7645.22008853435	19136.5105711968	10854.6181103558	19707.7812542654	5357.78130028328	8790.39326903883	13973.847737843	11854.9215640075	6383.32047398354	3120.64355230876	5955.34264155141	1736.73044201841	2422.69878774211	24064.3865455984	36676.5854283385	35301.7522234648	31866.9057126672	43313.6522353319	43437.0195631568	18519.4326051916	18282.6753736409	17837.9986350984	17523.4565776508	--	--	--	-	-	-	-
M812T152_1_NEG	Pg(18:1/8,9-eet)	152.257	811.52001	2637.78471114747	3095.24382354195	5316.2695950365	7299.7393740058	3810.847222353	20182.89451103	2062.46004248775	2264.01546738789	3991.26573838647	4754.54390438993	4227.24325993381	3524.99221273209	3485.05578239636	3231.99112539218	2454.21520070525	4223.61734534371	2138.53147754369	2248.20384346969	2390.16720773841	3706.81877418211	3942.73040592999	3624.42246604511	4094.34320755942	4674.30271578699	3272.64167785387	3165.67912011367	3409.36225134735	2870.45882942227	--	--	--	-	-	-	-
M353T230_NEG	Pglu-glu-pro-amide	229.764	353.14943	4626.68142087172	3529.26754037178	6480.21478044951	3935.99935870779	5063.47731721009	4538.51250169462	40120.387383418	4643.86666013052	19119.8387193065	32939.0479594061	13221.4878572643	13622.3215606901	7145.22196061812	5183.52146577182	3984.25774602478	8216.34620259641	5590.00075785797	4979.50302463436	8132.50541775116	9819.50635353645	11834.7668935535	4631.70503964563	9862.44684190764	11636.9374154253	7107.54996432911	7414.8429161659	7070.52138301812	8120.90816400224	--	--	--	-	-	-	-
M261T244_NEG	Phe-pro	244.297	261.12348	233018.997583293	149144.703522215	295019.981847969	160871.791896477	178682.318978506	173565.60011408	72627.4298117625	38105.0723323722	153193.363553994	60286.4498015992	25177.2693849058	48128.4059671696	112131.531905722	160361.705225674	91073.9037933056	165866.676494684	121784.694710401	120621.936991412	151934.551023347	234922.128229181	205014.050152456	102364.714334731	168434.805405958	239260.987562521	154529.655943784	156892.468792723	156910.783299053	144876.793233745	--	--	--	-	-	-	-
M537T157_NEG	Phe(benzoyl)-leu-arg	156.862	537.27232	23809.2177123947	23758.1853579204	26859.7714828174	20053.6422966358	31883.7757494274	23108.0414834311	8744.30512014488	5820.29685802205	6057.65027142289	8373.81154848002	9416.29755220732	3315.64181936526	18105.1849897607	23362.8056888034	15505.5487104961	16695.8633689709	14315.8450979716	17292.5616048814	6271.61633848509	5903.8452150448	7606.4713385701	6357.84704413279	3529.7668398889	9914.78668280678	12181.5094246342	11198.1355048513	12414.6955935415	9316.73293198315	--	--	--	-	-	-	-
M93T159_NEG	Phenol	159.351	93.03403	60200.8777829266	171905.78743806	77430.1656793557	123132.406588682	180249.228048783	234845.820027784	272186.329548291	186347.298203827	329719.57594205	220242.651934298	394290.437509958	148677.350308386	88042.9666102451	113082.089348554	349722.082575997	89626.9077952624	151724.265896221	145283.550840456	977204.09124481	635462.680464827	888424.769366489	538863.635455881	928937.100532959	1139102.93638959	230620.124300098	236896.173594256	236977.667179419	90091.9574581563	Benzene and substituted derivatives	87-66-1	HMDB0013674	-	-	-	-
M331T585_NEG	Phenol, 5-(1,1-dimethyloctyl)-2-[(1s,3s)-3-hydroxycyclohexyl]-	585.2565	331.26595	2369.14137394599	2473.25744700227	2760.79754779938	1283.08664196656	1254.47236936434	1763.50084534401	1917.02057686712	4373.17964768134	2857.42914197461	2138.38976684642	1564.68267753635	3519.34736624766	1575.35486494254	3973.02499473155	2848.80885019053	1484.00390676303	3228.61911451463	2058.73395797151	2862.92913727265	3055.36818088639	1419.37336082827	3000.37571792487	1434.10374428563	2345.63233613343	2684.53971800713	2266.97939201059	2132.81390015683	2153.52669919208	--	--	--	-	-	-	-
M291T273_NEG	Phenyl-butyryl-glutamine	272.575	291.14578	89452.8231240721	270678.204893322	233430.484923941	43802.6756185	121303.592182957	155658.213008227	469430.946684011	275334.169889486	342207.987188332	81636.6860989042	186117.081137752	439245.917722869	737985.505178578	831348.537980073	2265226.97765362	900751.022503451	2364208.58652036	2455840.44975089	553284.282636942	377273.322348826	760367.994143146	467527.186481894	1039061.47101443	818147.611851446	521357.648376757	492921.830830673	508853.777123897	503056.289102048	--	--	--	-	-	-	-
M263T208_NEG	Phenylacetyl-l-glutamine	208.216	263.11218	7320.24586031124	7217.79595923954	12178.455669951	14476.73849505	8011.38890883096	8545.49525473409	15418.7385798638	11342.950240158	15302.4169923537	7503.32596293138	6237.18165229361	17427.2612849349	8116.27708772184	15635.7290346068	12610.1291267242	13460.0608499082	15439.955157955	10213.3125146052	4126.59746850303	12200.5746276585	7539.60569938721	10381.119827616	7032.73870649844	17872.4917342375	15864.9043491574	15000.184154057	15285.7613808683	15007.8661880855	Carboxylic acids and derivatives	28047-15-6	HMDB0006344	C04148	ko00360//Phenylalanine metabolism	Amino acid metabolism	Metabolism
M164T263_NEG	Phenylalanine	263.322	164.07128	741992.868505088	669018.651391599	1033990.47456435	857282.52931315	858882.061444264	757446.508618845	428989.325360219	250628.685984089	653223.737110302	257681.117807934	231087.981072023	242196.273147008	619393.603042972	726381.165928959	642031.930038396	784015.814976885	601312.550659333	711793.948342723	998771.273930672	1026666.29411845	740106.449694642	551527.970418963	757794.538773408	807121.30608863	717786.678314575	731713.146197418	752388.701477138	717572.344573906	Carboxylic acids and derivatives	63-91-2	HMDB0000159	-	-	-	-
M273T138_NEG	Phenylbenzimidazolesulfonic acid	138.137	273.03222	230102.945959599	299543.322725772	275411.547674268	234642.668068948	283256.499604545	255387.631055365	281043.371846074	448647.817007626	260298.271427692	351631.699073768	381747.595866124	398159.275537201	326981.411649639	248408.2213636	79433.0803848888	186418.520969235	137678.922119355	137575.127067801	913448.340399143	762824.57200053	592003.130385569	511819.097390568	735466.07326721	511540.158354155	272787.650957766	245782.534436788	362738.519268784	174767.948627843	--	--	--	-	-	-	-
M283T58_NEG	Phenylethyl 2-glucoside	57.608	283.1171	3763.64211541255	933.11025737051	2045.5369573349	10613.3792390805	2832.91404343527	1348.87459056577	5843.70823824316	5564.8818773965	8589.91987461508	6995.55842701215	4248.6021003043	6716.54794611502	1565.81152374674	1379.58908140007	1483.875038142	1466.89513549027	2000.67358704319	1664.1462842382	408.067015530669	6851.03403095652	7368.14306342213	5640.65943439367	5611.0119251408	1783.61806363012	7436.01637174116	10270.6693726396	8782.01774582766	12107.6493898309	--	--	--	-	-	-	-
M189T405_NEG	Phosphoenolpyruvate	405.389	188.96178	67841.2539433537	84783.8787196737	110611.02650885	76588.5339034644	129925.520110981	126331.254563945	39446.8994533458	28827.1310433808	62918.6098438063	50983.004385911	40699.8129290603	32914.2737410347	38278.5855044425	52695.1654942108	11655.104958703	72418.4106760511	36431.9736220972	41841.2084027571	69767.7330248929	82222.9747737167	44681.5362062492	53433.0331945721	48248.9451485716	47802.8613851911	38934.4912667729	38905.2113757133	43009.3018124857	38967.030241862	Organic phosphoric acids and derivatives	138-08-9	HMDB0000263	C00074	ko01100//Metabolic pathways;ko01110//Biosynthesis of secondary metabolites;ko01120//Microbial metabolism in diverse environments;ko01130//Biosynthesis of antibiotics;ko01230//Biosynthesis of amino acids;ko01200//Carbon metabolism;ko00400//Phenylalanine, tyrosine and tryptophan biosynthesis;ko00020//Citrate cycle (TCA cycle);ko00710//Carbon fixation in photosynthetic organisms;ko00010//Glycolysis …	Amino acid metabolism;Carbohydrate metabolism;Energy metabolism;Global and overview maps	Metabolism
M619T380_NEG	Phosphonic acid, p-[2-[3-[[(1-benzoyl-4-piperidinyl)methylamino]carbonyl]-2-naphthalenyl]-1-(1-naphthalenyl)-2-oxoethyl]-	380.171	619.18819	9698.03045053068	11086.6417162001	11781.9401405143	6085.31676168669	9651.93079903118	7301.16400664782	13869.5174546582	5169.99608316046	21578.6568291856	5578.89359651848	4084.05083219516	5989.85514325338	4575.77273960212	15886.4209396908	21962.8670467432	5561.53459224335	24628.3361060493	15287.5095558523	17449.3561875426	16040.8490110385	15439.9964537908	8777.36808581941	15888.8134225998	24415.9409281221	9931.2877616351	9571.16533289676	11100.3978583061	10194.6081486416	--	--	--	-	-	-	-
M242T408_NEG	Phosphorylcholine	408.4135	242.07704	17687.8402249463	10225.012521516	13834.9376647133	10947.6745435956	10298.7794580978	10129.5489297915	9316.31681306216	8241.80130752344	11364.5154248119	8001.43085458403	6505.18097025114	7168.29924812446	9265.13418155488	31834.2802804852	7194.65409327562	17119.6414123715	7516.59622394596	5443.73658063537	7039.99197450288	9581.76667413297	6892.49182657266	6718.44398600993	5840.4772969971	10674.4716717948	8795.27479979918	8889.34399307189	11788.1342408178	8863.28062419065	Organonitrogen compounds	3616-04-4	HMDB0001565	C00588	ko01100//Metabolic pathways;ko00564//Glycerophospholipid metabolism	Global and overview maps;Lipid metabolism	Metabolism
M531T448_2_NEG	Phytolaccagenin	448.106	531.31206	1154.91123622007	935.024407591474	1690.06094364346	3341.19498827246	1695.59104255808	2416.1139581407	404.245121284731	1307.2284024433	129.197902409152	587.909063890264	1060.96293422368	549.252335006716	1722.21957293726	2600.53835366132	5508.98098194753	1895.96705568781	2113.99832389511	2253.13264032472	448.696831033225	126.118270895489	127.605683038108	188.77117632293	966.034921790421	151.73564703249	1333.78989988849	1331.51351366355	1405.44399009438	1360.25279549758	--	--	--	-	-	-	-
M834T584_NEG	Pi 34:2	583.896	833.51864	739.069410817726	76.7730332415909	605.662585820381	601.262804751937	125.325579304184	616.525623102044	1982.96194000317	781.153054507127	1696.41215043276	585.686087740447	230.498928214135	1211.13917715743	691.812487319316	242.231182512014	471.686540936911	224.327604124664	204.949084055252	539.76604569219	1129.77519079244	1473.77543923291	1783.37205479874	1654.83808735041	3389.08149971965	2312.23081177598	886.988324512634	1300.94823277676	1255.79341717577	1294.13676097643	--	--	--	-	-	-	-
M856T202_NEG	Pi 36:5	201.602	855.5021	44042.8298932953	35540.6176614038	49653.3331797852	64473.4191022571	11052.4983586548	55566.0775823867	55356.825776126	34650.4648218988	95427.571991159	9949.12692753556	29402.6612183814	52560.1748682694	121141.069350845	73295.5727091912	22451.9223516143	73908.9061079594	9603.27599726792	24151.6097123842	98635.38448619	147228.557208481	162403.812645119	143019.110087872	167930.522116358	146900.663868962	96676.7642657873	96853.203199179	94876.5478600047	94336.6010107815	--	--	--	-	-	-	-
M879T213_NEG	Pi 38:7	212.5085	879.48613	8932.39261155604	8951.50004690768	19518.5867177656	13533.6627094542	17459.6940872744	11582.9797113763	17126.8184803574	6724.44759756473	23921.7110234167	21422.1306628834	10663.3355688165	10936.4092911704	19692.2752719454	14986.0492777635	10295.5163652132	22893.4781049649	6684.44369208228	8409.19759417529	9366.3531048581	19104.6962944028	24147.9168959579	16363.1246207026	29504.0113723868	19542.3716948939	14872.3159156936	15076.7208453535	14874.0839667449	15688.3723610694	--	--	--	-	-	-	-
M871T197_NEG	Pi(16:0/8,9-epete)	196.925	871.47372	13280.4034107733	860.970152074178	19804.5834337609	26751.8671669401	1728.10084981293	2323.79646430752	21782.4395231095	10224.9020641998	21878.0569201655	9843.29151860524	21198.1275424698	16334.2735655445	22596.8346775574	16224.3792498684	16650.1611480981	25432.8204850471	8700.3442592866	9148.71032907265	40638.1330260953	30752.2922072905	46009.8988496616	28828.3622353165	45679.3240535798	53606.3553961912	8828.73643154706	15876.7588776498	16789.9794235107	13594.8684424302	--	--	--	-	-	-	-
M847T206_NEG	Pi(16:1/13-hode)	205.553	847.49784	70098.2429557963	63774.9465423597	135674.84196919	117573.099680894	33626.5239356155	96470.450615168	68138.9256762055	35476.8748128435	97543.3443607222	42359.7197696884	38476.4098575434	57861.3205847563	163599.199258889	113088.445687949	58754.5292289867	191555.774141786	29038.6905106463	41512.6189403878	64411.8914553244	120050.51256179	166405.988215064	117485.000283093	151318.219483942	130350.574210519	112817.324001021	112911.610192289	110951.632069904	108608.727592037	--	--	--	-	-	-	-
M924T520_NEG	Pi(18:1/16,17-epdpe)	519.6375	923.53065	3651.2969163602	3413.39949094603	3183.97013075878	3240.47063541412	2069.64012531615	2470.73937721579	885.402770799571	794.201408688881	640.542509735572	868.3450290781	986.213180464238	1195.2654204554	1863.75718589267	2498.43950227507	3294.65768451246	3393.27164865895	3636.88845031123	3607.18157781805	997.648186432979	985.797474871147	1002.58161080963	1005.98001808617	716.238318395252	973.234703691745	1725.78411909939	1593.42326479711	1723.31231806553	1681.82872221357	--	--	--	-	-	-	-
M900T222_NEG	Pi(20:3/13-hode)	221.946	899.50528	1288.90136801057	1427.73658626452	2082.26840819055	2102.11146429952	1282.84764359405	2370.88454778118	9306.9698031986	11477.3347525033	14152.3240267344	11143.367327397	16011.9824420805	11213.0168614174	1821.48715460975	1692.83724737993	860.612552009786	1922.21800065134	1074.00264711881	1101.25879193936	18480.0794124527	11672.6614012799	23346.3640026313	12320.7161087683	21059.0492428137	24866.655610894	9701.79601708932	9901.21062638681	10234.4791316417	9691.42449302375	--	--	--	-	-	-	-
M511T261_NEG	Pinocembrin	260.638	511.12908	1252.99447968994	911.288604457679	2332.02224245963	1556.28981868094	4006.76600847477	1265.98435267331	4694.78338225475	948.864611391911	2138.21458399077	1726.15164238592	1702.34221584799	1870.20902926143	4494.12661290619	34114.48331279	10995.2282319456	7939.53123840809	2043.25129658581	3425.07204841497	1529.33235211504	935.979319613365	1150.740334817	1268.78172598343	1161.64918552001	2056.87463940819	1830.40147340783	1830.56336018285	2169.88699935909	1935.47888614995	Flavonoids	480-39-7	HMDB0030808	C09827	ko00941//Flavonoid biosynthesis	Biosynthesis of other secondary metabolites	Metabolism
M519T260_NEG	Pinoresinol 4-o-glucoside	259.7965	519.18224	2467.10249890745	1636.00969934631	1427.27695258876	1598.9847092302	1763.75539348474	2224.19821047712	25946.5563516142	10014.4761826323	39175.3528538479	9716.17951816274	7434.22691329108	13795.1327948938	3136.07153684348	4081.23542761846	3842.82382392251	2253.89303076346	3126.87864385156	3263.87509811817	25739.3022099591	18497.2800052541	34263.8597093071	9041.96851209218	26955.499803644	16854.8310772378	11230.5423812438	10780.6522702212	7292.89359612464	11274.8295470293	--	--	--	-	-	-	-
M681T258_NEG	Pinoresinol diglucoside	258.441	681.23845	1978.82800378924	1305.23492203347	3085.90282062724	1618.18129075736	2008.95334383763	1674.90975657332	11367.0449127226	6145.73527873535	26407.7345885804	6449.57726970295	2509.84869777669	9587.0540459552	1143.20688217687	4013.88365624339	4605.93070116871	711.074161347132	3788.69277108353	3836.20556629321	3624.42135484034	8344.68827391221	4046.91600724857	2076.22681222746	3138.78689547885	3266.88914934754	5804.23956917908	5809.41496291758	5933.91919268015	6110.09445096442	--	--	--	-	-	-	-
M459T301_NEG	Podophyllotoxin	300.558	459.14825	1245.06336838437	1350.55549398111	1577.35910302381	1249.9028075132	1987.45548863381	1535.53854466876	16887.2404879513	10206.5202665806	39951.2269477997	8191.65664962274	5068.45754580998	9072.17867701813	1248.5311755559	4948.94516525117	7745.46349945858	3330.69691942587	6872.0692522564	6272.06507877396	4849.14153759315	8083.14894075858	5104.43959880166	3251.18932689873	5461.086061809	7988.23376418022	6866.92584764933	6751.84065202881	6643.415624641	6596.38696643083	Lignan lactones	-	HMDB0031452	C10874	ko01110//Biosynthesis of secondary metabolites	Global and overview maps	Metabolism
M769T463_NEG	Poliumoside	463.445	769.23549	2121.01481854352	1322.66598691836	2674.93810621425	2348.63369204034	3489.17846735066	3630.2694938017	1864.86900357623	2838.54553140926	2030.46215960564	4345.43591426931	3596.44397346048	4357.23271208266	2588.55558604588	1806.47919792358	4692.36201261438	2926.15671651417	1798.95127292373	2385.75386082809	1535.85339073049	1297.07212617258	430.534042029248	1644.85747525533	1665.90348344904	1184.55461892865	2426.43730160427	2388.52178580733	2304.12266274074	2296.38747260571	--	--	--	-	-	-	-
M737T209_NEG	Polyphyllin vi	208.514	737.40154	32262.615326323	27376.5234718357	58853.2596949243	48233.8440272665	10616.6333633888	18329.454965565	12054.9425088999	2792.11443008884	12232.0250057834	4756.92591740048	4394.93290041841	5641.58494569845	45849.3178792269	22524.8854800656	17432.8015657252	86137.9061995141	14639.2462269656	29235.600288851	9060.43778291483	21260.6937480566	21349.8290286141	11643.912902337	25650.66216469	8201.20428930009	18720.4099598549	18299.3749872486	18026.8592767384	19135.2456345889	--	--	--	-	-	-	-
M225T350_NEG	Porphobilinogen	349.852	225.09828	49142.9102593652	52827.4125301729	90756.3837678386	59122.8852215775	48128.79952218	46613.5371605616	7602.06191624848	7064.42313863534	13037.5971252192	5418.98585604395	3153.35905053774	7864.3560131759	30194.4141474595	48825.0192944103	49675.3982480042	52958.1485706151	58606.2428630786	56136.3100608723	12178.8630858186	20841.725514351	12133.5524720676	10739.3470521456	12186.4310440784	13129.4847620356	24193.3130826643	22740.9222540562	24175.8398435749	22185.1782181699	Organonitrogen compounds	487-90-1	HMDB0000245	C00931	ko01100//Metabolic pathways;ko01110//Biosynthesis of secondary metabolites;ko01120//Microbial metabolism in diverse environments;ko00860//Porphyrin and chlorophyll metabolism	Global and overview maps;Metabolism of cofactors and vitamins	Metabolism
[truncated: 6,031 more rows]
