# Supplementary material for: Growth Properties and Metabolomic Analysis Provide Insight into Drought Tolerance in Barley (Hordeum vulgare L.)
Source: Int J Mol Sci. 2024 Jun 29;25(13):7224. doi: 10.3390/ijms25137224 (PMC11241679; doi:10.3390/ijms25137224)
Supplement: Supplementary file 1 [file ijms-25-07224-s001.zip › supplementary table S3.xls]

index	CK49-1	CK49-2	CK49-3	CK49-4	CK49-5	CK49-6	PEG49-1	PEG49-2	PEG49-3	PEG49-4	PEG49-5	PEG49-6	control_mean	case_mean	log2_FC(case_mean/control_mean)	Pvalue	fdr	vip	MS2_name	RT	m/z	Class	CAS	HMDB	C_ID	Pathway	KEGG_B_class	KEGG_A_class
M689T477_POS	12564.79072	16880.27884	40681.08347	10092.49998	19903.45789	61853.78613	5656469.737	6295933.53	3829524.142	1601482.388	1543720.676	2446500.84	26995.98284	3562271.885	7.04390908	0.00178341	0.004403335	6.852209534	Maltotetraose	477.101	689.20996	Organooxygen compounds	34612-38-9	HMDB0001296	-	-	-	-
M121T217_POS	921112.7045	1629425.34	2838351.616	1149745.368	1290591.931	1221507.669	5521459.897	4461112.131	4866733.782	4675108.742	3291235.296	4420443.542	1508455.771	4539348.899	1.589412983	2.36E-05	0.00012793	6.846030484	4-hydroxyphenethyl alcohol	217.4275	121.06426	Phenols	501-94-0	HMDB0004284	C06044	ko00350//Tyrosine metabolism	Amino acid metabolism	Metabolism
M295T112_POS	1010572.803	2023253.598	3184995.566	2342925.795	2724152.48	3056180.053	5605896.432	5450831.497	5822460.386	6146445.663	3794107.72	5393178.633	2390346.716	5368820.055	1.167385158	8.25E-05	0.00035286	6.729293936	13-keto-9z,11e-octadecadienoic acid	111.5075	295.22712	Fatty Acyls	-	HMDB0004668	-	-	-	-
M274T63_2_POS	2775310.326	3250463.521	3790759.552	4019826.623	4230202.504	3566248.761	5289559.841	7629232.045	5876187.84	6161645.009	5203127.61	7008007.042	3605468.548	6194626.564	0.780830557	0.000179794	0.000664663	6.254523176	Fenpropidin	62.785	274.27397	--	--	--	-	-	-	-
M317T131_POS	4196.826598	4926.222364	5477.632231	4874.368492	6962.489663	4915.624715	1530560.47	1557938.14	2531008.868	2024892.049	1621203.728	2957522.591	5225.527344	2037187.641	8.606786518	7.56E-06	5.14E-05	5.71585409	Dibutyl phthalate	130.5675	317.12072	Benzene and substituted derivatives	84-74-2	HMDB0033244	-	-	-	-
M344T86_POS	151025.7588	206914.9264	347681.0968	324669.092	297131.7331	267606.2291	1928272.651	1586461.809	2390527.071	2190673.008	1948381.93	2050879.12	265838.1393	2015865.931	2.922779688	3.04E-08	8.70E-07	5.42306449	Dibucaine	85.925	344.23004	Quinolines and derivatives	85-79-0	HMDB0014668	-	-	-	-
M335T243_POS	2262.700811	4954.881384	3718.412877	4053.699702	16004.1445	2474.894214	1425627.531	941414.337	1893079.196	2400825.676	1425056.363	1111386.451	5578.122248	1532898.259	8.102266678	3.78E-05	0.000189064	4.91640529	Benzyl butyl phthalate	242.612	335.13057	--	--	--	-	-	-	-
M252T146_3_POS	1805585.483	2032038.108	3526934.905	2105242.362	778848.3214	1232927.743	249221.5629	253303.3999	182414.3674	141875.8548	309944.0734	191179.1142	1913596.154	221323.0621	-3.1120607	0.001331922	0.003434342	4.894938147	Deoxyadenosine	146.3595	252.10929	Purine nucleosides	958-09-8	HMDB0000101	C00559	ko01100//Metabolic pathways;ko00230//Purine metabolism	Global and overview maps;Nucleotide metabolism	Metabolism
M152T217_POS	400367.0079	784442.8882	1378798.003	532080.749	643087.697	573648.8131	2574873.448	2124300.985	2341045.688	2179228.752	1512977.639	1994895.558	718737.5263	2121220.345	1.561357573	4.29E-05	0.000210385	4.628289219	N-methyltyramine	217.41	152.1065	Benzene and substituted derivatives	370-98-9	HMDB0003633	C02442	ko00350//Tyrosine metabolism	Amino acid metabolism	Metabolism
M851T496_2_POS	2907.861854	4598.995556	13737.2363	6432.21528	6122.544779	18353.23182	1781810.485	2238311.74	2381826.958	706080.4725	538831.5815	1143627.995	8692.014265	1465081.539	7.397074702	0.001061326	0.00285663	4.472553317	Maltopentaose	495.678	851.26122	Organooxygen compounds	34620-76-3	HMDB0012254	-	-	-	-
M146T192_POS	23277.42463	35308.83333	89336.82747	25132.51003	20099.27105	13542.6853	893980.2986	450727.5446	1140888.973	1915252.181	1727355.061	1745599.315	34449.59197	1312300.562	5.251467479	0.000297441	0.001001936	4.38919569	Acetylcholine	192.139	146.11713	--	--	--	C01996	ko00564//Glycerophospholipid metabolism	Lipid metabolism	Metabolism
M213T158_1_POS	520173.491	1012911.577	1465704.66	1816448.361	1469059.074	1407218.393	2278019.136	2605941.25	2550973.895	2146981.757	2955737.703	2615327.514	1281919.259	2525496.876	0.978261859	0.000198141	0.000724699	4.317721418	Limonene-1,2-epoxide	158.081	213.14872	Oxepanes	1195-92-2	HMDB0035158	C07271	ko00903//Limonene and pinene degradation	Metabolism of terpenoids and polyketides	Metabolism
M137T177_2_POS	418691.4435	2603093.462	1564377.603	2327662.555	2826315.721	2126812.146	638153.9336	579385.347	683657.1917	341124.8281	412364.887	817464.0157	1977825.488	578691.7005	-1.773048278	0.003343463	0.0075539	4.25841284	Hypoxanthine	176.902	137.04577	Imidazopyrimidines	68-94-0	HMDB0000157	C00262	ko01100//Metabolic pathways;ko00230//Purine metabolism	Global and overview maps;Nucleotide metabolism	Metabolism
M360T370_POS	2208.13319	5931.498755	4796.581019	7651.616357	16405.23279	6163.726166	1311674.967	1199094.988	771459.4006	809110.7801	986647.8974	1612562.353	7192.798046	1115091.731	7.276393583	7.64E-06	5.17E-05	4.191260819	D-turanose	369.722	360.1491	Fatty Acyls	547-25-1	HMDB0011740	-	-	-	-
M130T384_POS	1161077.093	1365787.403	1801677.902	825615.8023	862323.6738	782787.9142	72385.11239	114225.2181	179031.2013	72105.34598	80094.29191	77122.7591	1133211.631	99160.65479	-3.514505707	8.61E-05	0.000364987	4.005224452	D-glutamine	383.968	130.04867	Carboxylic acids and derivatives	5959-95-5	HMDB0003423	C00819	ko01100//Metabolic pathways	Global and overview maps	Metabolism
M291T257_1_POS	1593.577837	5808.842475	3260.016998	5490.185935	23359.51968	7602.549097	906541.3236	322299.0918	1576385.871	4049287.135	1228388.683	408472.1619	7852.44867	1415229.045	7.493677239	0.031155879	0.05155721	3.96801209	Isomethiozin	257.001	291.1043	--	--	--	-	-	-	-
M127T104_POS	793102.1412	1844105.515	2858116.891	2544308.927	2134928.65	2249484.52	1032150.36	876119.6969	879951.4742	1341282.439	895171.3205	795821.0643	2070674.441	970082.7258	-1.093921059	0.00461664	0.010044384	3.773962735	Thymine	103.693	127.04988	Diazines	65-71-4	HMDB0000262	C00178	ko01100//Metabolic pathways;ko00240//Pyrimidine metabolism	Global and overview maps;Nucleotide metabolism	Metabolism
M195T64_2_POS	22833.49606	55790.92649	86164.30748	24188.2017	75666.04685	20675.0819	615192.0001	970404.0538	587432.5992	1017057.144	1686761.136	936100.7248	47553.01008	968824.6097	4.348626941	0.000208272	0.00075433	3.735589247	Tetraethylene glycol	63.9245	195.12223	Organooxygen compounds	-	HMDB0094708	-	-	-	-
M759T147_POS	2184843.605	1624402.353	2023132.654	1260265.169	1758070.021	976379.5058	669866.8147	229874.3196	1690823.213	63026.95348	81695.58854	634051.6976	1637848.885	561556.4312	-1.544299341	0.006248986	0.013012896	3.718147609	1-hexadecanoyl-2-octadecadienoyl-sn-glycero-3-phosphocholine	147.443	758.56778	--	--	--	-	-	-	-
M455T211_2_POS	332754.1395	1026373.626	1323565.24	1201280.239	1040083.84	1160784.539	139236.5373	191584.113	254560.5161	228645.0174	270717.6028	104489.4504	1014140.271	198205.5395	-2.355188023	0.000230713	0.000818456	3.49025602	2'-deoxycytidine	211.12	455.18762	Pyrimidine nucleosides	951-77-9	HMDB0000014	C00881	ko00240//Pyrimidine metabolism	Nucleotide metabolism	Metabolism
M135T161_POS	6888.555254	9814.886643	13486.73307	14034.07144	15069.89055	12800.19334	578053.3443	923075.3755	753322.0283	983006.7994	438416.1727	780863.2333	12015.72172	742789.4922	5.949958196	5.60E-06	4.10E-05	3.443967604	Diethylene glycol monoethyl ether	161.036	135.10092	--	--	--	-	-	-	-
M268T175_2_POS	95872.65744	157618.4735	212353.5447	208022.2581	157328.9919	141957.5998	954484.162	1352842.518	580024.5884	769351.2445	1636366.947	623639.7447	162192.2543	986118.2006	2.604055662	0.000806675	0.002290433	3.422020474	Adenosine	174.761	268.10351	Purine nucleosides	58-61-7	HMDB0000050	C00212	ko01100//Metabolic pathways;ko00230//Purine metabolism	Global and overview maps;Nucleotide metabolism	Metabolism
M184T475_POS	503937.0134	851362.4466	1016682.683	397712.3598	358560.3041	391726.2516	760715.1742	1493986.417	2019645.042	1893417.036	1160429.972	1389175.226	586663.5097	1452894.811	1.308325092	0.002918246	0.006728369	3.420130275	1-o-hexadecyl-2-deoxy-2-thio-s-acetyl-sn-glyceryl-3-phosphorylcholine	475.1215	184.07305	--	--	--	-	-	-	-
M189T127_POS	4126.241989	4911.045563	6825.130575	7163.068192	920.0957412	6204.140228	550023.7941	579749.1145	733032.5075	982645.4367	500846.461	796503.0661	5024.953715	690466.73	7.102317782	3.38E-06	2.80E-05	3.351668271	4,6-o-ethylidene-.alpha.-d-glucopyranoside	127.4185	189.07479	--	--	--	-	-	-	-
M391T34_2_POS	699741.4187	1043651.412	1285658.492	1170682.496	943022.1131	1113493.484	399391.8755	426830.2934	313480.8767	337043.8011	317813.2882	346604.2967	1042708.236	356860.7386	-1.546902437	1.13E-05	7.16E-05	3.319904178	Dioctyl phthalate	34.3505	391.28376	--	--	--	-	-	-	-
M327T59_POS	11604.48022	35233.00459	48712.94249	43968.09589	51111.78819	37136.66838	378713.6764	599394.4264	486061.8633	1064938.366	1178409.997	620186.3628	37961.16329	721284.1153	4.247971543	0.000424456	0.001356172	3.199606708	N-(1-amino-3,3-dimethyl-1-oxobutan-2-yl)-1-pentyl-1h-indole-3-carboxamide	59.268	327.20208	--	--	--	-	-	-	-
M319T160_POS	2602.047612	5708.849199	5712.307232	4331.292272	2007.821577	2248.797927	490748.34	808004.1949	553433.8326	804104.9514	304646.7174	701625.0136	3768.519303	610427.175	7.339677597	2.05E-05	0.000114019	3.105172736	Albiflorin	160.488	319.13575	--	--	--	-	-	-	-
M379T241_POS	1166.300522	2397.547747	2511.480063	2544.589612	5723.619473	2995.25967	550351.442	420125.3384	793724.418	976884.8327	488386.7428	451382.9403	2889.799515	613475.9524	7.729893576	5.25E-05	0.000245338	3.098073921	1h-indole-3-carboxamide, n-1-naphthalenyl-1-pentyl-	240.759	379.15615	--	--	--	-	-	-	-
M289T364_POS	1756.635722	12999.36127	6708.39493	10775.27498	17300.1844	16985.05644	600554.6233	888312.4752	362780.2052	487560.3956	760507.5761	540059.6248	11087.48462	606629.15	5.773810816	1.72E-05	9.87E-05	3.064290122	Sesamin	363.947	289.08874	Furanoid lignans	607-80-7	HMDB0034256	C10882	ko01110//Biosynthesis of secondary metabolites	Global and overview maps	Metabolism
M293T434_2_POS	33257.48308	117099.2937	106233.234	68656.61486	29327.87059	44116.3527	357409.0512	809216.8343	559567.234	612826.1875	841067.57	515003.8679	66448.47483	615848.4575	3.212267398	2.98E-05	0.00015523	2.9488037	Ethylenediaminetetraacetic acid	434.419	293.09778	Carboxylic acids and derivatives	62-33-9	HMDB0015109	-	-	-	-
M318T150_POS	387611.9162	676113.2485	826555.1705	886996.8125	681148.6841	936917.776	119778.4815	41556.29627	494802.2046	40199.39351	14232.23002	186409.7368	732557.2679	149496.3904	-2.292830896	0.00034597	0.001141312	2.944289354	Phytosphingosine	150.411	318.29991	Organonitrogen compounds	554-62-1	HMDB0004610	C12144	ko01100//Metabolic pathways;ko00600//Sphingolipid metabolism	Global and overview maps;Lipid metabolism	Metabolism
M147T388_POS	639753.4062	694712.8588	643699.8119	440684.689	463046.2928	409426.1871	91981.59972	42422.69519	142623.1742	24725.69108	31723.78121	102795.349	548553.8743	72712.04841	-2.915366973	5.16E-06	3.87E-05	2.775591968	DL-glutamine	388.334	147.07524	--	--	--	-	-	-	-
M684T477_POS	1877.874386	2607.973291	4544.117862	3341.559459	2960.645017	5430.501358	515812.7726	972742.8873	1103345.677	290747.6497	209784.7048	401632.8172	3460.445229	582344.4181	7.394771184	0.003310279	0.007491048	2.741441599	6-acetylacteoside	477.069	684.25387	--	--	--	-	-	-	-
M282T108_POS	222574.3006	533384.599	834280.9751	647521.897	618420.9873	822718.5564	76127.77348	109256.529	253933.8974	84361.31121	43172.25585	102241.9282	613150.2192	111515.6159	-2.458994822	0.00040558	0.001304066	2.730797573	2'-o-methyladenosine	108.106	282.11896	Purine nucleosides	2140-79-6	HMDB0004326	-	-	-	-
M126T201_2_POS	311589.9447	1129603.831	785141.3987	942679.0193	804671.3282	924732.2371	209325.952	247691.9304	399551.3762	382011.7613	125544.3559	371258.6756	816402.9598	289230.6752	-1.497060843	0.001483356	0.003743581	2.679110144	5-methyl-2'-deoxycytidine	200.862	126.06537	Pyrimidine nucleosides	838-07-3	HMDB0002224	-	-	-	-
M361T137_1_POS	1007.244852	1171.976882	1115.079905	1072.555996	1758.44522	1007.427954	696562.6121	330045.2157	269289.8154	500435.773	440699.5259	450754.8821	1188.788468	447964.6374	8.557749013	2.42E-05	0.000130356	2.64159412	Ritonavir	136.553	361.14634	Carboxylic acids and derivatives	155213-67-5	HMDB0014646	-	-	-	-
M293T159_POS	134308.085	245732.0491	470888.6429	521131.491	453627.6752	350920.8127	943787.6368	550837.9879	643376.2247	2086213.392	893188.9834	672651.2528	362768.126	965009.2462	1.411495064	0.031187557	0.051589471	2.590132075	Desogestrel	158.5845	293.21078	Steroids and steroid derivatives	54024-22-5	HMDB0014449	-	-	-	-
M333T361_POS	1984.733245	12240.75061	3647.474573	8597.633816	13635.93128	13973.74183	430139.1603	672060.1995	225909.526	392097.9158	538150.503	363584.4086	9013.37756	436990.2855	5.599389573	4.54E-05	0.000219672	2.576935911	Butamifos	361.061	333.11492	--	--	--	-	-	-	-
M268T174_POS	86687.67189	123637.2259	164930.7435	143052.1241	136969.2633	112844.6196	823274.2122	1085693.775	491269.3899	589934.6321	1003100.453	804.737583	128020.2747	665679.5334	2.378455503	0.008029918	0.016062712	2.568577328	N-Acetyl-L-tyrosine	173.919	268.05734	Carboxylic acids and derivatives	537-55-3	HMDB0000866	-	-	-	-
M118T273_2_POS	1009483.895	563475.6875	947092.5786	508064.2092	614083.1867	567111.2752	215246.2814	249502.7976	506211.4827	163508.8891	116947.2257	193031.938	701551.8054	240741.4358	-1.069858342	0.001378058	0.003524018	2.560749475	Betaine	273.333	118.08539	Carboxylic acids and derivatives	-	HMDB0059606	C00719	ko01100//Metabolic pathways;ko02010//ABC transporters;ko00260//Glycine, serine and threonine metabolism	Amino acid metabolism;Global and overview maps;Membrane transport	Environmental Information Processing;Metabolism
M175T583_POS	915219.9178	650969.5076	602679.2291	868305.963	960910.9182	853214.6557	322674.1724	379191.7139	509733.4758	342832.9867	360106.8738	396454.1329	808550.0319	385165.5593	0	7.37E-05	0.000322543	2.537965784	L-Arginine	583.255	175.11853	Carboxylic acids and derivatives	-	HMDB0062762	C00062	ko01100//Metabolic pathways;ko01110//Biosynthesis of secondary metabolites;ko01130//Biosynthesis of antibiotics;ko01230//Biosynthesis of amino acids;ko02010//ABC transporters;ko00330//Arginine and proline metabolism;ko00970//Aminoacyl-tRNA biosynthesis;ko00220//Arginine biosynthesis;ko00261//Monobactam biosynthesis;ko00472//D-Arginine and D-ornithine metabolism	Amino acid metabolism;Biosynthesis of other secondary metabolites;Global and overview maps;Membrane transport;Metabolism of other amino acids;Translation	Environmental Information Processing;Genetic Information Processing;Metabolism
M371T92_POS	19518.3735	18948.0686	27111.63915	33101.12435	32242.22404	20709.74129	340188.6728	305230.922	485585.69	408207.532	270541.3426	384270.496	25271.86182	365670.7759	3.854941473	8.18E-07	9.52E-06	2.367882134	Methyl (1-(cyclohexylmethyl)-1h-indole-3-carbonyl)-l-valinate	91.938	371.22664	--	--	--	-	-	-	-
M349T369_POS	3080.878761	2906.068532	2786.333514	3268.457489	3347.999489	3122.585083	286005.5668	585636.8301	370233.9767	282729.5633	248882.7123	211287.8344	3085.387145	330796.0806	6.744346805	0.000146268	0.000563383	2.21959853	Camptothecin	369.099	349.10967	--	--	--	-	-	-	-
M104T304_POS	587002.0224	214227.5174	816715.5353	386686.2538	399788.575	388189.2525	61615.18228	147710.9173	108557.5686	111807.6654	89943.13423	167772.0381	465434.8594	114567.751	--	0.002322905	0.005534738	2.207781402	Choline	303.681	104.10586	Organonitrogen compounds	62-49-7	HMDB0000097	C00114	ko01100//Metabolic pathways;ko02010//ABC transporters;ko00564//Glycerophospholipid metabolism;ko00260//Glycine, serine and threonine metabolism	Amino acid metabolism;Global and overview maps;Lipid metabolism;Membrane transport	Environmental Information Processing;Metabolism
M427T35_POS	443626.4467	490708.1452	667364.3544	476663.118	537909.0993	611065.306	259323.6075	247542.4721	303268.6609	148868.6425	165633.0647	281161.718	537889.4116	234299.6943	-1.198954518	3.80E-05	0.000189898	2.205905999	Echinocystic acid	35.345	427.35564	--	--	--	-	-	-	-
M163T370_2_POS	888.5084443	970.127194	1903.11211	3071.101964	6439.629081	2022.224268	319246.4955	289843.6604	171151.3325	196648.3841	252855.7117	396786.539	2549.117177	271088.6872	6.732623407	1.26E-05	7.74E-05	2.056204076	D-(+)-mannose	369.722	163.05868	--	--	--	-	-	-	-
M155T418_POS	264978.7199	253991.6047	271316.2989	300471.7957	284320.077	261154.837	27431.4433	27265.30119	12518.70079	21201.47692	52516.70663	31589.70005	272705.5555	28753.88815	-3.245515133	9.13E-11	1.82E-08	2.033776875	5-nitrosopyrimidine-2,4,6-triamine	418.066	155.09147	--	--	--	-	-	-	-
M335T442_POS	8770.020758	16379.47267	31083.26776	19927.35536	17974.27156	16132.37388	162629.803	258834.1399	199007.5543	367716.1071	363805.2708	252694.8733	18377.79366	267447.9581	3.863222709	2.81E-05	0.00014886	1.995599346	(2s,3s)-3,5,7-trihydroxy-6-methyl-2-(3,4,5-trihydroxyphenyl)-2,3-dihydrochromen-4-one	441.815	335.07266	--	--	--	-	-	-	-
M112T211_2_POS	249674.94	467682.2583	564246.2629	562802.3582	494836.479	509133.8148	130324.7719	199319.9633	269989.5203	271859.4001	224853.9963	126958.4318	474729.3522	203884.3473	-1.219354233	0.000555722	0.001689553	1.968114025	2'-deoxycytidine 5'-monophosphate	210.9425	112.04973	Pyrimidine nucleotides	1032-65-1	HMDB0001202	C00239	ko01100//Metabolic pathways;ko00240//Pyrimidine metabolism	Global and overview maps;Nucleotide metabolism	Metabolism
M136T228_POS	418756.5203	258944.9304	402257.4456	331512.0952	24923.38812	312682.8072	27028.42671	28661.32507	24760.64575	22149.14262	26617.78568	31641.36145	291512.8645	26809.78122	-3.4427282	0.001100828	0.002941687	1.948541934	O-phosphotyrosine	227.986	136.0603	Carboxylic acids and derivatives	-	HMDB0006049	-	-	-	-
M164T122_POS	58025.32068	149821.1298	266379.4091	115921.1789	142073.7576	115866.7078	620041.0275	348602.2255	540656.6587	284977.6712	386202.6113	321018.6865	141347.9173	416916.4801	1.560507775	0.001151196	0.003047123	1.930114262	L-Tyrosine	122.425	164.06991	Carboxylic acids and derivatives	60-18-4	HMDB0000158	C00082	ko01100//Metabolic pathways;ko01110//Biosynthesis of secondary metabolites;ko01130//Biosynthesis of antibiotics;ko01230//Biosynthesis of amino acids;ko01210//2-Oxocarboxylic acid metabolism;ko00350//Tyrosine metabolism;ko00360//Phenylalanine metabolism;ko00970//Aminoacyl-tRNA biosynthesis;ko00940//Phenylpropanoid biosynthesis;ko00400//Phenylalanine, tyrosine and tryptophan biosynthesis;ko00730//T…	Amino acid metabolism;Biosynthesis of other secondary metabolites;Global and overview maps;Metabolism of cofactors and vitamins;Metabolism of other amino acids;Translation	Genetic Information Processing;Metabolism
M147T185_2_POS	713.6170086	943.4177787	509.3418152	516.3186441	874.333726	592.6790234	153514.218	178060.9818	139482.4393	317655.052	312170.2659	268093.4284	691.6179993	228162.7309	8.365872024	4.20E-05	0.000206843	1.898995901	Bisdemethoxycurcumin	184.6475	147.04322	Diarylheptanoids	24939-16-0	HMDB0002114	C17743	ko01110//Biosynthesis of secondary metabolites;ko00945//Stilbenoid, diarylheptanoid and gingerol biosynthesis	Biosynthesis of other secondary metabolites;Global and overview maps	Metabolism
M246T68_2_POS	138736.2943	282696.1622	353630.0629	293976.2407	304909.3071	272030.9059	417785.8202	846733.6872	468434.5105	531387.5436	433772.9615	585417.7673	274329.8289	547255.3817	0.996302737	0.003386048	0.007643928	1.897811955	2,4,6-tri-tert-butylaniline	67.734	246.24217	--	--	--	-	-	-	-
M196T161_POS	1231.164396	2272.429772	1698.926059	1310.878864	4761.71149	2529.201063	172664.6423	163968.6045	104866.8351	315758.4401	438041.0159	256389.468	2300.718607	241948.1677	6.71646966	0.000689614	0.002017545	1.870449096	Salicyluric acid	161.123	196.08179	Benzene and substituted derivatives	487-54-7	HMDB0000840	-	-	-	-
M87T192_POS	7143.56976	11130.79861	20366.33847	9402.749747	6223.740778	4866.092513	153602.2468	116565.7857	196514.2945	311117.7908	290809.3212	292357.9698	9855.548313	226827.9015	4.524518165	7.47E-05	0.000325869	1.842091607	Diacetyl	192.1185	87.0432	Organooxygen compounds	431-03-8	HMDB0003407	C00741	ko00650//Butanoate metabolism	Carbohydrate metabolism	Metabolism
M91T158_2_POS	22678.78825	24036.73715	27103.18647	24803.00142	25477.49934	25617.67929	178695.4045	342970.281	303980.2526	252813.7544	133421.4645	225726.3196	24952.81532	239601.2461	3.263360908	4.94E-05	0.000234525	1.826239282	Benzyl alcohol	157.5805	91.07442	Benzene and substituted derivatives	100-51-6	HMDB0003119	C00556	ko01120//Microbial metabolism in diverse environments;ko01220//Degradation of aromatic compounds	Global and overview maps	Metabolism
M103T217_POS	52790.58717	101255.2696	168043.8385	71102.71225	78142.2162	75014.26175	356135.4414	304457.3014	304481.4221	298918.2214	229207.8541	283753.9166	91058.14758	296159.0262	1.701512041	5.64E-06	4.12E-05	1.802387713	Phenylacetaldehyde	217.41	103.05328	Benzene and substituted derivatives	6314-97-2	HMDB0041610	C00601	ko01100//Metabolic pathways;ko01120//Microbial metabolism in diverse environments;ko00360//Phenylalanine metabolism	Amino acid metabolism;Global and overview maps	Metabolism
M189T537_POS	145775.6934	192855.1127	250007.5115	72477.39192	153859.836	203552.3523	247756.738	380779.5313	346823.2211	515558.2393	457966.2805	386826.2103	169754.6496	389285.0368	1.197375801	0.00065237	0.00193186	1.784437311	N6,N6,N6-Trimethyl-L-lysine	537.2575	189.1584	Carboxylic acids and derivatives	19253-88-4	HMDB0001325	C03793	ko00310//Lysine degradation	Amino acid metabolism	Metabolism
M145T127_POS	3456.347691	3005.265587	4093.920717	2508.554768	2441.389203	2333.55726	165859.3724	256415.2564	211550.9801	166248.0974	149994.1461	220250.3027	2973.172538	195053.0258	6.035719381	4.40E-07	5.93E-06	1.777625535	Erythritol	126.611	145.04854	Organooxygen compounds	149-32-6	HMDB0002994	C00503	ko02010//ABC transporters	Membrane transport	Environmental Information Processing
M130T71_POS	130627.5733	245588.3488	455929.0059	337662.8843	202977.65	289159.5452	47847.3821	29729.49982	62061.8302	99372.86302	42519.19217	72764.78028	276990.8346	59049.25793	-2.229847405	0.000953389	0.002620412	1.765160219	DL-arginine	70.63	130.0852	--	--	--	C00792	ko01100//Metabolic pathways;ko00472//D-Arginine and D-ornithine metabolism	Global and overview maps;Metabolism of other amino acids	Metabolism
M604T286_5_POS	76509.44177	103993.3472	122416.9812	112132.5412	175014.4371	102160.6248	301201.6438	298081.4841	317747.7279	260888.8288	325051.8931	310650.8719	115371.2289	302270.4083	1.389556257	4.53E-07	6.03E-06	1.755331297	Desferrioxamine d2	286.36	604.38204	--	--	--	-	-	-	-
M367T154_POS	14910.31908	34623.21001	44255.05641	82169.90813	45114.55846	47201.69494	219350.6127	231620.7379	162041.7233	312498.313	226158.969	227469.525	44712.45784	229856.6468	2.361985627	6.33E-06	4.47E-05	1.737287957	Ouabain	154.4635	367.20696	Steroids and steroid derivatives	-	HMDB0031448	-	-	-	-
M351T158_POS	125738.0514	270415.6428	384706.7948	405791.9079	277423.9458	345247.248	569124.3336	252874.2217	567507.4512	436437.224	885840.8957	720142.7397	301553.9318	571987.811	0.923568358	0.020933361	0.036822936	1.735515965	6-ketoprostaglandin e1	157.98	351.21366	Fatty Acyls	67786-53-2	HMDB0004241	C05962	ko01100//Metabolic pathways;ko00590//Arachidonic acid metabolism	Global and overview maps;Lipid metabolism	Metabolism
M149T33_POS	382416.4165	542849.9687	537643.9888	804367.7687	700263.8007	481298.4125	551815.0163	346124.0501	220498.367	255225.8291	305906.5844	297118.1149	574806.726	329447.9936	-0.803026203	0.01083837	0.020923711	1.710601526	Monobutyl phthalate	33.0275	149.02225	Benzene and substituted derivatives	131-70-4	HMDB0013247	-	-	-	-
M275T114_POS	40731.3688	74113.84514	246594.5738	255486.9788	251050.4128	227105.2955	425602.1203	330256.0518	445178.0091	533845.5685	340984.5297	311074.4389	182513.7458	397823.4531	1.124123207	0.00232524	0.005535578	1.709744202	Empenthrin	113.523	275.19992	--	--	--	-	-	-	-
M119T172_2_POS	116536.3219	256360.5332	341508.3844	173686.6985	136563.2684	279059.9619	32071.06537	33085.74699	31704.3794	21530.8043	21469.88723	41051.653	217285.8614	30152.25605	-2.849256446	0.000432029	0.001375645	1.674524177	2-methylhippuric acid	171.6745	119.03404	Benzene and substituted derivatives	42013-20-7	HMDB0011723	-	-	-	-
M522T189_POS	9138.201122	21423.79633	41789.77722	37298.84451	43166.1491	31698.45802	180433.3639	184845.41	332483.8883	205799.2556	146393.1967	216422.3565	30752.53772	211062.9118	2.778895717	5.12E-05	0.000240483	1.671018635	1-oleoyl-sn-glycero-3-phosphocholine	188.9415	522.35301	Glycerophospholipids	3542-29-8	HMDB0002815	-	-	-	-
M377T360_POS	987.0923369	5119.255196	1503.630606	3693.188256	5927.046425	6919.656478	177443.5385	294195.1931	92139.52636	162463.9878	236421.7254	148274.3835	4024.978216	185156.3924	5.523619573	9.41E-05	0.000389791	1.662598936	Riboflavin	359.981	377.14053	Flavin nucleotides	146-17-8	HMDB0001520	C00255	ko01100//Metabolic pathways;ko01110//Biosynthesis of secondary metabolites;ko00740//Riboflavin metabolism	Global and overview maps;Metabolism of cofactors and vitamins	Metabolism
M151T242_POS	4218.81494	5272.554895	6973.255413	5271.582268	5628.67479	5155.202728	138912.5309	135473.8607	190862.9307	269261.2958	174130.819	137621.5256	5420.014172	174377.1605	5.007770657	1.19E-05	7.40E-05	1.654094942	Triethylene glycol	242.089	151.09543	--	--	--	-	-	-	-
M398T112_POS	345581.8141	312366.4996	640735.5125	262566.5504	132935.0035	173970.2586	74386.78365	82195.85538	135558.0112	81379.13023	62568.90925	89430.024	311359.2731	87586.45229	-1.829800608	0.01314161	0.0247515	1.651792147	Salmeterol	112.156	398.28832	Benzene and substituted derivatives	89365-50-4	HMDB0015073	-	-	-	-
M231T203_POS	113286.9225	276651.2565	447528.1256	373343.7111	348185.0865	338475.9434	84322.43435	103748.5747	196197.7744	123317.8371	81691.69507	109737.9592	316245.1743	116502.7125	-1.44067992	0.002391679	0.005655176	1.645478499	Dl-Leu-dl-Val	203.223	231.16966	--	--	--	-	-	-	-
M112T243_POS	105468.2979	174670.4612	312106.3803	275173.1398	266583.5704	226614.6495	41110.85551	38211.60074	86530.59295	61032.71031	27161.39836	39039.99929	226769.4165	48847.85953	-2.214858832	0.000247656	0.000865722	1.628562436	Cytidine 5'-monophosphate	243.378	112.0496	Pyrimidine nucleotides	63-37-6	HMDB0000095	C00055	ko01100//Metabolic pathways;ko00240//Pyrimidine metabolism	Global and overview maps;Nucleotide metabolism	Metabolism
M307T35_POS	16040.09103	39661.34955	32729.67605	25392.37669	21873.24996	41309.95829	172678.1015	254592.3287	109384.1288	280337.7593	289723.8725	126498.6453	29501.11693	205535.806	2.800548263	0.000312019	0.001048389	1.623381628	Oxandrolone	34.784	307.22586	Steroids and steroid derivatives	53-39-4	HMDB0014759	-	-	-	-
M279T86_POS	38751.30679	33917.75083	55358.4829	52630.83977	47390.75465	39804.53876	113039.5327	120028.009	176782.0454	653942.1003	385111.0279	144112.154	44642.27895	265502.4782	2.572242745	0.030994843	0.051366825	1.57837032	all cis-(6,9,12)-Linolenic acid	86.123	279.23028	--	--	--	-	-	-	-
M133T162_POS	9558.724158	14366.06074	19303.54215	19316.81546	18124.37746	17334.09635	126649.7982	179591.6156	161122.9875	189914.6411	135368.3673	179813.5506	16333.93605	162076.8267	3.310733443	8.83E-08	1.86E-06	1.564740366	1-methyl-3-phenylpropylamine	161.575	133.08453	--	--	--	-	-	-	-
M604T38_1_POS	27379.43629	41142.23606	40296.55623	45807.59038	74685.95656	62274.95064	200502.4237	243400.6184	235916.3877	163673.4549	149072.5583	215764.5202	48597.78769	201388.3272	2.05101752	4.42E-06	3.42E-05	1.56394791	1,2-dioleoyl-sn-glycerol	38.451	603.532	--	--	--	-	-	-	-
M417T229_POS	1272.443315	1094.339278	971.7099761	1115.540145	1032.508099	1094.300042	147141.3129	107222.7515	154943.9488	173727.9192	105308.1413	117508.454	1096.806809	134308.7546	6.936100103	4.23E-07	5.75E-06	1.485822741	Puerarin	229.409	417.13511	Phenylpropanoids and polyketides	3681-99-0	HMDB0240265	-	-	-	-
M297T104_POS	66999.96797	77262.12874	21446.45707	100024.265	34195.8226	34029.1081	171631.5402	315936.4506	171466.835	211765.1682	163374.465	158472.4544	55659.62491	198774.4856	1.836429495	0.000414322	0.001326067	1.457091781	Dibutyl sebacate	103.534	297.2396	--	--	--	-	-	-	-
M87T374_POS	201903.9439	248568.8286	323523.2133	297715.07	286982.8154	276408.6278	346447.4386	376815.5233	411019.7947	453954.3536	446308.3331	419870.4549	272517.0832	409069.3164	0.585998657	0.000211549	0.000761766	1.438106773	3-hydroxybutyric acid	374.205	87.04365	Hydroxy acids and derivatives	300-85-6	HMDB0000357	C01089	ko01100//Metabolic pathways;ko00650//Butanoate metabolism;ko00072//Synthesis and degradation of ketone bodies	Carbohydrate metabolism;Global and overview maps;Lipid metabolism	Metabolism
M343T145_POS	1370.273553	1717.201761	2091.462188	1749.628325	1860.499419	1933.810715	116820.8761	142927.2992	109697.1839	146878.0267	95692.22619	128976.3858	1787.145993	123498.6663	6.110694158	3.39E-08	9.47E-07	1.430575553	Mycophenolic acid	145.2095	343.13552	Isocoumarans	24280-93-1	HMDB0015159	-	-	-	-
M272T454_POS	138695.221	141788.2586	280745.5611	246369.6107	170406.5397	236968.5438	34564.25065	70676.97795	113918.3596	61474.05262	54866.93937	60381.66419	202495.6225	65980.37406	-1.617781858	0.000464743	0.001466433	1.419894861	Arg-Pro	454.162	272.1707	Carboxylic acids and derivatives	-	HMDB0028717	-	-	-	-
M104T375_POS	314995.154	341229.2492	402159.8237	398462.5955	416780.7421	408973.2168	452807.4929	474983.329	499090.7518	578332.4459	558076.4538	527328.0534	380433.4635	515103.0878	0.437217035	0.000429789	0.001370077	1.414634238	.gamma.-aminobutyric acid	374.6635	104.07019	Carboxylic acids and derivatives	1956/12/2	HMDB0000112	C00334	ko01100//Metabolic pathways;ko01120//Microbial metabolism in diverse environments;ko00330//Arginine and proline metabolism;ko00760//Nicotinate and nicotinamide metabolism;ko00410//beta-Alanine metabolism;ko00250//Alanine, aspartate and glutamate metabolism;ko00650//Butanoate metabolism	Amino acid metabolism;Carbohydrate metabolism;Global and overview maps;Metabolism of cofactors and vitamins;Metabolism of other amino acids	Metabolism
M478T201_POS	14019.72673	77240.25632	120914.0334	123802.0635	122949.6954	49458.70774	226892.1019	258947.7131	393889.7174	221520.5047	112522.4794	189154.539	84730.74718	233821.1759	1.464448097	0.005519972	0.011699826	1.377566019	4-[5-[[4-[5-[acetyl(hydroxy)amino]pentylamino]-4-oxobutanoyl]-hydroxyamino]pentylamino]-4-oxobutanoic acid	201.036	478.2913	--	--	--	-	-	-	-
M244T475_POS	71765.46291	156890.2156	296220.153	200826.0931	127776.54	158265.6013	29203.37686	43954.02441	44421.47447	15782.26555	51179.64115	27567.97083	168624.011	35351.45888	-2.253968323	0.001689654	0.004195961	1.36595392	Lys-Pro	475.009	244.16457	Carboxylic acids and derivatives	-	HMDB0028959	-	-	-	-
M295T163_POS	510.0760953	4530.254523	952.47712	5749.993849	4073.34575	5935.001145	74232.20118	126034.9446	105246.361	121754.4075	132423.918	111698.0849	3625.191414	111898.3195	4.947987387	1.82E-07	3.15E-06	1.347662435	1-hexanone, 1-oxazolo[4,5-b]pyridin-2-yl-6-phenyl-	162.551	295.13824	--	--	--	-	-	-	-
M233T128_POS	6219.306674	7116.555505	6734.313917	6523.045363	5974.580328	5999.735897	75583.92998	108602.14	96923.48162	141514.5912	138530.6943	116745.3288	6427.922948	112983.361	4.135613878	1.12E-06	1.19E-05	1.330624441	Fluometuron	127.9625	233.10071	--	--	--	-	-	-	-
M360T402_2_POS	3932.03458	14393.03795	29817.38296	9407.090123	17450.50571	15669.57235	127108.1153	140482.1766	116676.9086	69070.71817	113337.8761	188162.4341	15111.60395	125806.3715	3.057476288	4.72E-05	0.00022663	1.299899782	Maltose	402.49	360.1485	Carbohydrates and carbohydrate conjugates	9050-36-6	HMDB0037138	C00208	ko01100//Metabolic pathways;ko02010//ABC transporters;ko00500//Starch and sucrose metabolism	Carbohydrate metabolism;Global and overview maps;Membrane transport	Environmental Information Processing;Metabolism
M256T37_POS	1616072.298	1672264.161	1716512.253	1584997.93	1584244.119	1720480.504	1694142.453	1387831.108	1446799.15	1559705.291	1333920.439	1566995.151	1649095.211	1498232.265	-0.142087593	0.030866682	0.051230436	1.297530018	N-palmitoyl-d-sphingosine	37.1755	256.26295	--	--	--	-	-	-	-
M732T251_1_POS	1873.380956	82011.58407	34727.86898	67074.21363	15098.41334	94590.40331	184160.3482	185164.2878	110875.7143	88970.85204	342344.5762	176118.0046	49229.31071	181272.2972	1.880569018	0.007334115	0.014830206	1.275617955	Sphingomyelin (d18:1/18:0)	250.8255	731.59975	Sphingolipids	58909-84-5	HMDB0062559	C00550	ko01100//Metabolic pathways;ko00600//Sphingolipid metabolism	Global and overview maps;Lipid metabolism	Metabolism
M89T128_POS	69434.50718	79941.10503	69856.29425	76986.67062	72877.34111	65902.47348	154517.1941	158193.1537	189892.864	162732.8629	140954.2714	219673.8074	72499.73194	170994.0256	1.237898353	8.91E-06	5.84E-05	1.256573609	Isobutyric acid	127.7805	89.05923	Carboxylic acids and derivatives	79-31-2	HMDB0001873	C02632	ko01120//Microbial metabolism in diverse environments;ko01220//Degradation of aromatic compounds	Global and overview maps	Metabolism
M171T84_POS	4200.597584	9052.271545	8975.067335	5052.469844	12191.16999	11048.82894	87799.96241	96495.93083	101941.1183	126893.4666	100589.5608	93045.69862	8420.067539	101127.6229	3.586201506	1.65E-08	5.41E-07	1.253376094	(3s)-3-hydroxyquinidine	83.931	171.07535	--	--	--	-	-	-	-
M105T114_POS	7557.566637	9633.254319	14675.77184	14124.88692	11859.38975	7268.201615	86515.62714	123234.7871	105543.5627	104593.6724	94607.90168	105558.6386	10853.17851	103342.3649	3.25124228	7.01E-09	3.07E-07	1.250332759	3-methylbenzyl alcohol	113.535	105.06862	Benzene and substituted derivatives	17369-57-2	HMDB0041473	C07216	ko01100//Metabolic pathways;ko01120//Microbial metabolism in diverse environments;ko01220//Degradation of aromatic compounds	Global and overview maps	Metabolism
M421T359_POS	1224.93909	3523.072959	2188.540863	3061.678255	3476.329111	3457.772413	86863.69646	174316.963	54739.1774	96799.92352	118641.4432	94540.99281	2822.055448	104317.0327	5.208084593	0.000100674	0.000411314	1.245149727	Rhaponticin	359.3365	421.16623	--	--	--	-	-	-	-
M351T36_1_POS	72982.28506	102471.4824	140492.2064	132454.1898	143058.1142	125866.6314	200690.4895	304740.7021	172231.8324	302232.3429	241477.7451	160849.0591	119554.1515	230370.3618	0.946290891	0.00271495	0.006315285	1.228467765	Tetrahydrocorticosterone	35.8715	351.25212	Steroids and steroid derivatives	68-42-8	HMDB0000268	-	-	-	-
M150T105_POS	184197.0477	219297.2282	219111.0499	215349.3565	158948.0158	187920.0307	65091.45112	84425.36003	114545.4021	113422.9199	124519.1138	101780.0359	197470.4548	100630.7138	-0.972566114	3.03E-05	0.000157287	1.225103452	4-hydroxymandelonitrile	105.126	150.05385	--	--	--	-	-	-	-
M351T107_POS	302956.3508	268708.9053	437752.4585	346787.3125	288135.614	315764.681	158447.5964	185151.6595	173267.2178	200689.6079	356613.2259	172023.1997	326684.2204	207698.7512	-0.653404229	0.012412361	0.023507303	1.193503802	17-phenyltrinorprostaglandin a2	106.978	351.2133	--	--	--	-	-	-	-
M439T438_POS	8814.526829	12066.30837	10407.17214	20022.16597	13086.11603	13231.6117	119005.5431	94126.71601	77043.01938	95569.78919	111505.6777	84718.92382	12937.9835	96994.94487	2.906296781	1.80E-07	3.14E-06	1.180164031	(2r,3s,4s,5r,6r)-5-[(2s,3r,4r)-3,4-dihydroxy-4-(hydroxymethyl)oxolan-2-yl]oxy-2-(hydroxymethyl)-6-(2-phenylethoxy)oxane-3,4-diol	437.664	439.14027	--	--	--	-	-	-	-
M345T128_1_POS	4929.432493	8425.392029	13689.2071	12862.4732	12205.00356	12419.7158	88112.04617	90349.86797	115624.1172	95104.82851	90213.19631	65735.12957	10755.20403	90856.53095	3.078555328	2.83E-07	4.24E-06	1.151912294	3-hydroxy-2',4,4',6'-tetramethoxychalcone	128.4965	345.15204	--	--	--	-	-	-	-
M688T153_POS	12290.58426	21810.69498	12795.4106	18004.26757	26290.49459	19287.44339	225096.8425	84953.46727	136886.5452	43666.8112	83493.76413	135407.4288	18413.14923	118250.8098	2.683041764	0.003165893	0.007211056	1.128149857	1,2-dipalmitoleoyl-sn-glycero-3-phosphoethanolamine	153.1065	688.48932	--	--	--	-	-	-	-
M259T131_POS	3674.910741	4540.611938	5821.016145	6265.466787	4475.880556	4800.333686	83479.24439	125268.4389	57127.17141	81375.75923	86763.2036	69591.25424	4929.703309	83934.17862	4.08968568	7.64E-06	5.17E-05	1.124272406	Acadesine (drug)	130.545	259.11679	--	--	--	-	-	-	-
M126T334_POS	116317.367	98862.66174	84974.00919	103063.9306	118118.0492	211046.2236	41691.40757	24145.35892	43758.50763	41486.96536	33195.89812	41551.5241	122063.7069	37638.27695	-1.69736182	0.001130996	0.003006478	1.097230206	5-oxo-1-propyl-2-pyrrolidineacetic acid	333.869	126.10121	--	--	--	-	-	-	-
M142T373_POS	134852.0868	123793.4942	898.9601883	131252.1288	129450.1785	125383.4483	74498.96078	3128.368309	3521.814767	3442.67313	5998.980585	2402.088215	107605.0495	15498.8143	-2.795516025	0.003674836	0.008186662	1.091308766	Glutaraldehyde	372.591	142.08515	Organooxygen compounds	111-30-8	HMDB0029599	-	-	-	-
M267T63_POS	17197.50329	22896.11191	38765.02965	56795.41779	9064.727742	35466.79296	90043.55331	107292.1117	84591.43713	192687.9424	113452.8497	86836.89179	30030.93056	112484.131	1.905200399	0.001067911	0.002866067	1.090949583	Tributyl phosphate	62.733	267.19401	--	--	--	-	-	-	-
M307T370_POS	579.1476918	2646.769811	772.2811991	1102.570327	2974.860285	1822.228982	92675.84073	84745.16969	48953.28097	56270.50622	68826.31581	113166.0916	1649.643049	77439.53418	5.552844482	1.63E-05	9.50E-05	1.089815234	Fluconazole	369.663	307.10056	Benzene and substituted derivatives	86386-73-4	HMDB0014342	-	-	-	-
M305T57_POS	5909.597578	8037.410581	11146.87859	11438.53645	9689.6695	8691.855024	51969.8097	79284.86378	55106.58778	121606.7336	144364.587	73127.20379	9152.324621	87576.63095	3.258335822	0.000442509	0.001406609	1.08189671	Artemisinin	57.058	305.15657	--	--	--	-	-	-	-
M134T64_POS	19606.23087	38910.51109	39582.10065	25830.64915	34080.88299	27915.15225	79860.47599	131382.3612	106905.6964	79659.86861	153081.3738	89384.25299	30987.58784	106712.3382	1.78396463	0.000137163	0.000532724	1.070443886	O-t-butyl-l-threonine methyl ester	64.176	134.07991	--	--	--	-	-	-	-
M91T169_POS	28189.93651	25117.12229	30061.11671	26909.7779	28751.11311	26833.54209	38973.57763	194979.3531	41248.23383	147428.2137	122313.2491	141796.7745	27643.7681	114456.567	2.049774054	0.00666672	0.013709981	1.056507595	O-toluidine	169.0415	91.05336	Benzene and substituted derivatives	95-53-4	HMDB0041965	-	-	-	-
M261T55_POS	2310.931445	3847.587294	4326.504641	4036.419509	4272.061097	3410.510427	40768.1109	83230.48884	45682.9618	103887.3864	146722.1002	61670.18452	3700.669069	80326.87211	4.440024666	0.00088509	0.002461991	1.053921229	Diaveridine	54.96	261.13004	--	--	--	-	-	-	-
M296T38_2_POS	175645.4083	197249.8207	190862.6396	214237.4394	221360.6886	292600.5641	319969.8348	305541.944	184424.5305	372553.1541	451066.1228	267988.2004	215326.0935	316923.9644	0.557613597	0.031638485	0.052185747	1.044459851	alpha-Linolenic acid	37.618	296.25719	Fatty Acyls	463-40-1	HMDB0001388	C06427	ko01100//Metabolic pathways;ko01110//Biosynthesis of secondary metabolites;ko01040//Biosynthesis of unsaturated fatty acids;ko00592//alpha-Linolenic acid metabolism	Global and overview maps;Lipid metabolism	Metabolism
M707T370_POS	923.1747729	1634.19231	1464.784454	1356.476381	1240.91604	1294.96919	77454.31413	80299.41998	46135.36572	50952.17723	69376.14435	88237.54529	1319.085525	68742.49445	5.703592192	1.90E-06	1.80E-05	1.0435106	4.alpha.-mannobiose	369.7485	707.21946	--	--	--	-	-	-	-
M339T184_POS	1378.661064	3817.148086	695.5093364	3171.984677	2771.361241	2010.874043	48773.74858	54363.87765	43745.85381	96194.20325	90637.0217	80026.95034	2307.589741	68956.94255	4.901237149	3.06E-05	0.000158499	1.031543366	Demethoxycurcumin	184.1965	339.10596	Diarylheptanoids	22608-11-3	HMDB0033801	C17742	ko01110//Biosynthesis of secondary metabolites;ko00945//Stilbenoid, diarylheptanoid and gingerol biosynthesis	Biosynthesis of other secondary metabolites;Global and overview maps	Metabolism
M362T66_POS	37239.15335	53004.74964	95273.81998	86882.86212	76807.60209	70472.8623	113894.1446	237425.6967	157091.9791	158486.0279	89295.06225	152904.5617	69946.84158	151516.2454	1.115141666	0.004551549	0.009922092	1.02662316	(1s,2r-d-erythro-2-n-myristoylamino)-1-phenyl-1-propanol	66.0185	362.32508	--	--	--	-	-	-	-
M293T329_2_POS	24314.27998	28211.60432	34106.71247	47769.05041	51362.92447	51552.69124	91274.34146	88094.66266	89520.4321	143362.6441	141076.7607	95089.10666	39552.87715	108069.6579	1.450106975	0.000186967	0.000688894	1.024595859	Coumarin	329.4335	293.062	Coumarins and derivatives	91-64-5	HMDB0001218	C05851	ko01110//Biosynthesis of secondary metabolites;ko00940//Phenylpropanoid biosynthesis	Biosynthesis of other secondary metabolites;Global and overview maps	Metabolism
M367T414_POS	3436.00615	7979.593258	6639.53024	6571.046883	6013.102696	6705.920799	64091.21048	77663.67939	39527.88968	84127.56799	80377.07295	66887.88748	6224.200004	68779.21799	3.466012388	2.92E-06	2.50E-05	1.011536702	Atovaquone	414.119	367.11917	Naphthalenes	95233-18-4	HMDB0015249	-	-	-	-
M124T226_POS	98471.76805	89425.42482	78078.21973	82246.00506	60961.22713	76672.41064	17882.91522	4073.438038	13930.40922	24237.03516	25012.30875	25142.32572	80975.84257	18379.73869	-2.139375319	1.47E-06	1.49E-05	1.009358654	Nicotinate	225.5735	124.03794	Carboxylic acids and derivatives	583-08-4	HMDB0003269	C00253	ko01100//Metabolic pathways;ko01110//Biosynthesis of secondary metabolites;ko01120//Microbial metabolism in diverse environments;ko00760//Nicotinate and nicotinamide metabolism;ko00960//Tropane, piperidine and pyridine alkaloid biosynthesis	Biosynthesis of other secondary metabolites;Global and overview maps;Metabolism of cofactors and vitamins	Metabolism
M235T394_POS	20272.0684	44145.19093	33340.00906	13856.74395	17407.82577	31351.62065	109310.4911	70496.52788	72725.05379	65497.3449	138733.1354	128866.0009	26728.90979	97604.759	1.868550497	0.000481915	0.001510378	1.007575256	Methyl 7-hydroxycoumarin-4-acetate	393.865	235.05974	--	--	--	-	-	-	-
M465T358_POS	1341.526359	3276.127263	1502.714058	1946.572215	2666.4046	2929.785042	60351.35746	116249.7864	36279.15918	63200.04719	74612.58977	60864.09276	2277.188256	68592.83879	4.912732495	0.00011127	0.000446759	1.004458608	Lusitanicoside	357.741	465.19223	Organooxygen compounds	-	HMDB0034120	-	-	-	-
