# Supplementary material for: Growth Properties and Metabolomic Analysis Provide Insight into Drought Tolerance in Barley (Hordeum vulgare L.)
Source: Int J Mol Sci. 2024 Jun 29;25(13):7224. doi: 10.3390/ijms25137224 (PMC11241679; doi:10.3390/ijms25137224)
Supplement: Supplementary file 1 [file ijms-25-07224-s001.zip › supplementary table S4.xls]

index	CK56-1	CK56-2	CK56-3	CK56-4	CK56-5	CK56-6	PEG56-1	PEG56-2	PEG56-3	PEG56-4	PEG56-5	PEG56-6	control_mean	case_mean	log2_FC(case_mean/control_mean)	Pvalue	fdr	vip	MS2_name	RT	m/z	Class	CAS	HMDB	C_ID	Pathway	KEGG_B_class	KEGG_A_class
M166T169_2_POS	2968555.296	21504564.23	8334366.658	3096005.559	13188678.27	11754721.19	1904826.829	2554146.321	2648643.681	2717276.244	3032951.454	4135714.138	10141148.53	2832259.778	-1.840195552	0.02928178	0.049707824	7.769260672	Hordenine	169.304	166.12218	Benzene and substituted derivatives	539-15-1	HMDB0004366	C06199	ko00350//Tyrosine metabolism	Amino acid metabolism	Metabolism
M344T86_POS	290044.6805	232663.9543	100406.625	239384.5644	122753.6158	124041.7619	2317368.529	3143414.329	3268858.388	3852637.362	2295504.931	2806558.177	184882.5337	2947390.286	3.99475727	5.70E-07	3.39E-06	6.050533695	Dibucaine	85.925	344.23004	Quinolines and derivatives	85-79-0	HMDB0014668	-	-	-	-
M295T112_POS	1979763.631	2049029.767	1814574.321	1332347.125	705867.4623	1153212.57	3265716.191	2847997.64	4244444.655	4131895.51	3011961.278	5466368.193	1505799.146	3828063.911	1.34608557	0.00048708	0.0012954	5.208756012	13-keto-9z,11e-octadecadienoic acid	111.5075	295.22712	Fatty Acyls	-	HMDB0004668	-	-	-	-
M161T300_POS	1586329.942	2193246.969	1972497.066	1239955.677	2386024.676	4122057.855	267491.8124	379505.9009	263484.1648	458463.538	338954.0524	245300.4712	2250018.698	325533.3233	-2.789059852	0.000883094	0.002194962	4.665486796	Tolazoline	299.847	161.08307	Benzene and substituted derivatives	59-98-3	HMDB0014935	-	-	-	-
M689T477_POS	39586.53251	44667.54361	14193.64287	21360.67017	40543.77557	8730.629762	2642297.834	2756766.994	1146838.343	1324179.911	1541819.621	1248882.126	28180.46575	1776797.472	5.978439979	0.000153593	0.000458236	4.501491043	Maltotetraose	477.101	689.20996	Organooxygen compounds	34612-38-9	HMDB0001296	-	-	-	-
M121T217_POS	2309224.454	4860726.709	3914186.857	2247393.704	5597087.229	5146973.867	1906011.869	1905678.576	2053789.37	2351430.866	1869865.156	2367504.954	4012598.803	2075713.465	-0.950929611	0.00906218	0.01760427	4.267905207	4-hydroxyphenethyl alcohol	217.4275	121.06426	Phenols	501-94-0	HMDB0004284	C06044	ko00350//Tyrosine metabolism	Amino acid metabolism	Metabolism
M274T63_2_POS	3149680.569	2382436.73	3727569.55	2414140.961	2664002.555	2737283.972	3388808.125	4849627.67	5625284.817	4775645.711	4038113.542	3699896.519	2845852.389	4396229.397	0.627405836	0.003087011	0.006797771	4.169952253	Fenpropidin	62.785	274.27397	--	--	--	-	-	-	-
M164T96_POS	2168673.37	3377501.771	2401902.727	2075510.902	3795966.412	3976901.082	1135600.762	1475258.583	1616308.133	1255461.393	2201796.137	1307618.864	2966076.044	1498673.979	-0.984869012	0.003224135	0.007066769	3.949975323	P-acetaminobenzaldehyde	95.501	164.07	--	--	--	-	-	-	-
M195T64_2_POS	3015.803494	53628.82287	2835.078079	48426.70648	25945.79116	23596.65942	692509.1239	626261.9501	2361399.936	1424274.416	1139741.78	1213543.449	26241.47692	1242955.109	5.565781463	0.000798223	0.001999137	3.796668482	Tetraethylene glycol	63.9245	195.12223	Organooxygen compounds	-	HMDB0094708	-	-	-	-
M213T158_1_POS	1044549.801	682536.6219	466450.9251	535439.9338	561141.812	529673.0739	1450890.861	1705776.203	2072474.728	2192395.692	1430378.549	1625925.25	636632.028	1746306.88	1.455775464	3.31E-05	0.000118026	3.767378451	Limonene-1,2-epoxide	158.081	213.14872	Oxepanes	1195-92-2	HMDB0035158	C07271	ko00903//Limonene and pinene degradation	Metabolism of terpenoids and polyketides	Metabolism
M496T195_POS	280569.3511	218454.5088	114495.8134	148684.2464	99596.34929	112358.9618	566731.3657	1024054.188	1376205.498	1962873.205	1156559.079	865711.0422	162359.8718	1158689.063	2.835226456	0.000509946	0.001346594	3.443735595	1-palmitoyl-sn-glycero-3-phosphocholine	195.3655	496.33881	Glycerophospholipids	-	HMDB0062541	-	-	-	-
M104T304_POS	1008179.209	991668.37	558790.1083	710570.7287	814189.1561	1958747.819	146430.3106	41184.67914	33761.12087	81672.15945	26001.552	46636.77428	1007024.232	62614.43273	-4.00745935	0.000920579	0.002274518	3.289292897	Choline	303.681	104.10586	Organonitrogen compounds	62-49-7	HMDB0000097	C00114	ko01100//Metabolic pathways;ko02010//ABC transporters;ko00564//Glycerophospholipid metabolism;ko00260//Glycine, serine and threonine metabolism	Amino acid metabolism;Global and overview maps;Lipid metabolism;Membrane transport	Environmental Information Processing;Metabolism
M317T131_POS	14414.18209	7072.278269	9179.93211	4941.1663	5158.927138	10990.55908	992607.1306	721697.7298	780106.3639	1156811.587	657561.4257	578107.0372	8626.174164	814481.879	6.561017947	4.04E-06	1.83E-05	3.242684929	Dibutyl phthalate	130.5675	317.12072	Benzene and substituted derivatives	84-74-2	HMDB0033244	-	-	-	-
M118T273_2_POS	825413.5328	1264888.076	1078777.061	874486.586	1151193.597	1168124.47	179730.2818	324193.2626	202200.1574	239854.4412	171209.041	797878.6645	1060480.554	319177.6414	0	0.000114885	0.000353908	2.993170119	Betaine	273.333	118.08539	Carboxylic acids and derivatives	-	HMDB0059606	C00719	ko01100//Metabolic pathways;ko02010//ABC transporters;ko00260//Glycine, serine and threonine metabolism	Amino acid metabolism;Global and overview maps;Membrane transport	Environmental Information Processing;Metabolism
M289T364_POS	7476.861676	11818.55908	6490.853582	2175.310629	9130.937624	5018.360392	1067762.685	603199.2096	413596.3776	982902.5925	904450.9353	469087.2136	7018.480497	740166.5023	6.720547314	7.71E-05	0.000250223	2.963594243	Sesamin	363.947	289.08874	Furanoid lignans	607-80-7	HMDB0034256	C10882	ko01110//Biosynthesis of secondary metabolites	Global and overview maps	Metabolism
M335T243_POS	52308.7056	45756.02037	24949.37821	4927.318016	19230.95627	21609.66904	527574.3129	723928.4802	673453.2257	751835.0495	566439.6074	1116342.749	28130.34125	726595.5709	4.690953612	1.04E-05	4.19E-05	2.949824205	Benzyl butyl phthalate	242.612	335.13057	--	--	--	-	-	-	-
M152T217_POS	1117291.93	2294811.04	1964065.734	1079675.327	2513992.743	2060141.111	898075.5777	864734.1182	960698.0826	1076714.76	874319.167	1149117.293	1838329.647	970609.8331	-0.921432111	0.006193586	0.012560341	2.885811305	N-methyltyramine	217.41	152.1065	Benzene and substituted derivatives	370-98-9	HMDB0003633	C02442	ko00350//Tyrosine metabolism	Amino acid metabolism	Metabolism
M298T104_POS	208072.7155	333919.5945	184352.2505	246288.6162	359517.6765	344166.7716	1343795.767	1220206.656	647880.2906	1409519.542	730822.1977	652690.1976	279386.2708	1000819.108	1.840848207	0.000733582	0.001859761	2.864983812	S-methyl-5'-thioadenosine	103.659	298.09628	5'-deoxyribonucleosides	2457-80-9	HMDB0001173	C00170	ko01100//Metabolic pathways;ko00270//Cysteine and methionine metabolism;ko00908//Zeatin biosynthesis	Amino acid metabolism;Global and overview maps;Metabolism of terpenoids and polyketides	Metabolism
M851T496_2_POS	12082.29662	12159.59274	5168.786767	6751.152152	8808.650134	3853.49486	1146937.555	1706221.434	372238.9249	573433.9191	468642.9093	389901.4017	8137.32888	776229.3574	6.575783887	0.00579335	0.011858913	2.731169448	Maltopentaose	495.678	851.26122	Organooxygen compounds	34620-76-3	HMDB0012254	-	-	-	-
M371T92_POS	22597.94907	10762.37938	12188.28666	6235.302093	15366.47775	11934.06704	531855.38	481032.5107	601640.8954	709662.0517	473803.9291	486859.3126	13180.74367	547475.6799	5.376291203	6.38E-08	5.64E-07	2.680278626	Methyl (1-(cyclohexylmethyl)-1h-indole-3-carbonyl)-l-valinate	91.938	371.22664	--	--	--	-	-	-	-
M327T59_POS	34117.65302	35762.71505	14115.2094	22006.23318	28902.36958	22617.71809	586302.4496	528457.6648	949595.3677	1146745.308	681298.1513	27524.12649	26253.64972	653320.5113	4.637201033	0.002593877	0.005804007	2.661396684	N-(1-amino-3,3-dimethyl-1-oxobutan-2-yl)-1-pentyl-1h-indole-3-carboxamide	59.268	327.20208	--	--	--	-	-	-	-
M522T189_POS	47671.88508	56644.30738	23652.36509	20466.17595	16447.65679	20542.62187	895651.8565	608106.4649	347970.8693	447745.3323	471344.2237	833623.5359	30904.16869	600740.3804	4.280868279	9.10E-05	0.000289281	2.578346406	1-oleoyl-sn-glycero-3-phosphocholine	188.9415	522.35301	Glycerophospholipids	3542-29-8	HMDB0002815	-	-	-	-
M184T475_POS	282381.5634	284155.4212	121223.5276	498217.7985	662450.9625	626516.5952	918775.3893	1748062.525	891773.4595	1928606.016	570970.8145	609051.8349	412490.9781	1111206.673	1.429692698	0.020481185	0.036278915	2.527613821	1-o-hexadecyl-2-deoxy-2-thio-s-acetyl-sn-glyceryl-3-phosphorylcholine	475.1215	184.07305	--	--	--	-	-	-	-
M180T196_POS	8598.87614	993835.2622	766216.6217	4666.553966	2015451.416	570429.5179	8526.854673	14178.19223	19938.62126	23087.35416	11233.54657	11897.05407	726533.0413	14810.27049	-5.616358515	0.041936881	0.068404638	2.323006764	N-acetyltyramine	196.468	180.08699	--	--	--	-	-	-	-
M293T159_POS	343971.4229	254351.1475	160223.3284	185244.5965	153606.0585	169183.8223	589755.9318	630433.015	665539.866	709656.7668	386673.2676	688888.6035	211096.7294	611824.5751	1.53521383	3.63E-05	0.000127783	2.25123036	Desogestrel	158.5845	293.21078	Steroids and steroid derivatives	54024-22-5	HMDB0014449	-	-	-	-
M604T38_1_POS	36181.91133	34859.96552	40904.18539	34330.0476	32988.09939	36336.63225	479279.5053	271705.6266	404914.224	422200.8015	444365.1861	600831.1123	35933.47358	437216.0759	3.60494614	3.45E-06	1.59E-05	2.249852547	1,2-dioleoyl-sn-glycerol	38.451	603.532	--	--	--	-	-	-	-
M333T361_POS	5263.363466	3902.189049	2592.224845	1212.045843	2822.014204	2599.499504	605260.4569	298774.8148	207736.9517	643407.2825	464818.9701	249234.9833	3065.222819	411538.9099	7.068893079	0.000322562	0.000890074	2.179198589	Butamifos	361.061	333.11492	--	--	--	-	-	-	-
M268T175_2_POS	288230.0317	163333.0248	162552.1734	221953.1395	204294.7643	209440.9937	613030.5115	401155.0351	686825.4507	588906.6868	724223.4535	436099.1446	208300.6879	575040.047	1.464994828	7.24E-05	0.00023656	2.116232817	Adenosine	174.761	268.10351	Purine nucleosides	58-61-7	HMDB0000050	C00212	ko01100//Metabolic pathways;ko00230//Purine metabolism	Global and overview maps;Nucleotide metabolism	Metabolism
M146T192_POS	278531.0355	175063.0018	84892.08977	596814.6141	342677.5473	177398.9164	502401.8474	1095037.823	670868.6353	621893.7898	446002.7562	1056808.208	275896.2008	732168.8434	1.408050792	0.007178093	0.014280284	2.073052268	Acetylcholine	192.139	146.11713	--	--	--	C01996	ko00564//Glycerophospholipid metabolism	Lipid metabolism	Metabolism
M454T203_POS	160830.0798	107132.4625	53396.94446	108884.7987	65042.47717	65859.46428	276501.9013	397769.0076	503007.1113	612650.1323	427002.9307	341237.1148	93524.37114	426361.3663	2.188662453	7.11E-05	0.000233048	2.038678297	1-palmitoyl-2-hydroxy-sn-glycero-3-phosphoethanolamine	202.5265	454.29203	Glycerophospholipids	-	HMDB0011503	-	-	-	-
M351T158_POS	336146.5387	178616.8662	123000.6107	181894.9725	155866.9523	176938.085	433273.6217	627831.4741	635220.5023	597601.5146	405709.2585	398475.635	192077.3376	516352.001	1.426667586	0.000171322	0.000506528	1.992047684	6-ketoprostaglandin e1	157.98	351.21366	Fatty Acyls	67786-53-2	HMDB0004241	C05962	ko01100//Metabolic pathways;ko00590//Arachidonic acid metabolism	Global and overview maps;Lipid metabolism	Metabolism
M349T369_POS	1502.744547	1306.239176	1580.260241	3023.864631	1611.11231	1539.363002	329656.257	306410.4751	209870.843	359176.2703	336829.3545	201505.2585	1760.597318	290574.7431	7.366700523	1.09E-06	5.92E-06	1.922204041	Camptothecin	369.099	349.10967	--	--	--	-	-	-	-
M155T418_POS	268419.5943	271120.2145	280601.4403	292924.9823	258325.7839	275238.367	3839.132716	3606.831222	3471.976885	7876.152011	2453.434846	4445.241997	274438.3971	4282.128279	-6.00201052	8.38E-14	2.34E-10	1.905190616	5-nitrosopyrimidine-2,4,6-triamine	418.066	155.09147	--	--	--	-	-	-	-
M138T296_POS	295691.0292	248458.9427	136201.1646	279688.7653	311569.4875	471716.8785	9242.461563	7871.117718	5521.507279	5835.714581	4917.477123	6981.760908	290554.3779	6728.339862	-5.432413802	7.84E-05	0.000253401	1.876222412	Trigonelline	295.501	138.05366	-	535-83-1	HMDB0000875	C01004	ko00760//Nicotinate and nicotinamide metabolism	Metabolism of cofactors and vitamins	Metabolism
M136T228_POS	478026.5779	374220.2244	347586.2267	541184.1595	413048.3179	13805.06339	29671.80012	43502.15715	35773.59229	54008.97555	40319.09485	36204.44854	361311.7616	39913.34475	-3.178301132	0.001642001	0.003816302	1.846377583	O-phosphotyrosine	227.986	136.0603	Carboxylic acids and derivatives	-	HMDB0006049	-	-	-	-
M787T146_POS	89734.24043	131149.4041	158567.8624	34901.37023	62233.68428	53066.60563	629803.9006	663657.878	142218.3904	277187.4807	483560.6531	360776.6274	88275.52784	426200.8217	2.271447927	0.002739911	0.006106305	1.830446192	1,2-dioleoyl-sn-glycero-3-phosphatidylcholine	146.411	786.59814	--	--	--	-	-	-	-
M189T127_POS	6211.642635	2336.080745	5190.112188	6060.549174	5071.414157	5300.012038	256100.13	251859.3648	244504.609	346489.3765	225683.6262	201429.372	5028.301823	254344.4131	5.660568344	2.23E-07	1.56E-06	1.819447675	4,6-o-ethylidene-.alpha.-d-glucopyranoside	127.4185	189.07479	--	--	--	-	-	-	-
M360T370_POS	16064.91492	29917.02549	15774.06728	3561.600932	16130.96588	9248.717928	624284.5504	307909.4402	288559.0274	213998.8273	238047.6583	117753.9062	15116.21541	298425.5683	4.30320226	0.002501146	0.005616768	1.741147627	D-turanose	369.722	360.1491	Fatty Acyls	547-25-1	HMDB0011740	-	-	-	-
M146T358_POS	300975.8183	1188910.747	566552.1845	154454.918	363113.079	395058.7414	101390.6247	105554.7521	137261.8249	122000.545	127117.7992	123800.6076	494844.248	119521.0256	-2.049710076	0.030691233	0.051754389	1.732918282	G-guanidinobutyrate	358.4165	146.09154	Carboxylic acids and derivatives	463-00-3	HMDB0003464	C01035	ko01100//Metabolic pathways;ko00330//Arginine and proline metabolism	Amino acid metabolism;Global and overview maps	Metabolism
M293T335_POS	304273.0914	209281.3902	411967.6204	194905.576	812519.3483	719392.3215	71508.19647	91275.41893	186260.9504	176406.3338	88802.38019	103874.5371	442056.558	119687.9695	-1.884952818	0.014848327	0.027229018	1.701498521	Ala-Gly	335.38	293.15937	Carboxylic acids and derivatives	687-69-4	HMDB0006899	-	-	-	-
M135T161_POS	11634.3187	3470.968703	6761.600797	7105.436909	7751.460099	8104.475967	214565.9165	188954.3398	221237.4761	304203.8499	198584.4181	199099.3869	7471.376863	221107.5646	4.887230439	2.26E-07	1.57E-06	1.685731011	Diethylene glycol monoethyl ether	161.036	135.10092	--	--	--	-	-	-	-
M379T241_POS	15286.44035	8691.682123	3128.576494	1134.543334	3845.229325	3504.065031	157528.6624	246044.0252	195580.6882	246416.4268	198660.6274	386117.6412	5931.756109	238391.3452	5.328728769	3.24E-05	0.000115875	1.676546521	1h-indole-3-carboxamide, n-1-naphthalenyl-1-pentyl-	240.759	379.15615	--	--	--	-	-	-	-
M520T192_POS	144228.5912	174334.0804	55610.43918	56779.23471	64224.11037	74141.10492	257073.99	317256.2781	262670.8864	447261.2918	324358.3231	301764.6495	94886.26012	318397.5698	1.746558225	8.11E-05	0.000260319	1.649662215	Lpc 18:2	192.327	520.33852	--	--	--	-	-	-	-
M732T251_1_POS	13158.20803	5688.555472	4808.827022	5674.766368	10188.13458	795.4746619	251364.3613	229752.9194	274121.0044	287294.3821	279883.5386	42703.00455	6718.994357	227519.8684	5.081603407	0.000170367	0.00050424	1.638074111	Sphingomyelin (d18:1/18:0)	250.8255	731.59975	Sphingolipids	58909-84-5	HMDB0062559	C00550	ko01100//Metabolic pathways;ko00600//Sphingolipid metabolism	Global and overview maps;Lipid metabolism	Metabolism
M328T342_POS	31796.0206	568915.2859	226832.1469	14933.8989	715960.7985	417584.9116	14269.31239	11177.58979	24830.63011	19507.2058	24068.06841	8642.529921	329337.1771	17082.55607	-4.268969612	0.023816758	0.041528753	1.622614067	O-methylarmepavine	341.572	328.1746	--	--	--	-	-	-	-
M319T160_POS	10597.46036	12114.82808	3861.721462	2984.124969	6342.679574	6837.029255	227252.0466	203286.153	185363.9392	231486.8222	173855.2797	189184.7102	7122.973949	201738.1585	4.823860469	2.02E-09	4.47E-08	1.614402462	Albiflorin	160.488	319.13575	--	--	--	-	-	-	-
M604T286_5_POS	53404.58302	21224.76997	68093.70706	49886.39675	46997.00906	10759.77303	48808.73436	320826.0125	335810.6002	293611.8306	296538.6803	288533.3628	41727.70648	264021.5368	2.661578086	0.000545337	0.001427229	1.597208635	Desferrioxamine d2	286.36	604.38204	--	--	--	-	-	-	-
M361T137_1_POS	2161.769149	1978.524247	1345.427113	1050.692787	1247.138053	1384.527444	388372.9414	123867.7028	124103.2322	185652.698	134546.7806	232099.3646	1528.013132	198107.1199	7.018479979	0.000844991	0.002109935	1.478204594	Ritonavir	136.553	361.14634	Carboxylic acids and derivatives	155213-67-5	HMDB0014646	-	-	-	-
M179T157_POS	96414.16093	95703.34293	313604.1421	126123.7611	314971.0253	286548.5966	446374.9247	422134.6305	404746.861	454505.6406	466662.6748	269042.6588	205560.8382	410577.8984	0.998090529	0.003452008	0.00749299	1.471033867	2,5-dimethoxymethamphetamine	157.4995	179.1275	--	--	--	-	-	-	-
M684T477_POS	4618.351917	5694.14019	3038.209692	2908.593556	4375.188272	2742.340602	343762.3662	529283.3777	87139.55108	182338.2233	112888.5917	86174.5818	3896.137371	223597.782	5.842717521	0.013017837	0.024249773	1.410630167	6-acetylacteoside	477.069	684.25387	--	--	--	-	-	-	-
M478T201_POS	86396.97881	168580.5938	34537.84888	17853.472	42060.52605	43149.73658	197630.1079	254931.4845	201516.0866	301331.6912	246411.6977	188285.95	65429.85935	231684.503	1.824140473	0.000180023	0.000530009	1.409744639	4-[5-[[4-[5-[acetyl(hydroxy)amino]pentylamino]-4-oxobutanoyl]-hydroxyamino]pentylamino]-4-oxobutanoic acid	201.036	478.2913	--	--	--	-	-	-	-
M130T384_POS	171961.1472	236507.3225	108702.853	680378.7453	647094.8382	252549.9974	139968.3967	166237.7561	64847.25493	159161.3592	91719.91823	47259.39246	349532.484	111532.3463	-1.647964363	0.044592495	0.072062815	1.391850419	D-glutamine	383.968	130.04867	Carboxylic acids and derivatives	5959-95-5	HMDB0003423	C00819	ko01100//Metabolic pathways	Global and overview maps	Metabolism
M177T232_POS	144876.4655	115426.4525	12696.07941	179760.6523	228252.0747	388365.334	1618.901315	1530.810244	679.9180294	1511.937116	2380.163357	2913.00043	178229.5097	1772.455082	-6.651843349	0.00637435	0.012889479	1.356444187	Serotonin	232.335	177.10118	Indoles and derivatives	50-67-9	HMDB0000259	C00780	ko01100//Metabolic pathways;ko00380//Tryptophan metabolism	Amino acid metabolism;Global and overview maps	Metabolism
M318T150_POS	575635.6927	513672.398	179222.5208	333837.1826	408188.6294	333176.3408	177754.4091	295432.7317	175061.5741	107250.3046	211200.7996	240860.181	390622.1274	201260	-0.956713207	0.013915308	0.025725586	1.349350558	Phytosphingosine	150.411	318.29991	Organonitrogen compounds	554-62-1	HMDB0004610	C12144	ko01100//Metabolic pathways;ko00600//Sphingolipid metabolism	Global and overview maps;Lipid metabolism	Metabolism
M335T442_POS	18898.4326	17087.72509	7256.184897	13516.14572	23154.62656	19318.48974	145424.1042	191494.3506	147264.423	259712.1729	118788.3842	110615.7996	16538.60077	162216.5391	3.294011833	7.89E-05	0.000254592	1.346217643	(2s,3s)-3,5,7-trihydroxy-6-methyl-2-(3,4,5-trihydroxyphenyl)-2,3-dihydrochromen-4-one	441.815	335.07266	--	--	--	-	-	-	-
M147T388_POS	219711.2783	257934.0695	152454.2048	362145.7366	451247.8251	294527.6461	97444.77902	200795.0538	76546.25171	196205.1074	107199.462	62765.1959	289670.1267	123492.6417	-1.229985828	0.007475965	0.014832421	1.283793668	DL-glutamine	388.334	147.07524	--	--	--	-	-	-	-
M147T185_2_POS	1135.776736	1425.285996	2687.676037	1310.041428	2701.182414	2034.352904	79327.74835	98753.27242	134274.3547	236026.8653	112011.7043	106929.3819	1882.385919	127887.2212	6.086165869	0.000254767	0.000718985	1.238200823	Bisdemethoxycurcumin	184.6475	147.04322	Diarylheptanoids	24939-16-0	HMDB0002114	C17743	ko01110//Biosynthesis of secondary metabolites;ko00945//Stilbenoid, diarylheptanoid and gingerol biosynthesis	Biosynthesis of other secondary metabolites;Global and overview maps	Metabolism
M377T360_POS	2348.287618	1600.036224	1444.628117	3913.727497	770.2147925	682.4407847	175050.9465	100612.2118	68579.82301	204717.6545	142479.2801	85142.84797	1793.222506	129430.4607	6.173478865	0.000167987	0.000497987	1.230871308	Riboflavin	359.981	377.14053	Flavin nucleotides	146-17-8	HMDB0001520	C00255	ko01100//Metabolic pathways;ko01110//Biosynthesis of secondary metabolites;ko00740//Riboflavin metabolism	Global and overview maps;Metabolism of cofactors and vitamins	Metabolism
M297T104_POS	53243.67828	72043.93014	59454.0717	62031.15449	19749.96729	16189.28071	247291.0767	106715.0475	356616.5081	144924.1091	93728.52478	168180.4205	47118.68044	186242.6144	1.982812174	0.007636541	0.015124143	1.217772671	Dibutyl sebacate	103.534	297.2396	--	--	--	-	-	-	-
M164T122_POS	291368.2599	521554.3467	360135.6518	280540.2595	569072.0755	567892.3186	236960.3554	222316.0465	303966.4635	266466.1289	345989.1084	218222.7087	431760.4853	265653.4686	-0.700685664	0.018987542	0.033945397	1.214050766	L-Tyrosine	122.425	164.06991	Carboxylic acids and derivatives	60-18-4	HMDB0000158	C00082	ko01100//Metabolic pathways;ko01110//Biosynthesis of secondary metabolites;ko01130//Biosynthesis of antibiotics;ko01230//Biosynthesis of amino acids;ko01210//2-Oxocarboxylic acid metabolism;ko00350//Tyrosine metabolism;ko00360//Phenylalanine metabolism;ko00970//Aminoacyl-tRNA biosynthesis;ko00940//Phenylpropanoid biosynthesis;ko00400//Phenylalanine, tyrosine and tryptophan biosynthesis;ko00730//T…	Amino acid metabolism;Biosynthesis of other secondary metabolites;Global and overview maps;Metabolism of cofactors and vitamins;Metabolism of other amino acids;Translation	Genetic Information Processing;Metabolism
M256T37_POS	1788185.22	1728022.823	1645373.714	2048189.199	1880711.585	1769300.452	1537893.234	1670697.439	1816134.79	1523089.676	1559063.2	1734332.122	1809963.832	1640201.743	-0.142087593	0.047328248	0.075825664	1.161979827	N-palmitoyl-d-sphingosine	37.1755	256.26295	--	--	--	-	-	-	-
M417T229_POS	1340.868682	1566.851494	1288.596609	1130.46972	1210.762185	1243.049686	58348.84711	53976.62797	141042.2329	138574.6484	99070.12872	165289.5647	1296.766396	109383.675	6.398335017	0.000196398	0.000570106	1.140070716	Puerarin	229.409	417.13511	Phenylpropanoids and polyketides	3681-99-0	HMDB0240265	-	-	-	-
M688T153_POS	25185.62123	33681.98753	48934.54385	17257.2941	16816.96368	18576.23001	157494.0667	105443.3515	95390.79039	108966.6491	162540.6437	160706.6315	26742.10673	131757.0222	2.300694824	1.91E-05	7.23E-05	1.125286493	1,2-dipalmitoleoyl-sn-glycero-3-phosphoethanolamine	153.1065	688.48932	--	--	--	-	-	-	-
M134T64_POS	29057.89515	38372.33204	20420.13606	26545.88525	46879.14843	31222.2352	140590.1546	158384.8442	138385.4743	147924.7275	91106.05955	96681.62529	32082.93869	128845.4809	2.005763738	1.14E-05	4.56E-05	1.116346759	O-t-butyl-l-threonine methyl ester	64.176	134.07991	--	--	--	-	-	-	-
M231T203_POS	346440.1108	278249.589	76907.856	202480.7233	199971.8413	221587.4979	84443.03831	141914.5879	72887.61402	114623.0213	72225.24712	100942.9147	220939.603	97839.40388	-1.175164523	0.009409073	0.018176989	1.099147598	Dl-Leu-dl-Val	203.223	231.16966	--	--	--	-	-	-	-
M275T114_POS	247180.3923	221017.1947	126896.3565	189664.4363	120882.9341	140939.2338	201575.838	264539.5157	398281.6753	288135.0905	271947.0393	317259.9517	174430.0913	290289.8518	0.734845194	0.006978858	0.013960216	1.088220676	Empenthrin	113.523	275.19992	--	--	--	-	-	-	-
M279T86_POS	30505.9372	47492.63787	31580.68948	22297.58175	44677.63479	34235.20517	95071.66312	100066.4837	182779.9373	170312.1285	89495.53404	142765.1094	35131.61438	130081.8094	1.888577451	0.000243359	0.000691272	1.086068267	all cis-(6,9,12)-Linolenic acid	86.123	279.23028	--	--	--	-	-	-	-
M367T154_POS	49381.62463	44832.9903	20313.26299	26835.48058	25823.38306	30697.04043	103553.0178	92308.05362	166350.6821	168734.2283	78445.35184	132364.658	32980.63033	123625.9986	1.906291297	0.000246848	0.000700176	1.05973355	Ouabain	154.4635	367.20696	Steroids and steroid derivatives	-	HMDB0031448	-	-	-	-
M328T67_POS	189576.5683	86433.60439	70615.66415	203637.4098	123487.5779	119626.4288	195366.603	249306.5066	262766.1384	232070.8141	188111.5255	368301.0385	132229.5422	249320.4377	0.914956616	0.006895874	0.013828888	1.057390068	(4Z,7Z,10Z,13Z,16Z,19Z)-4,7,10,13,1 6,19-Docosahexaenoic acid	67.3315	328.24666	--	--	--	-	-	-	-
M439T438_POS	26418.12766	26368.05654	14747.91836	8756.347394	8443.309703	10564.15482	95054.33016	96771.10964	103439.1918	97733.53175	97600.91066	86875.36269	15882.98575	96245.73946	2.599240536	2.55E-09	5.23E-08	1.03793105	(2r,3s,4s,5r,6r)-5-[(2s,3r,4r)-3,4-dihydroxy-4-(hydroxymethyl)oxolan-2-yl]oxy-2-(hydroxymethyl)-6-(2-phenylethoxy)oxane-3,4-diol	437.664	439.14027	--	--	--	-	-	-	-
M305T57_POS	11537.59734	9082.218851	3285.520526	9067.023972	7327.394649	7247.274657	79301.98354	56785.55367	116538.5033	116342.9148	68576.5068	90058.48671	7924.505	87933.99147	3.472028231	1.33E-05	5.22E-05	1.020206279	Artemisinin	57.058	305.15657	--	--	--	-	-	-	-
M195T72_POS	65086.2352	75033.64108	19972.05747	32662.22855	26451.75283	26356.39107	69666.00673	117382.4469	191630.355	194503.4967	122536.2156	97959.20146	40927.05103	132279.6204	1.692464187	0.002435193	0.005481884	1.016517462	Leu-Thr-Arg	72.3365	195.13647	--	--	--	-	-	-	-
M145T127_POS	3659.871668	3955.076508	3340.256893	1208.938872	1513.421874	5763.392342	74951.2747	78114.8309	78447.2328	105875.6591	73645.55269	61242.09471	3240.159693	78712.77415	4.602460963	2.02E-07	1.43E-06	1.001168285	Erythritol	126.611	145.04854	Organooxygen compounds	149-32-6	HMDB0002994	C00503	ko02010//ABC transporters	Membrane transport	Environmental Information Processing
