# Supplementary material for: Growth Properties and Metabolomic Analysis Provide Insight into Drought Tolerance in Barley (Hordeum vulgare L.)
Source: Int J Mol Sci. 2024 Jun 29;25(13):7224. doi: 10.3390/ijms25137224 (PMC11241679; doi:10.3390/ijms25137224)
Supplement: Supplementary file 1 [file ijms-25-07224-s001.zip › supplementary table S5.xls]

index	CK49-1	CK49-2	CK49-3	CK49-4	CK49-5	CK49-6	CK56-1	CK56-2	CK56-3	CK56-4	CK56-5	CK56-6	control_mean	case_mean	log2_FC(case_mean/control_mean)	Pvalue	fdr	vip	MS2_name	RT	m/z	Class	CAS	HMDB	C_ID	Pathway	KEGG_B_class	KEGG_A_class
M166T169_2_POS	47384.7006941981	75664.66009103	637093.014705398	68711.049579759	174101.627149452	41407.450364436	2968555.29579579	21504564.2288208	8334366.65835263	3096005.55856487	13188678.2703332	11754721.1864892	174060.417097379	10141148.5330594	5.86448908493522	0.00588893696379296	0.0214404908362345	18.251710559615	Hordenine	169.304	166.12218	Benzene and substituted derivatives	539-15-1	HMDB0004366	C06199	ko00350//Tyrosine metabolism	Amino acid metabolism	Metabolism
M180T190_2_POS	10194.2577103431	22582.6242341546	52287.7954505487	27054.8175010625	34046.710426767	16273.6495643434	1122211.04883922	4045299.15705463	2676087.91861351	800226.427068551	2777777.53987624	2358474.25699981	27073.3091478699	2296679.39140866	6.40653442751529	0.000868041988175971	0.00686669185676016	8.99070288130749	P-methoxymethamphetamine	189.599	180.13766	--	--	--	-	-	-	-
M121T217_POS	921112.70450406	1629425.33961854	2838351.61644155	1149745.36756186	1290591.93060386	1221507.66889673	2309224.45412007	4860726.7094536	3914186.85672514	2247393.70367541	5597087.22932436	5146973.86726264	1508455.7712711	4012598.80342687	1.41146452007052	0.00340534044289212	0.0147394333013711	8.86607376989409	4-hydroxyphenethyl alcohol	217.4275	121.06426	Phenols	501-94-0	HMDB0004284	C06044	ko00350//Tyrosine metabolism	Amino acid metabolism	Metabolism
M164T96_POS	440757.333951612	1085849.67009894	2003994.67777188	829959.634468735	1026337.07983824	799938.522794171	2168673.36953864	3377501.77107132	2401902.72681983	2075510.90157206	3795966.41247803	3976901.08182816	1031139.48648726	2966076.04388467	1.52431608069057	0.00080338378549141	0.00662269277774298	8.1098735350139	P-acetaminobenzaldehyde	95.501	164.07	--	--	--	-	-	-	-
M161T300_POS	280408.562774038	443677.165105897	531896.909030865	388078.780243312	275351.278360261	301701.886153075	1586329.9421872	2193246.96871738	1972497.06600512	1239955.6773239	2386024.67589353	4122057.85521387	370185.763611241	2250018.69755683	2.60361567116344	0.00105598368356178	0.0075611139393494	7.96058891292043	Tolazoline	299.847	161.08307	Benzene and substituted derivatives	59-98-3	HMDB0014935	-	-	-	-
M391T34_2_POS	699741.41871488	1043651.41191927	1285658.49186488	1170682.49600344	943022.113133213	1113493.48431687	51447.027301956	57999.7379622314	63576.7599658634	38250.0066113713	58546.734289369	61653.9162689849	1042708.23599209	55245.6970666293	-4.2383296169365	3.29479306880866e-07	0.000306690321488272	6.42906782196155	Dioctyl phthalate	34.3505	391.28376	--	--	--	-	-	-	-
M137T177_2_POS	418691.443517828	2603093.46202403	1564377.60292984	2327662.55464144	2826315.72067208	2126812.14559092	1208009.61522567	1206583.53374183	701658.004864531	533562.883789381	699572.133266493	777640.065097029	1977825.48822936	854504.372664156	-1.21075535714495	0.0138052486441769	0.0411871333748546	6.19162263676786	Hypoxanthine	176.902	137.04577	Imidazopyrimidines	68-94-0	HMDB0000157	C00262	ko01100//Metabolic pathways;ko00230//Purine metabolism	Global and overview maps;Nucleotide metabolism	Metabolism
M152T217_POS	400367.007926271	784442.888202471	1378798.00250201	532080.748990136	643087.69701932	573648.813086926	1117291.92962416	2294811.04034614	1964065.73372105	1079675.32684561	2513992.74298702	2060141.11080584	718737.526287856	1838329.6473883	1.35485857416408	0.00279655256451135	0.0130591522347792	5.93041495659965	N-methyltyramine	217.41	152.1065	Benzene and substituted derivatives	370-98-9	HMDB0003633	C02442	ko00350//Tyrosine metabolism	Amino acid metabolism	Metabolism
M455T211_2_POS	332754.139537973	1026373.6256121	1323565.23971604	1201280.23859231	1040083.84044857	1160784.53929127	460110.892161916	122240.104769318	9583.2767905068	190524.820766116	87407.5153526144	150909.291945615	1014140.27053304	170129.316964348	-2.57555353698675	0.000308221299874322	0.00447121028518984	5.72293347857679	2'-deoxycytidine	211.12	455.18762	Pyrimidine nucleosides	951-77-9	HMDB0000014	C00881	ko00240//Pyrimidine metabolism	Nucleotide metabolism	Metabolism
M759T147_POS	2184843.60509437	1624402.35339088	2023132.65378089	1260265.16882483	1758070.02127981	976379.505798271	864070.869508526	779312.390945747	774971.601725047	721447.876140418	749722.375803579	629672.975622739	1637848.88469484	753199.681624343	-1.12069795834421	0.000868022349824105	0.00686669185676016	5.59670551812746	1-hexadecanoyl-2-octadecadienoyl-sn-glycero-3-phosphocholine	147.443	758.56778	--	--	--	-	-	-	-
M274T63_2_POS	2775310.3256075	3250463.52135114	3790759.55171761	4019826.62276351	4230202.50416771	3566248.76136067	3149680.56879608	2382436.72956846	3727569.55047937	2414140.96127314	2664002.55467505	2737283.97204727	3605468.54782802	2845852.38947323	-0.341325923590295	0.0304566433845631	0.076933674040156	5.14769026736516	Fenpropidin	62.785	274.27397	--	--	--	-	-	-	-
M130T384_POS	1161077.09279669	1365787.40255456	1801677.90217776	825615.80228413	862323.673777863	782787.914223727	171961.147190179	236507.322537004	108702.853043399	680378.745348947	647094.838188719	252549.997448891	1133211.63130245	349532.483959523	-1.6969188702895	0.00218440298420084	0.011317152752098	5.12518771231552	D-glutamine	383.968	130.04867	Carboxylic acids and derivatives	5959-95-5	HMDB0003423	C00819	ko01100//Metabolic pathways	Global and overview maps	Metabolism
M295T112_POS	1010572.80283736	2023253.59848716	3184995.56592161	2342925.79491947	2724152.4795463	3056180.05316602	1979763.63064123	2049029.76713394	1814574.32106136	1332347.12544047	705867.462307404	1153212.57009077	2390346.71581299	1505799.14611253	-0.666690547681834	0.0481756370503838	0.111228165740551	4.79183422012517	13-keto-9z,11e-octadecadienoic acid	111.5075	295.22712	Fatty Acyls	-	HMDB0004668	-	-	-	-
M213T158_1_POS	520173.491013756	1012911.57667839	1465704.66032976	1816448.36062864	1469059.07392543	1407218.39263743	1044549.80135258	682536.621882436	466450.9250577	535439.933826355	561141.812030303	529673.073892984	1281919.25920223	636632.02800706	-1.00977375392269	0.0100869160055414	0.0320269618481802	4.63552171266547	Limonene-1,2-epoxide	158.081	213.14872	Oxepanes	1195-92-2	HMDB0035158	C07271	ko00903//Limonene and pinene degradation	Metabolism of terpenoids and polyketides	Metabolism
M149T33_POS	382416.416485541	542849.96872446	537643.988779341	804367.768739132	700263.800684645	481298.412524968	146051.617362392	104601.0290174	138081.195912633	140037.97638015	139097.906934768	99899.8548682152	574806.725989681	127961.596745926	-2.16736604321999	3.27223292479351e-05	0.00263390064134191	4.35487854997073	Monobutyl phthalate	33.0275	149.02225	Benzene and substituted derivatives	131-70-4	HMDB0013247	-	-	-	-
M180T196_POS	2790.55171194136	9035.53683688928	15777.4929847864	12686.6593918966	14858.28513043	12777.8287598729	8598.8761398081	993835.262210311	766216.621740488	4666.55396599959	2015451.41597265	570429.517860226	11321.0591359694	726533.041314914	6.00394757012278	0.0411264433889547	0.0985799082949836	4.21531373470212	N-acetyltyramine	196.468	180.08699	--	--	--	-	-	-	-
M126T201_2_POS	311589.94465291	1129603.83106199	785141.398746312	942679.019285771	804671.32820711	924732.237079212	568792.548640097	447655.614867214	117997.160480268	250152.536161377	464201.910145645	318228.308094836	816402.959838884	361171.346398239	-1.17659797196178	0.00601776525428948	0.0217254162541737	3.92748021367305	5-methyl-2'-deoxycytidine	200.862	126.06537	Pyrimidine nucleosides	838-07-3	HMDB0002224	-	-	-	-
M104T304_POS	587002.022408538	214227.517385092	816715.535322599	386686.253804845	399788.575032978	388189.252541144	1008179.20863738	991668.370013736	558790.108268165	710570.728689494	814189.156060771	1958747.818601	465434.859415866	1007024.23171176	1.11344722625492	0.0334654249059044	0.0831795274140971	3.8531962756618	Choline	303.681	104.10586	Organonitrogen compounds	62-49-7	HMDB0000097	C00114	ko01100//Metabolic pathways;ko02010//ABC transporters;ko00564//Glycerophospholipid metabolism;ko00260//Glycine, serine and threonine metabolism	Amino acid metabolism;Global and overview maps;Lipid metabolism;Membrane transport	Environmental Information Processing;Metabolism
M118T273_2_POS	1009483.8953043	563475.687529162	947092.578616943	508064.209178781	614083.186668576	567111.275204725	825413.532812565	1264888.07625201	1078777.06118277	874486.585996319	1151193.59724418	1168124.47015793	701551.805417081	1060480.55394096	0.596096619058519	0.0103056446438368	0.0325204098782114	3.44593336099429	Betaine	273.333	118.08539	Carboxylic acids and derivatives	-	HMDB0059606	C00719	ko01100//Metabolic pathways;ko02010//ABC transporters;ko00260//Glycine, serine and threonine metabolism	Amino acid metabolism;Global and overview maps;Membrane transport	Environmental Information Processing;Metabolism
M130T170_2_POS	74721.3369545354	588024.104089932	327676.886100836	435988.573196548	270989.321834148	165597.956766709	13327.2380202619	11230.0398533696	8471.66033567721	10775.2850552569	9201.19708912079	8597.30392938259	310499.696490451	10267.1207138448	-4.91848830060089	0.00262623244875797	0.0125256261539823	3.44129187373808	Indole-3-carbinol	170.031	130.06399	Indoles and derivatives	700-06-1	HMDB0005785	-	-	-	-
M293T335_POS	28982.3078550657	110153.864582503	76312.5203363235	31755.0091941508	87608.3118635085	78206.8779058895	304273.091360179	209281.390189246	411967.620418022	194905.576025017	812519.348330981	719392.321526341	68836.4819562402	442056.557974964	2.68298569174903	0.00640151776910922	0.0226138372805029	3.26524582832949	Ala-Gly	335.38	293.15937	Carboxylic acids and derivatives	687-69-4	HMDB0006899	-	-	-	-
M318T150_POS	387611.916214251	676113.248476206	826555.170481848	886996.81249863	681148.684050862	936917.77596494	575635.692744602	513672.397988346	179222.520835314	333837.182621507	408188.629388405	333176.340839355	732557.26794779	390622.127402921	-0.907167871924152	0.00656464696506193	0.0230154132453678	3.21738864451752	Phytosphingosine	150.411	318.29991	Organonitrogen compounds	554-62-1	HMDB0004610	C12144	ko01100//Metabolic pathways;ko00600//Sphingolipid metabolism	Global and overview maps;Lipid metabolism	Metabolism
M112T211_2_POS	249674.939986952	467682.258315552	564246.262881915	562802.358188295	494836.479021181	509133.814812467	415016.129950036	158685.216890041	43126.6600531979	203957.530337657	160078.977687695	156397.551585384	474729.35220106	189543.677750668	-1.32457491733675	0.00206372444117362	0.0109854812141884	3.1789486004708	2'-deoxycytidine 5'-monophosphate	210.9425	112.04973	Pyrimidine nucleotides	1032-65-1	HMDB0001202	C00239	ko01100//Metabolic pathways;ko00240//Pyrimidine metabolism	Global and overview maps;Nucleotide metabolism	Metabolism
M164T122_POS	58025.3206797644	149821.129818945	266379.409103466	115921.178911705	142073.757640187	115866.707799885	291368.259935067	521554.346662133	360135.651840836	280540.259457266	569072.0755242	567892.318562297	141347.917325659	431760.4853303	1.61098058801413	0.00091036442496135	0.00708032531830231	3.14578207670619	L-Tyrosine	122.425	164.06991	Carboxylic acids and derivatives	60-18-4	HMDB0000158	C00082	ko01100//Metabolic pathways;ko01110//Biosynthesis of secondary metabolites;ko01130//Biosynthesis of antibiotics;ko01230//Biosynthesis of amino acids;ko01210//2-Oxocarboxylic acid metabolism;ko00350//Tyrosine metabolism;ko00360//Phenylalanine metabolism;ko00970//Aminoacyl-tRNA biosynthesis;ko00940//Phenylpropanoid biosynthesis;ko00400//Phenylalanine, tyrosine and tryptophan biosynthesis;ko00730//T…	Amino acid metabolism;Biosynthesis of other secondary metabolites;Global and overview maps;Metabolism of cofactors and vitamins;Metabolism of other amino acids;Translation	Genetic Information Processing;Metabolism
M293T434_2_POS	33257.4830752711	117099.293741226	106233.234037368	68656.6148572423	29327.8705888372	44116.3526987816	229734.645854335	575470.470367221	406241.266067447	140725.004083626	490648.340990474	286681.525933853	66448.474833121	354916.875549493	2.41717318178181	0.00189471813442014	0.0104153550991501	3.10140677964645	Ethylenediaminetetraacetic acid	434.419	293.09778	Carboxylic acids and derivatives	62-33-9	HMDB0015109	-	-	-	-
M328T342_POS	1936.01656539292	3770.13990842059	3720.66308357183	3143.72282084327	1567.88231336765	2595.29886930243	31796.0205961802	568915.285931646	226832.146896602	14933.8988999215	715960.798494704	417584.911634154	2788.95392681645	329337.177075535	6.88369746745144	0.0192968274059013	0.0533642499248829	3.0798398226296	O-methylarmepavine	341.572	328.1746	--	--	--	-	-	-	-
M138T296_POS	36414.3831437579	41778.9088291463	63923.7380100635	36380.2603522054	56297.6096602707	33615.7357057701	295691.0291607	248458.942708063	136201.164556758	279688.765283779	311569.487471476	471716.878493404	44735.1059502023	290554.377945697	2.69932885435794	0.000259243606693357	0.00406848873194518	3.0168221242742	Trigonelline	295.501	138.05366	-	535-83-1	HMDB0000875	C01004	ko00760//Nicotinate and nicotinamide metabolism	Metabolism of cofactors and vitamins	Metabolism
M146T358_POS	63259.3959876554	156783.680073003	188994.738476302	160533.491110216	207777.7011163	149013.048263767	300975.818276109	1188910.74666284	566552.184529008	154454.91799582	363113.079010252	395058.741418341	154393.675837874	494844.247982062	1.68036084979972	0.0472705543954117	0.109455243075611	2.97897469558138	G-guanidinobutyrate	358.4165	146.09154	Carboxylic acids and derivatives	463-00-3	HMDB0003464	C01035	ko01100//Metabolic pathways;ko00330//Arginine and proline metabolism	Amino acid metabolism;Global and overview maps	Metabolism
M147T388_POS	639753.40620124	694712.858783116	643699.811864429	440684.688985143	463046.29277871	409426.187112518	219711.278329112	257934.069477697	152454.2048444	362145.736552472	451247.825092758	294527.646125737	548553.874287526	289670.126737029	-0.921222407583004	0.00302953205044574	0.0136341148281543	2.8794783355299	DL-glutamine	388.334	147.07524	--	--	--	-	-	-	-
M146T192_POS	23277.4246286962	35308.8333299432	89336.8274745683	25132.5100259317	20099.2710482048	13542.6853036607	278531.035460956	175063.001828085	84892.0897729526	596814.61408059	342677.547296614	177398.916369822	34449.5919685008	275896.200801503	3.00156678993122	0.00902719148971007	0.0293975886122628	2.77641127373974	Acetylcholine	192.139	146.11713	--	--	--	C01996	ko00564//Glycerophospholipid metabolism	Lipid metabolism	Metabolism
M496T195_POS	136209.545254006	251188.277199593	575753.920806408	466133.346025928	592780.7762323	333136.843423294	280569.351125988	218454.50878421	114495.813440894	148684.246355747	99596.349292677	112358.961770359	392533.784823588	162359.871794979	-1.27362172410848	0.0169608945268477	0.0483792624782659	2.73767162539179	1-palmitoyl-sn-glycero-3-phosphocholine	195.3655	496.33881	Glycerophospholipids	-	HMDB0062541	-	-	-	-
M256T37_POS	1616072.29752874	1672264.16088452	1716512.25296732	1584997.9297314	1584244.11897282	1720480.50383691	1788185.21985629	1728022.82343899	1645373.71386988	2048189.19859778	1880711.5845048	1769300.45231509	1649095.21065362	1809963.83209714	0.134286173401208	0.027748382282349	0.0715157891310194	2.21702766394943	N-palmitoyl-d-sphingosine	37.1755	256.26295	--	--	--	-	-	-	-
M177T232_POS	14924.6864642619	42017.6059059582	49788.844425052	18583.6023087042	14142.0241053826	25295.6131603686	144876.465544848	115426.452531053	12696.0794060964	179760.652283447	228252.074656018	388365.334038542	27458.7293949546	178229.509743334	2.69839945201589	0.0154281536251314	0.0447496807903318	2.10587745591299	Serotonin	232.335	177.10118	Indoles and derivatives	50-67-9	HMDB0000259	C00780	ko01100//Metabolic pathways;ko00380//Tryptophan metabolism	Amino acid metabolism;Global and overview maps	Metabolism
M112T243_POS	105468.297903293	174670.46123548	312106.380268559	275173.139810429	266583.570412299	226614.649506593	167439.509924339	95052.183364959	27951.7269812857	128483.923662441	71781.2021099079	83054.1048832516	226769.416522776	95627.1084876974	-1.24573452471081	0.00498410931808627	0.0189188721622426	2.10508408332997	Cytidine 5'-monophosphate	243.378	112.0496	Pyrimidine nucleotides	63-37-6	HMDB0000095	C00055	ko01100//Metabolic pathways;ko00240//Pyrimidine metabolism	Global and overview maps;Nucleotide metabolism	Metabolism
M293T159_POS	134308.085005692	245732.049119228	470888.642880664	521131.491032063	453627.675194899	350920.81271576	343971.422866583	254351.14754814	160223.328366001	185244.596502521	153606.058475623	169183.822344403	362768.125991384	211096.729350545	-0.781143475161711	0.0499265006524464	0.114325340772412	2.08358739012692	Desogestrel	158.5845	293.21078	Steroids and steroid derivatives	54024-22-5	HMDB0014449	-	-	-	-
M351T107_POS	302956.350848553	268708.905312209	437752.458497839	346787.312485033	288135.614012286	315764.680978408	257489.016521707	204956.137371211	190440.161061887	271400.020089004	128872.991399849	135342.016648185	326684.220355721	198083.390515307	-0.721788856852808	0.00402758469876924	0.0164161927262435	2.00923475469112	17-phenyltrinorprostaglandin a2	106.978	351.2133	--	--	--	-	-	-	-
M103T217_POS	52790.5871706054	101255.269623343	168043.838489221	71102.7122479028	78142.216202343	75014.2617511805	133339.577522687	273310.227831728	213327.253164517	126677.051329725	310868.393306773	262794.369601055	91058.1475807659	220052.812126081	1.27298979286365	0.00447747466063987	0.0177352453756551	1.99108250940034	Phenylacetaldehyde	217.41	103.05328	Benzene and substituted derivatives	6314-97-2	HMDB0041610	C00601	ko01100//Metabolic pathways;ko01120//Microbial metabolism in diverse environments;ko00360//Phenylalanine metabolism	Amino acid metabolism;Global and overview maps	Metabolism
M501T187_POS	31302.9508454696	116576.594484464	104869.386501476	89821.2543875323	83085.361539239	107573.250746685	1429.74039611524	1306.26965699161	857.215816253978	1434.48781953367	1746.0203851623	999.747948278684	88871.4664174777	1295.58033705591	-6.1000499106274	3.80544116989021e-05	0.00263669944317035	1.88110790503669	Benzenesulfonamide, n-[2-[[[3-(4-chlorophenyl)-2-propen-1-yl]methylamino]methyl]phenyl]-n-(2-hydroxyethyl)-4-methoxy-	187.088	501.15635	--	--	--	-	-	-	-
M291T257_1_POS	1593.57783658064	5808.84247487157	3260.01699837366	5490.18593493858	23359.5196756827	7602.54909695738	68023.9830963067	204084.966076668	116079.367793031	7952.74587118998	207730.916411381	109893.124995707	7852.44866956742	118960.850707381	3.92120045205042	0.00584444799735701	0.0213062937762656	1.87257381582449	Isomethiozin	257.001	291.1043	--	--	--	-	-	-	-
M167T34_POS	56117.0443961552	74431.385470416	95066.2920247166	99296.1609017926	88720.6479214583	84791.0835494925	6458.18066319659	6550.287038724	7022.69504221331	2752.79607405744	7664.43385557145	6360.38941661296	83070.4357106719	6134.79701506263	-3.75924760683393	3.20950907758502e-07	0.000306690321488272	1.80572502699686	1,2-benzenedicarboxylic acid	33.724	167.03272	Benzene and substituted derivatives	88-99-3	HMDB0002107	C01606	ko01100//Metabolic pathways;ko01120//Microbial metabolism in diverse environments;ko02010//ABC transporters;ko01220//Degradation of aromatic compounds	Global and overview maps;Membrane transport	Environmental Information Processing;Metabolism
M91T169_POS	28189.9365073284	25117.1222857156	30061.1167149084	26909.7778978976	28751.1131128897	26833.5420908177	100043.330964048	174480.58212292	90263.6795555149	58064.6127634903	119762.208077375	109214.322114362	27643.7681015929	108638.122599618	1.97450426642865	0.00043651357119541	0.00508962065788386	1.74744228586894	O-toluidine	169.0415	91.05336	Benzene and substituted derivatives	95-53-4	HMDB0041965	-	-	-	-
M604T286_5_POS	76509.4417717146	103993.347249059	122416.981207632	112132.541218755	175014.437140497	102160.624792529	53404.5830208593	21224.7699710731	68093.7070603301	49886.3967537362	46997.0090613639	10759.7730338501	115371.228896698	41727.7064835354	-1.46720595993737	0.00100172815270531	0.00742367629217134	1.71113396401232	Desferrioxamine d2	286.36	604.38204	--	--	--	-	-	-	-
M757T148_POS	415443.009270996	381605.657456996	571516.474644355	393274.947737197	455111.003374932	334298.704990482	373867.474405394	368503.566468817	300139.651277174	375889.439606055	280578.237027406	221587.796775492	425208.29957916	320094.360926723	-0.409672495619315	0.0321571026202838	0.08071794073451	1.68415564884985	PC(16:0/16:0)	147.764	756.55274	Glycerophospholipids	-	HMDB0011206	C00157	ko01100//Metabolic pathways;ko01110//Biosynthesis of secondary metabolites;ko00564//Glycerophospholipid metabolism;ko00590//Arachidonic acid metabolism;ko00591//Linoleic acid metabolism;ko00592//alpha-Linolenic acid metabolism	Global and overview maps;Lipid metabolism	Metabolism
M162T353_POS	24351.6183092691	48099.4761835635	31894.3903760051	33452.5663963041	34946.1231461486	30270.4812997784	80180.3358051227	197346.621151696	93099.326821642	86352.7657790555	81077.8558070719	136856.045024159	33835.7759518448	112485.491731458	1.733117556854	0.0022453137580766	0.0115258063776267	1.66419288474366	L-carnitine	353.3615	162.11144	Organonitrogen compounds	541-15-1	HMDB0000062	-	-	-	-
M124T65_POS	164874.587701852	199713.228527496	145702.86888993	120581.633478323	56112.4075237975	95595.2253125603	46247.0031616505	92161.253013582	25309.8868167278	49203.4451143349	36652.0797608881	43178.1223382059	130429.99190566	48791.9650342315	-1.41856015798004	0.00507952745627814	0.0191942901510916	1.55524935520979	Arecaidine	64.6945	124.07471	-	499-04-7	HMDB0030352	-	-	-	-
M229T369_POS	97913.2903351514	180714.342340912	166924.778764266	132132.665211252	92872.7030562834	129150.119485784	176640.273722095	199165.806761394	171930.513686165	147723.344088135	263462.598757251	317624.582551943	133284.649865608	212757.853261164	0.674701747662258	0.0248389669186818	0.0652519427285219	1.41203839401321	Dl-tmap	369.165	229.15379	--	--	--	-	-	-	-
M285T36_2_POS	12653.803230834	7447.46566609105	6958.57771365183	6094.41906811494	26080.403023369	12030.3450614774	19861.5644284055	103316.745226739	54495.3203462228	19578.4901455509	106249.267862111	134333.267728081	11877.502293923	72972.4426228517	2.61912026084211	0.0123806884257617	0.0378054373197807	1.35255802527774	12s-hydroxy-5z,8z,10e,14z-eicosatetraenoic acid	35.878	285.22049	--	--	--	C14777	ko00590//Arachidonic acid metabolism	Lipid metabolism	Metabolism
M93T168_POS	2639.20129169085	4036.35555654446	10161.8256178915	5272.67335280817	4971.32172599395	5147.82530425009	22721.3572326347	106281.603976043	46677.4922319089	22795.4977016036	78860.9950005097	63054.3576691972	5371.5338081965	56731.8839686495	3.40075376945475	0.00338058009313897	0.0146922675610898	1.32762200292894	Glycerol	168.431	93.06877	Organooxygen compounds	56-81-5	HMDB0000131	C00116	ko01100//Metabolic pathways;ko02010//ABC transporters;ko00052//Galactose metabolism;ko00040//Pentose and glucuronate interconversions;ko00561//Glycerolipid metabolism	Carbohydrate metabolism;Global and overview maps;Lipid metabolism;Membrane transport	Environmental Information Processing;Metabolism
M787T146_POS	102700.732855047	205070.792993432	145936.99769687	157214.995424562	132900.294058867	118374.142021475	89734.2404275839	131149.404054826	158567.862399959	34901.3702329495	62233.6842841594	53066.6056288529	143699.659175042	88275.5278380551	-0.702971192405213	0.0468562818131653	0.108840023300959	1.3085183656115	1,2-dioleoyl-sn-glycero-3-phosphatidylcholine	146.411	786.59814	--	--	--	-	-	-	-
M150T105_POS	184197.047659024	219297.228205094	219111.049945215	215349.356526623	158948.015804516	187920.030748772	167679.669472617	130833.414182298	91164.6360321912	185420.643366701	133164.805154547	152464.692399714	197470.454814874	143454.643434678	-0.461042148950879	0.00918177322013562	0.0297967480734791	1.25646633626969	4-hydroxymandelonitrile	105.126	150.05385	--	--	--	-	-	-	-
M272T454_POS	138695.221016805	141788.258578722	280745.561090196	246369.610681435	170406.539715721	236968.543776915	195731.049674643	156521.764459094	59250.4582490493	147316.696713032	131494.589738324	111864.4415148	202495.622476632	133696.500058157	-0.598929021666728	0.0499934950228462	0.114431831845326	1.23364440607904	Arg-Pro	454.162	272.1707	Carboxylic acids and derivatives	-	HMDB0028717	-	-	-	-
M87T192_POS	7143.56975993307	11130.7986114416	20366.3384673419	9402.74974722611	6223.7407784657	4866.09251348614	52295.7024605239	33437.5043698885	17995.8547733125	98638.6927193054	60197.6811146565	35425.6548078723	9855.54831298242	49665.1817075932	2.33322674689689	0.00691400206170576	0.0239248460437588	1.1338901688993	Diacetyl	192.1185	87.0432	Organooxygen compounds	431-03-8	HMDB0003407	C00741	ko00650//Butanoate metabolism	Carbohydrate metabolism	Metabolism
M275T209_POS	6342.12071579303	6264.53634947957	5901.70363582274	5052.85136054847	5215.67729630734	5782.33896974276	14110.4850055981	79278.5113954137	120954.97028262	8304.4525967535	45247.2162610298	57716.0229294059	5759.87138794899	54268.6097451368	3.23600944691746	0.0182384021159626	0.0511096215843708	1.11541512284979	2'-deoxyinosine	208.571	275.0745	Purine nucleosides	890-38-0	HMDB0000071	C05512	ko01100//Metabolic pathways;ko00230//Purine metabolism	Global and overview maps;Nucleotide metabolism	Metabolism
M173T72_POS	46904.300225306	50996.8837106064	68934.8690985818	64779.6805176294	61156.7079161208	64973.9254591269	37975.2727016521	34443.8185819741	27811.5643047346	24695.7371148533	21384.8356490177	22830.4573279333	59624.3944878952	28190.2809466942	-1.08070485398689	3.65760486985771e-05	0.00263390064134191	1.10342056087774	L-hydroxyarginine	72.041	173.11579	--	--	--	-	-	-	-
M213T422_POS	48088.1382072653	89993.5371228892	130474.469615415	93693.0940158172	78680.9793680479	100369.882854275	170542.221862818	132271.044056155	86447.2187480896	174739.864627151	93282.4554211461	162136.942138647	90216.6835306183	136569.957809001	0.598174002410442	0.0381544069173724	0.0923981575710375	1.09567678828649	Pro-pro	422.352	213.12231	--	--	--	-	-	-	-
M732T251_1_POS	1873.3809560233	82011.5840736891	34727.8689750201	67074.2136260273	15098.4133359955	94590.4033053433	13158.2080331711	5688.55547230869	4808.82702226856	5674.76636767318	10188.1345824582	795.474661922609	49229.3107120164	6718.99435663372	-2.87320031606605	0.0204388916838513	0.0558743074176748	1.08412984011328	Sphingomyelin (d18:1/18:0)	250.8255	731.59975	Sphingolipids	58909-84-5	HMDB0062559	C00550	ko01100//Metabolic pathways;ko00600//Sphingolipid metabolism	Global and overview maps;Lipid metabolism	Metabolism
M497T464_POS	22678.4254490966	41991.9083745433	76451.8661500953	60624.7473387089	58039.0107609141	55711.1992652514	31866.6423318111	28620.1781646329	7179.22647295182	11073.7139138479	26008.2533374696	14805.055568886	52582.8595564349	19925.5116315999	-1.39997583152518	0.00342203150267265	0.0147469490296503	1.05770047193253	Dapsone	463.8475	497.14545	Benzene and substituted derivatives	80-08-0	HMDB0014395	-	-	-	-
M126T231_POS	44643.0134008631	60974.4874073938	92137.7787348518	69643.301273819	64281.4466842965	65394.0366020905	53965.3572825672	40850.735728686	18793.616327682	17403.1523496718	37570.1159315622	32053.5128917558	66179.0106838858	33439.4150853208	-0.984824112486449	0.00311272286179334	0.0138522367992955	1.0571069478399	5-methylcytosine	231.306	126.06485	Diazines	554-01-8	HMDB0002894	C02376	ko00240//Pyrimidine metabolism	Nucleotide metabolism	Metabolism
M266T243_2_POS	35926.2312476081	55659.9513868633	66629.5919097377	57836.2002239218	69374.1456466575	73113.9807279398	47215.2396827659	25056.6727077618	10043.9314090001	26031.365462331	23090.918144771	33054.6269509816	59756.683523788	27415.4590596019	-1.12411045013013	0.00144364396883507	0.00892885001765654	1.05352655881458	Anisomycin	243.2775	266.13678	--	--	--	-	-	-	-
M741T59_POS	36225.9633593647	42366.5953201772	53796.8726877904	47593.8357621819	71473.988531701	53048.5005066418	26641.5635552616	31143.2727394227	18116.5033881272	13791.352378713	20047.3957562741	26947.8413450672	50750.9593613095	22781.3215271443	-1.15558365515648	0.000555929222435234	0.00569699946293722	1.01554991027939	1-palmitoyl-2-oleoyl-sn-glycero-3-phosphoethanolamine	58.592	740.51874	Glycerophospholipids	-	HMDB0008927	C00350	ko01100//Metabolic pathways;ko01110//Biosynthesis of secondary metabolites;ko00564//Glycerophospholipid metabolism;ko00563//Glycosylphosphatidylinositol(GPI)-anchor biosynthesis;ko04140//Autophagy - animal	Global and overview maps;Glycan biosynthesis and metabolism;Lipid metabolism;Transport and catabolism	Cellular Processes;Metabolism
M168T58_POS	10806.4608308642	20620.9056120536	18244.9182246602	11986.8027499906	13665.5927656014	8347.34833602986	57904.0502807045	55333.095470035	33702.0001961246	27618.5337561972	45288.4861386699	35558.2264196116	13945.3380865333	42567.3987102238	1.60996601880376	0.000332699879281523	0.00463115053378247	1.01014080294598	(-)-.alpha.-kainic acid	58.139	168.10095	--	--	--	-	-	-	-
