# Supplementary material for: Growth Properties and Metabolomic Analysis Provide Insight into Drought Tolerance in Barley (Hordeum vulgare L.)
Source: Int J Mol Sci. 2024 Jun 29;25(13):7224. doi: 10.3390/ijms25137224 (PMC11241679; doi:10.3390/ijms25137224)
Supplement: Supplementary file 1 [file ijms-25-07224-s001.zip › supplementary table S6.xls]

index	PEG49-1	PEG49-2	PEG49-3	PEG49-4	PEG49-5	PEG49-6	PEG56-1	PEG56-2	PEG56-3	PEG56-4	PEG56-5	PEG56-6	control_mean	case_mean	log2_FC(case_mean/control_mean)	Pvalue	fdr	vip	MS2_name	RT	m/z	Class	CAS	HMDB	C_ID	Pathway	KEGG_B_class	KEGG_A_class
M121T217_POS	5521459.89699836	4461112.13102736	4866733.78233039	4675108.74228562	3291235.29614809	4420443.54247911	1906011.86903244	1905678.575891	2053789.37015032	2351430.86571052	1869865.15584734	2367504.95420923	4539348.89854482	2075713.46514014	-1.12887807393721	1.33891195753155e-05	0.000714363650480891	10.7295488795938	4-hydroxyphenethyl alcohol	217.4275	121.06426	Phenols	501-94-0	HMDB0004284	C06044	ko00350//Tyrosine metabolism	Amino acid metabolism	Metabolism
M180T190_2_POS	100127.480312228	146072.533158311	96383.6295473012	88800.3984071629	38417.8279420513	75533.9505371192	1002433.70837582	1443527.38639509	1925416.89099111	2511952.03391447	1809827.26252728	1645388.38471634	90889.3033173623	1723090.94448669	4.24474452368739	1.31375598446679e-05	0.000714363650480891	8.68226681071146	P-methoxymethamphetamine	189.599	180.13766	--	--	--	-	-	-	-
M274T63_2_POS	5289559.84056069	7629232.04508144	5876187.84045943	6161645.00867203	5203127.60966683	7008007.04207668	3388808.12499769	4849627.67029583	5625284.81654652	4775645.71087176	4038113.5423448	3699896.5194486	6194626.56441952	4396229.39741753	-0.494750645069353	0.00613973516043338	0.0353509493515675	8.24672836918598	Fenpropidin	62.785	274.27397	--	--	--	-	-	-	-
M166T169_2_POS	2125723.38127561	865840.825250241	2339812.17040613	187977.375633245	69587.3003029068	513250.353420275	1904826.82917319	2554146.32056917	2648643.68079954	2717276.24445993	3032951.45418078	4135714.13789806	1017031.90104807	2832259.77784678	1.47758866434814	0.00472871400630825	0.0300453557738698	8.04681836134653	Hordenine	169.304	166.12218	Benzene and substituted derivatives	539-15-1	HMDB0004366	C06199	ko00350//Tyrosine metabolism	Amino acid metabolism	Metabolism
M152T217_POS	2574873.44795196	2124300.98486389	2341045.68834312	2179228.75151334	1512977.6390799	1994895.55800497	898075.577705946	864734.118243596	960698.082585171	1076714.75957448	874319.167039472	1149117.29338072	2121220.34495953	970609.833088231	-1.12793110977933	2.14316203098607e-05	0.000906784844170999	7.31318196007513	N-methyltyramine	217.41	152.1065	Benzene and substituted derivatives	370-98-9	HMDB0003633	C02442	ko00350//Tyrosine metabolism	Amino acid metabolism	Metabolism
M295T112_POS	5605896.43185613	5450831.4973593	5822460.38618303	6146445.66251332	3794107.72036215	5393178.63281745	3265716.19069169	2847997.63968613	4244444.65526564	4131895.5102611	3011961.277909	5466368.19314147	5368820.0551819	3828063.91115917	-0.487990134982173	0.0148165569166207	0.0649532734531604	7.25173891073164	13-keto-9z,11e-octadecadienoic acid	111.5075	295.22712	Fatty Acyls	-	HMDB0004668	-	-	-	-
M317T131_POS	1530560.46986815	1557938.13981373	2531008.86790739	2024892.04897328	1621203.72773325	2957522.59092357	992607.130600752	721697.729839913	780106.363897889	1156811.58690299	657561.42572827	578107.037199285	2037187.64086989	814481.879028183	-1.32262436341898	0.000782774162695798	0.00877386073680533	6.98421169056237	Dibutyl phthalate	130.5675	317.12072	Benzene and substituted derivatives	84-74-2	HMDB0033244	-	-	-	-
M252T146_3_POS	249221.562944294	253303.399873753	182414.367440447	141875.854788315	309944.07335927	191179.114204758	755835.070345038	980384.678426865	1357296.63263595	1403350.77906252	914742.747125013	761817.18711959	221323.062101806	1028904.51578583	2.21688340925101	4.95967352843264e-05	0.00152607782480021	6.06504969310744	Deoxyadenosine	146.3595	252.10929	Purine nucleosides	958-09-8	HMDB0000101	C00559	ko01100//Metabolic pathways;ko00230//Purine metabolism	Global and overview maps;Nucleotide metabolism	Metabolism
M344T86_POS	1928272.65076927	1586461.8089605	2390527.07094678	2190673.00839539	1948381.92961786	2050879.11990842	2317368.52919357	3143414.32866609	3268858.38759414	3852637.36204593	2295504.93056305	2806558.17715122	2015865.93143304	2947390.285869	0.548038417932784	0.00610020933353052	0.0352565370990621	5.95582101825859	Dibucaine	85.925	344.23004	Quinolines and derivatives	85-79-0	HMDB0014668	-	-	-	-
M360T370_POS	1311674.96692908	1199094.9879476	771459.400636706	809110.780054419	986647.897449474	1612562.35255813	624284.550396005	307909.440151468	288559.027360453	213998.827303497	238047.658324097	117753.906230734	1115091.73092923	298425.568294376	-1.90171934342365	0.000276946580493913	0.00423766206043425	5.92697653956569	D-turanose	369.722	360.1491	Fatty Acyls	547-25-1	HMDB0011740	-	-	-	-
M213T158_1_POS	2278019.135642	2605941.25024393	2550973.89541905	2146981.75694949	2955737.70298475	2615327.51357649	1450890.86119805	1705776.20318928	2072474.72806831	2192395.69223839	1430378.5486413	1625925.24966398	2525496.87580262	1746306.88049988	-0.532260149375111	0.00120579552002921	0.0117739384986173	5.46555262397804	Limonene-1,2-epoxide	158.081	213.14872	Oxepanes	1195-92-2	HMDB0035158	C07271	ko00903//Limonene and pinene degradation	Metabolism of terpenoids and polyketides	Metabolism
M335T243_POS	1425627.53056763	941414.336989555	1893079.19583195	2400825.67623037	1425056.36325208	1111386.45062079	527574.312904315	723928.480243872	673453.225702084	751835.049519569	566439.607405797	1116342.74947008	1532898.2589154	726595.570874286	-1.07703746940906	0.00639979987521105	0.0362136598815134	5.33267843691162	Benzyl butyl phthalate	242.612	335.13057	--	--	--	-	-	-	-
M298T104_POS	382181.741454859	358936.5847271	302967.819294964	179085.221989838	334835.846566192	272651.527991671	1343795.76651332	1220206.65623325	647880.290647496	1409519.54151372	730822.197708756	652690.197630376	305109.790337437	1000819.10837449	1.71378086102433	0.000939924014966184	0.00999900118778312	5.33243289363754	S-methyl-5'-thioadenosine	103.659	298.09628	5'-deoxyribonucleosides	2457-80-9	HMDB0001173	C00170	ko01100//Metabolic pathways;ko00270//Cysteine and methionine metabolism;ko00908//Zeatin biosynthesis	Amino acid metabolism;Global and overview maps;Metabolism of terpenoids and polyketides	Metabolism
M135T161_POS	578053.344326872	923075.375451594	753322.028340891	983006.799354393	438416.172681189	780863.233322985	214565.916466842	188954.339827788	221237.476131873	304203.849911224	198584.418069306	199099.3869385	742789.492246321	221107.564557589	-1.74820502291305	0.000118053915082393	0.0024151322920702	4.83958213868066	Diethylene glycol monoethyl ether	161.036	135.10092	--	--	--	-	-	-	-
M127T104_POS	1032150.35974735	876119.696894988	879951.474201401	1341282.43879675	895171.320540416	795821.06434573	1199085.00328619	1526375.53686581	1977306.84591911	1338823.49820678	1357586.33348074	1529864.84029279	970082.725754439	1488173.6763419	0.617363218680608	0.00353064795686531	0.0244518606774108	4.4379309053176	Thymine	103.693	127.04988	Diazines	65-71-4	HMDB0000262	C00178	ko01100//Metabolic pathways;ko00240//Pyrimidine metabolism	Global and overview maps;Nucleotide metabolism	Metabolism
M189T127_POS	550023.794056821	579749.11448184	733032.507516828	982645.436670333	500846.461029997	796503.06609843	256100.130042425	251859.364798544	244504.608996084	346489.376479053	225683.626176043	201429.37197125	690466.729975708	254344.413077233	-1.4407884957912	0.00021167873710016	0.00358250226274058	4.31371697903058	4,6-o-ethylidene-.alpha.-d-glucopyranoside	127.4185	189.07479	--	--	--	-	-	-	-
M319T160_POS	490748.339997823	808004.194918148	553433.832560767	804104.951388964	304646.717420014	701625.013631836	227252.046588586	203286.153017739	185363.939226648	231486.822183775	173855.279713507	189184.710176941	610427.174986259	201738.158484533	-1.59733519600631	0.000520201601876862	0.00664915545611281	4.21528930423371	Albiflorin	160.488	319.13575	--	--	--	-	-	-	-
M391T34_2_POS	399391.875515037	426830.293381862	313480.876708748	337043.801111953	317813.288245348	346604.296688513	38747.0110141937	35126.0460529938	45109.7074447714	40540.3805194086	34310.4357203334	59429.7185961541	356860.738608577	42210.5498913092	-3.07968565752187	1.4779344972478e-08	2.06356604178224e-05	3.93474362340492	Dioctyl phthalate	34.3505	391.28376	--	--	--	-	-	-	-
M522T189_POS	180433.363904676	184845.409985318	332483.888255451	205799.255641505	146393.196729389	216422.356530473	895651.856533368	608106.464875163	347970.869328166	447745.332250923	471344.223743329	833623.535898562	211062.911841135	600740.380438252	1.50906855256423	0.0020150014341463	0.0165253788688797	3.88455181872283	1-oleoyl-sn-glycero-3-phosphocholine	188.9415	522.35301	Glycerophospholipids	3542-29-8	HMDB0002815	-	-	-	-
M379T241_POS	550351.442047637	420125.338443195	793724.41798988	976884.832684696	488386.742822341	451382.940292034	157528.662383009	246044.025240318	195580.688202158	246416.426803875	198660.627376016	386117.641177032	613475.952379964	238391.345197068	-1.36367493317342	0.00303768135763018	0.0220904301853706	3.7715239952955	1h-indole-3-carboxamide, n-1-naphthalenyl-1-pentyl-	240.759	379.15615	--	--	--	-	-	-	-
M573T38_2_POS	524636.948123624	439960.704680453	837375.157769273	420984.831912855	286141.600618821	434748.514566815	638944.744833824	964592.988412983	977667.066926042	951527.543912606	687115.470657578	934511.294299091	490641.292945307	859059.851507021	0.808089990876497	0.0038504361528478	0.0261296305147691	3.69342081077107	2-sdahma [dmed-fahfa]	38.438	573.48563	--	--	--	-	-	-	-
M268T175_2_POS	954484.162028303	1352842.51750474	580024.588448487	769351.244487314	1636366.94663494	623639.744710404	613030.511508921	401155.035069577	686825.450725229	588906.686764539	724223.453462369	436099.144582822	986118.200635698	575040.047018909	-0.778098153066695	0.0469089024652191	0.137381342563319	3.3786433460009	Adenosine	174.761	268.10351	Purine nucleosides	58-61-7	HMDB0000050	C00212	ko01100//Metabolic pathways;ko00230//Purine metabolism	Global and overview maps;Nucleotide metabolism	Metabolism
M604T38_1_POS	200502.423668507	243400.618357398	235916.38772229	163673.454939354	149072.558305239	215764.520183666	479279.505260511	271705.626562461	404914.224007458	422200.801502005	444365.186065491	600831.112252995	201388.327196076	437216.07594182	1.11836638350101	0.000475721309085918	0.00625559655048299	3.13884362345225	1,2-dioleoyl-sn-glycerol	38.451	603.532	--	--	--	-	-	-	-
M246T68_2_POS	417785.820246777	846733.687214512	468434.510525593	531387.543614983	433772.961538209	585417.767265607	230979.049300829	337149.009311911	304030.91911292	385398.867272641	302285.818227865	224269.920546182	547255.38173428	297352.263962058	-0.880041176947395	0.00503382256472681	0.031202440220629	3.13003185290125	2,4,6-tri-tert-butylaniline	67.734	246.24217	--	--	--	-	-	-	-
M427T35_POS	259323.607480991	247542.472075705	303268.660934606	148868.642489207	165633.064722861	281161.717979267	353335.509851289	336348.708642965	545720.497737843	557490.804376599	419692.220345702	548518.796810867	234299.694280439	460184.422960878	0.973857078058608	0.000999675670779148	0.0103775948644555	3.04515550489071	Echinocystic acid	35.345	427.35564	--	--	--	-	-	-	-
M288T41_2_POS	853364.425706433	1336551.56373485	831134.351606498	1243338.92065143	1298373.21919886	1055107.17698434	787189.038826695	824855.047590969	735857.321395864	825662.846316691	626555.439984944	1067451.33795282	1102978.27631374	811261.838677997	-0.443164845128837	0.023376629440961	0.0866922147594734	3.03406561517241	C17-sphinganine	40.7975	288.28933	--	--	--	-	-	-	-
M787T146_POS	230940.096383333	65697.523603232	359850.237556269	15917.7915386389	60062.4456913469	95327.7030390423	629803.900625238	663657.87801468	142218.390410081	277187.480745645	483560.653096355	360776.627418107	137965.966301977	426200.821718351	1.62722095042149	0.0155407604590792	0.0671269506295106	3.01882353468172	1,2-dioleoyl-sn-glycero-3-phosphatidylcholine	146.411	786.59814	--	--	--	-	-	-	-
M361T137_1_POS	696562.612085061	330045.215734666	269289.815364475	500435.773016817	440699.525930679	450754.882110288	388372.941352216	123867.702838874	124103.232196624	185652.697966989	134546.780646829	232099.364606045	447964.637373664	198107.119934596	-1.1771041181101	0.00688757449187941	0.0378986241745286	2.97392999642109	Ritonavir	136.553	361.14634	Carboxylic acids and derivatives	155213-67-5	HMDB0014646	-	-	-	-
M175T583_POS	322674.172434609	379191.713878822	509733.475836147	342832.986731676	360106.873805671	396454.132863083	425014.533394233	923705.02698468	519840.154471961	678122.511908568	556967.090538995	719687.61093305	385165.559258335	637222.821371914	0.726319230168255	0.00837219079207618	0.0438064326006828	2.92970273052521	L-Arginine	583.255	175.11853	Carboxylic acids and derivatives	-	HMDB0062762	C00062	ko01100//Metabolic pathways;ko01110//Biosynthesis of secondary metabolites;ko01130//Biosynthesis of antibiotics;ko01230//Biosynthesis of amino acids;ko02010//ABC transporters;ko00330//Arginine and proline metabolism;ko00970//Aminoacyl-tRNA biosynthesis;ko00220//Arginine biosynthesis;ko00261//Monobactam biosynthesis;ko00472//D-Arginine and D-ornithine metabolism	Amino acid metabolism;Biosynthesis of other secondary metabolites;Global and overview maps;Membrane transport;Metabolism of other amino acids;Translation	Environmental Information Processing;Genetic Information Processing;Metabolism
M163T370_2_POS	319246.495513904	289843.660364726	171151.332462072	196648.384126958	252855.711680421	396786.538970006	153981.973698372	70941.4978514751	75822.3357418929	55484.045128154	58619.5208193889	28760.0851467605	271088.687186348	73934.9097310072	-1.87443728384175	0.0004098678244954	0.00563820640346505	2.88596728912567	D-(+)-mannose	369.722	163.05868	--	--	--	-	-	-	-
M149T33_POS	551815.016320947	346124.050099072	220498.366953457	255225.829095801	305906.584386214	297118.114948921	152215.919549462	129566.316735389	191982.309245309	86031.7430743068	111539.411129674	102594.028148275	329447.993634069	128988.287980403	-1.35281066446321	0.00259588357853359	0.0197790038009688	2.81679335421539	Monobutyl phthalate	33.0275	149.02225	Benzene and substituted derivatives	131-70-4	HMDB0013247	-	-	-	-
M91T158_2_POS	178695.404542677	342970.280991627	303980.252635799	252813.754377275	133421.464483086	225726.319607466	64585.2470686534	68134.8687634835	61562.853401919	93483.6817981482	60250.1104456261	59318.546038132	239601.246106322	67889.217919327	-1.81938104048959	0.000328188846358293	0.0048108522491104	2.7566836627319	Benzyl alcohol	157.5805	91.07442	Benzene and substituted derivatives	100-51-6	HMDB0003119	C00556	ko01120//Microbial metabolism in diverse environments;ko01220//Degradation of aromatic compounds	Global and overview maps	Metabolism
M196T161_POS	172664.642250561	163968.604543992	104866.835136557	315758.440124876	438041.015940311	256389.467970551	23670.3293487121	32941.1928553332	47719.7758057778	52745.9010546612	23867.8462634602	48177.5648188947	241948.167661141	38187.1016911399	-2.66354068118042	0.00219533699264907	0.0176670851641859	2.72385477601112	Salicyluric acid	161.123	196.08179	Benzene and substituted derivatives	487-54-7	HMDB0000840	-	-	-	-
M371T92_POS	340188.67284307	305230.922013289	485585.689983302	408207.532041969	270541.342635631	384270.4960133	531855.380017417	481032.510736285	601640.895372932	709662.051699781	473803.929126476	486859.312565646	365670.77592176	547475.679919756	0.582249546032221	0.00418747418835299	0.0276442592694462	2.65855557430991	Methyl (1-(cyclohexylmethyl)-1h-indole-3-carbonyl)-l-valinate	91.938	371.22664	--	--	--	-	-	-	-
M103T217_POS	356135.441399631	304457.301400875	304481.422111452	298918.221423785	229207.854123597	283753.916614882	137816.670854456	137595.628662721	140125.891202334	173990.156742565	141788.965955253	154650.900700339	296159.026179037	147661.369019611	-1.00407961708719	7.78887305718871e-06	0.000520419116300375	2.64718480422336	Phenylacetaldehyde	217.41	103.05328	Benzene and substituted derivatives	6314-97-2	HMDB0041610	C00601	ko01100//Metabolic pathways;ko01120//Microbial metabolism in diverse environments;ko00360//Phenylalanine metabolism	Amino acid metabolism;Global and overview maps	Metabolism
M455T211_2_POS	139236.53731647	191584.11301002	254560.516097228	228645.017448673	270717.602833764	104489.450358559	50662.4533765893	101968.561410198	23629.0700906152	33959.4470970917	32897.8030886251	27637.1300555497	198205.539510786	45125.7441864448	-2.13497465462128	0.000399538408764973	0.00555080102724471	2.52404937419472	2'-deoxycytidine	211.12	455.18762	Pyrimidine nucleosides	951-77-9	HMDB0000014	C00881	ko00240//Pyrimidine metabolism	Nucleotide metabolism	Metabolism
M130T170_2_POS	128199.235740911	200073.761886519	104245.697539719	107213.612196601	235126.560693475	197447.220526793	15442.2666947023	24013.0535082798	19253.662573519	20627.3609971742	17974.7559698946	14486.4227569334	162051.014764003	18632.9204167505	-3.12052233801002	9.0192495165528e-05	0.00207605169976992	2.49649244469987	Indole-3-carbinol	170.031	130.06399	Indoles and derivatives	700-06-1	HMDB0005785	-	-	-	-
M307T35_POS	172678.101505849	254592.328748319	109384.128831233	280337.759331439	289723.872515852	126498.645273442	49940.1968768791	40116.6851825601	61196.3221983204	44528.6482572653	66979.2034285765	53151.9090859809	205535.806034356	52652.1608382637	-1.96482509958137	0.000882562987758824	0.00958424694060848	2.48527480030625	Oxandrolone	34.784	307.22586	Steroids and steroid derivatives	53-39-4	HMDB0014759	-	-	-	-
M104T375_POS	452807.492890417	474983.329015164	499090.751795698	578332.44587238	558076.453803707	527328.053423845	323197.60082529	386613.991292547	369741.09437519	398676.519504078	389612.03178004	392235.906443355	515103.087800202	376679.52403675	-0.451523576563859	0.000121610135032828	0.00246979128784853	2.42290232306938	.gamma.-aminobutyric acid	374.6635	104.07019	Carboxylic acids and derivatives	56-12-2	HMDB0000112	C00334	ko01100//Metabolic pathways;ko01120//Microbial metabolism in diverse environments;ko00330//Arginine and proline metabolism;ko00760//Nicotinate and nicotinamide metabolism;ko00410//beta-Alanine metabolism;ko00250//Alanine, aspartate and glutamate metabolism;ko00650//Butanoate metabolism	Amino acid metabolism;Carbohydrate metabolism;Global and overview maps;Metabolism of cofactors and vitamins;Metabolism of other amino acids	Metabolism
M133T162_POS	126649.79815646	179591.615594916	161122.98754963	189914.641090468	135368.367339496	179813.550589148	46765.711904835	45104.8958195924	44272.38366539	51859.1950302369	35236.8267226461	19988.4281427934	162076.82672002	40537.9068809156	-1.99933432893398	1.01257503608628e-06	0.000201972556305066	2.40177620699843	1-methyl-3-phenylpropylamine	161.575	133.08453	--	--	--	-	-	-	-
M282T108_POS	76127.7734812842	109256.529013085	253933.897434803	84361.3112052206	43172.2558540617	102241.928190831	114614.333525855	406371.72258214	364383.613420188	554882.949761617	201592.011903561	137304.460254987	111515.615863214	296524.848574725	1.41090725750401	0.037159682012276	0.117385081469775	2.3593369140735	2'-o-methyladenosine	108.106	282.11896	Purine nucleosides	2140-79-6	HMDB0004326	-	-	-	-
M236T330_POS	21551.8012334202	19866.9927678144	41577.1210480885	17302.3234617481	38196.6206261369	19727.5084391398	148000.438205056	112124.993560803	108124.778417791	186324.369749952	127099.900972175	159079.263840213	26370.394596058	140125.624124332	2.40972973446885	5.44942684882258e-06	0.000447574249274619	2.31921893221525	4-fluoro-.alpha.-pyrrolidinobutiophenone	330.1325	236.14807	--	--	--	-	-	-	-
M145T127_POS	165859.37235544	256415.256375643	211550.980140121	166248.097352448	149994.146135869	220250.302702029	74951.2746971241	78114.8308957652	78447.232801144	105875.659108991	73645.5526914911	61242.0947138182	195053.025843592	78712.7741513889	-1.30919668678927	6.4827428339763e-05	0.00175412232747533	2.30413196986796	Erythritol	126.611	145.04854	Organooxygen compounds	149-32-6	HMDB0002994	C00503	ko02010//ABC transporters	Membrane transport	Environmental Information Processing
M87T374_POS	346447.438633208	376815.52331331	411019.794697723	453954.353633289	446308.333103242	419870.4549043	230103.907742279	278589.331293388	296308.282335759	316699.217117434	275547.711107794	300811.883223468	409069.316380845	283010.05547002	-0.531492013544747	0.000122175057702479	0.00247227426546502	2.30212410674544	3-hydroxybutyric acid	374.205	87.04365	Hydroxy acids and derivatives	300-85-6	HMDB0000357	C01089	ko01100//Metabolic pathways;ko00650//Butanoate metabolism;ko00072//Synthesis and degradation of ketone bodies	Carbohydrate metabolism;Global and overview maps;Lipid metabolism	Metabolism
M351T36_1_POS	200690.489524117	304740.702093205	172231.832380372	302232.342863108	241477.745083344	160849.059129812	68385.7110876484	95793.0370736617	119445.719750804	131468.259448285	112575.700533996	100650.74531059	230370.36184566	104719.862200831	-1.13742001571573	0.000970788913662449	0.0102492553550185	2.27793154782658	Tetrahydrocorticosterone	35.8715	351.25212	Steroids and steroid derivatives	68-42-8	HMDB0000268	-	-	-	-
M112T211_2_POS	130324.771920138	199319.963313171	269989.520250119	271859.400058285	224853.996331255	126958.431765477	78619.4586839219	131197.695419134	60858.6676109805	63042.9233239298	68587.9203551307	52857.1780028113	203884.347273074	75860.6405659847	-1.42632756129947	0.00123352887429564	0.0119605186856617	2.26736765203705	2'-deoxycytidine 5'-monophosphate	210.9425	112.04973	Pyrimidine nucleotides	1032-65-1	HMDB0001202	C00239	ko01100//Metabolic pathways;ko00240//Pyrimidine metabolism	Global and overview maps;Nucleotide metabolism	Metabolism
M189T537_POS	247756.738018457	380779.531321002	346823.221133197	515558.239251368	457966.280501319	386826.210328025	226548.973892298	278011.489015214	279748.361080245	284878.024162019	209557.093107202	178750.346500371	389285.036758895	242915.714626225	-0.680371068437013	0.00571179115392992	0.0339755864568292	2.25896980344313	N6,N6,N6-Trimethyl-L-lysine	537.2575	189.1584	Carboxylic acids and derivatives	19253-88-4	HMDB0001325	C03793	ko00310//Lysine degradation	Amino acid metabolism	Metabolism
M89T128_POS	154517.194139176	158193.153747206	189892.864020154	162732.862854425	140954.271432599	219673.80741238	57529.4519250209	41613.8060733559	63434.7238449202	103847.461205013	60337.2462859239	46086.6147242111	170994.02560099	62141.5506764075	-1.46031577139848	2.44992848783411e-05	0.000946472518694886	2.20466808657652	Isobutyric acid	127.7805	89.05923	Carboxylic acids and derivatives	79-31-2	HMDB0001873	C02632	ko01120//Microbial metabolism in diverse environments;ko01220//Degradation of aromatic compounds	Global and overview maps	Metabolism
M164T122_POS	620041.027501535	348602.225533126	540656.65870014	284977.671202537	386202.611324132	321018.686501942	236960.355375963	222316.04645272	303966.463452012	266466.128944316	345989.108416795	218222.70872352	416916.480127235	265653.468560888	-0.650212851209228	0.0265604421336487	0.0943639117788981	2.19022500601926	L-Tyrosine	122.425	164.06991	Carboxylic acids and derivatives	60-18-4	HMDB0000158	C00082	ko01100//Metabolic pathways;ko01110//Biosynthesis of secondary metabolites;ko01130//Biosynthesis of antibiotics;ko01230//Biosynthesis of amino acids;ko01210//2-Oxocarboxylic acid metabolism;ko00350//Tyrosine metabolism;ko00360//Phenylalanine metabolism;ko00970//Aminoacyl-tRNA biosynthesis;ko00940//Phenylpropanoid biosynthesis;ko00400//Phenylalanine, tyrosine and tryptophan biosynthesis;ko00730//T…	Amino acid metabolism;Biosynthesis of other secondary metabolites;Global and overview maps;Metabolism of cofactors and vitamins;Metabolism of other amino acids;Translation	Genetic Information Processing;Metabolism
M295T163_POS	74232.2011777371	126034.944558833	105246.360996384	121754.407493026	132423.91799752	111698.084913204	16104.0048570052	20363.7028795497	16462.5216480189	24077.0021214162	16637.1680391857	14010.2515687439	111898.319522784	17942.4418523199	-2.64074021987549	7.45715502494645e-07	0.000170101185840486	2.09809225835858	1-hexanone, 1-oxazolo[4,5-b]pyridin-2-yl-6-phenyl-	162.551	295.13824	--	--	--	-	-	-	-
M343T145_POS	116820.876079607	142927.29924508	109697.183922946	146878.026665105	95692.226191291	128976.385786202	38577.1020371068	30597.1385508642	32286.0889849606	41267.7922530379	37764.0017145644	28215.4519744082	123498.666315038	34784.595919157	-1.82797499534674	9.15728230640852e-07	0.00018942008030108	2.06506603137185	Mycophenolic acid	145.2095	343.13552	Isocoumarans	24280-93-1	HMDB0015159	-	-	-	-
M367T154_POS	219350.612668226	231620.737865656	162041.723295459	312498.312976108	226158.968982068	227469.525006115	103553.017837787	92308.0536178673	166350.682075884	168734.228309725	78445.3518356667	132364.657985553	229856.646798939	123625.998610414	-0.894752210735098	0.00174443550103791	0.0151875538708754	2.01685098070898	Ouabain	154.4635	367.20696	Steroids and steroid derivatives	-	HMDB0031448	-	-	-	-
M151T242_POS	138912.530906351	135473.860673812	190862.930725375	269261.295794753	174130.818973486	137621.525637488	54230.217732909	76402.2417744324	64178.1243025961	82933.5453452241	60046.4903409019	97497.5397767194	174377.160451878	72548.0265454638	-1.2652028156869	0.00098082589188508	0.0102775095800716	2.01151900849594	Triethylene glycol	242.089	151.09543	--	--	--	-	-	-	-
M398T112_POS	74386.7836460837	82195.8553784823	135558.011204628	81379.1302285076	62568.9092526511	89430.024000611	129791.471924791	271006.102668291	158972.799067671	227182.356084737	122500.704537006	186433.531966562	87586.4522851606	182647.827708176	1.06028495662356	0.00420175875123473	0.027705811836654	1.86531571257838	Salmeterol	112.156	398.28832	Benzene and substituted derivatives	89365-50-4	HMDB0015073	-	-	-	-
M233T128_POS	75583.9299814846	108602.139960829	96923.4816223549	141514.591213762	138530.694277958	116745.328843026	37330.2865376027	20797.4958034527	34582.7904661006	52206.0491238848	35320.3177915564	26714.7858327034	112983.360983236	34491.9542592168	-1.71177854610033	3.53292805294774e-05	0.0012409687531895	1.84520982762431	Fluometuron	127.9625	233.10071	--	--	--	-	-	-	-
M105T114_POS	86515.6271369794	123234.787109454	105543.5626596	104593.67240947	94607.9016754116	105558.638589055	30526.3878877015	21621.9109670357	28793.0484286379	37760.0041777068	30414.5926171667	49052.9809486979	103342.364929995	33028.1541711578	-1.64566355471812	6.12944702196614e-07	0.000151181693542348	1.83347529807218	3-methylbenzyl alcohol	113.535	105.06862	Benzene and substituted derivatives	17369-57-2	HMDB0041473	C07216	ko01100//Metabolic pathways;ko01120//Microbial metabolism in diverse environments;ko01220//Degradation of aromatic compounds	Global and overview maps	Metabolism
M213T422_POS	49369.3443475742	98739.6281455949	101209.252854192	62006.0656297208	63336.2515014926	52909.3734786019	109200.938485369	147712.774364904	144398.80927595	302650.339491039	114993.782905779	167587.419604328	71261.6526595294	164424.010687895	1.20622314270991	0.0121564512208143	0.0570535966960067	1.80636390504269	Pro-pro	422.352	213.12231	--	--	--	-	-	-	-
M87T192_POS	153602.246836812	116565.785667169	196514.294515731	311117.790804869	290809.321200529	292357.969781337	90343.8964526241	183854.804682349	116597.074304621	114841.771630209	80516.6839309244	140551.64892962	226827.901467741	121117.646655058	-0.90518903429246	0.0168710890949491	0.0708991968361856	1.80215882500688	Diacetyl	192.1185	87.0432	Organooxygen compounds	431-03-8	HMDB0003407	C00741	ko00650//Butanoate metabolism	Carbohydrate metabolism	Metabolism
M448T392_POS	89014.3931584441	156004.273586952	94157.85249553	130726.194379723	122063.700138353	106976.44518299	38402.9055762033	39396.8926562297	42698.8489098636	69432.5807345198	34360.7443036775	34786.6800410889	116490.476490332	43179.7753702638	-1.43178437095592	8.48431410212487e-05	0.00202137932755491	1.801659544986	Sulprostone	392.2385	448.19238	--	--	--	-	-	-	-
M345T128_1_POS	88112.0461687215	90349.8679744073	115624.117157673	95104.8285099996	90213.1963083155	65735.129568436	23049.4887582885	18414.4801654275	25028.1175761495	31912.0619602414	22397.2932959062	14307.405274167	90856.5309479255	22518.1411716967	-2.01250248127947	1.85934323433531e-06	0.000253278828384456	1.7867057077959	3-hydroxy-2',4,4',6'-tetramethoxychalcone	128.4965	345.15204	--	--	--	-	-	-	-
M275T114_POS	425602.12032379	330256.051794415	445178.009140474	533845.568502004	340984.529671864	311074.438925856	201575.838003473	264539.515694269	398281.675303373	288135.090527552	271947.039292739	317259.951749562	397823.453059734	290289.851761828	-0.454634192815652	0.0346413353451157	0.111898124871296	1.78586045027799	Empenthrin	113.523	275.19992	--	--	--	-	-	-	-
M335T442_POS	162629.802965806	258834.139947957	199007.554314183	367716.107091435	363805.270780092	252694.873345598	145424.104243869	191494.350585215	147264.423012876	259712.172868959	118788.384200239	110615.799634216	267447.958074178	162216.539090896	-0.721337269233957	0.0284061664888132	0.0987848317808355	1.73763008898303	(2s,3s)-3,5,7-trihydroxy-6-methyl-2-(3,4,5-trihydroxyphenyl)-2,3-dihydrochromen-4-one	441.815	335.07266	--	--	--	-	-	-	-
M293T329_2_POS	91274.3414588406	88094.6626614703	89520.4321029229	143362.644051123	141076.760681394	95089.1066649104	43497.1329216666	37361.3155645227	42051.5377639373	37751.1659031277	38483.5536095793	52280.297901026	108069.657936777	41904.1672773099	-1.3667958941553	0.00013803755503461	0.00260829225569939	1.66413267683647	Coumarin	329.4335	293.062	Coumarins and derivatives	91-64-5	HMDB0001218	C05851	ko01110//Biosynthesis of secondary metabolites;ko00940//Phenylpropanoid biosynthesis	Biosynthesis of other secondary metabolites;Global and overview maps	Metabolism
M147T185_2_POS	153514.217956224	178060.981783559	139482.439315495	317655.052037984	312170.265867807	268093.428419883	79327.7483511781	98753.2724162309	134274.354701279	236026.865255174	112011.704318293	106929.381939229	228162.730896825	127887.221163564	-0.835191041285229	0.0314127731655895	0.105496294726288	1.6586994652733	Bisdemethoxycurcumin	184.6475	147.04322	Diarylheptanoids	24939-16-0	HMDB0002114	C17743	ko01110//Biosynthesis of secondary metabolites;ko00945//Stilbenoid, diarylheptanoid and gingerol biosynthesis	Biosynthesis of other secondary metabolites;Global and overview maps	Metabolism
M501T187_POS	63924.6964343673	56673.1876390927	37899.0575174942	70306.7633294383	56002.6561450977	61292.1942415881	1605.24382608281	1668.37380210783	1461.04170411951	1927.81781354887	1698.77222740262	2203.54937550187	57683.0925511797	1760.79979146059	-5.03384572895985	2.09197794748586e-07	9.73641403059042e-05	1.63538133034534	Benzenesulfonamide, n-[2-[[[3-(4-chlorophenyl)-2-propen-1-yl]methylamino]methyl]phenyl]-n-(2-hydroxyethyl)-4-methoxy-	187.088	501.15635	--	--	--	-	-	-	-
M132T356_POS	54307.1015541848	64348.1429964748	88045.1167534864	53718.470260058	45719.0193198032	56873.4994488754	4130.83011537633	4122.98355392218	5193.18805234315	4045.4355169642	6046.40184226003	3392.99202804286	60501.8917221471	4488.63851815146	-3.7526304300413	3.15373867651099e-06	0.000333526234716597	1.62680627276871	Creatine	355.58	132.07551	Carboxylic acids and derivatives	57-00-1	HMDB0000064	C00300	ko01100//Metabolic pathways;ko00260//Glycine, serine and threonine metabolism;ko00330//Arginine and proline metabolism	Amino acid metabolism;Global and overview maps	Metabolism
M362T66_POS	113894.144561966	237425.696742408	157091.979136241	158486.027948095	89295.0622510512	152904.56170859	49907.3274689207	113449.770041811	93945.9112398373	104130.708991363	58688.2495728877	63288.5890561034	151516.245391392	80568.4260618205	-0.911186008775882	0.01234741903288	0.0574190968348333	1.6212446133713	(1s,2r-d-erythro-2-n-myristoylamino)-1-phenyl-1-propanol	66.0185	362.32508	--	--	--	-	-	-	-
M474T144_POS	4878.49313531655	8887.38855304839	5832.88881393912	3495.80605389469	5477.77616331749	3887.22396351331	78100.6137261598	29378.140648354	87624.2569738437	68461.4575106163	46173.0921531436	54187.3249943994	5409.92944717159	60654.1476677528	3.48692461888336	9.45742828151779e-05	0.00209617658010923	1.5837262775953	N-nervonoyltaurine	143.7955	474.37702	--	--	--	-	-	-	-
M171T128_POS	44871.2304288288	114907.622139223	96202.3066377951	69943.4375692098	73013.4758490468	90661.5113611138	24584.7911099119	21995.7869080944	22058.7757368812	28427.840830017	22387.0279382848	27389.322987765	81599.9306642029	24473.9242518257	-1.73732247858466	0.000195878561451489	0.00336609774063558	1.58362170163437	4-chloro-2,3,5-trimethylphenol	128.066	171.06419	--	--	--	-	-	-	-
M220T278_POS	47531.2567497373	54471.9337610842	44562.965074565	67242.9395512942	64076.4087653748	65804.0964564681	1499.29290704088	4392.03976206174	5282.42002287019	6394.2854479518	4691.59586312302	5127.27515894217	57281.6000597539	4564.48486033163	-3.64954783778361	1.41218142960504e-07	8.76337031593791e-05	1.57862141480655	Pantothenic acid	278.1225	220.11674	Alcohols and polyols	79-83-4	HMDB0000210	C00864	ko01100//Metabolic pathways;ko01110//Biosynthesis of secondary metabolites;ko00410//beta-Alanine metabolism;ko00770//Pantothenate and CoA biosynthesis	Global and overview maps;Metabolism of cofactors and vitamins;Metabolism of other amino acids	Metabolism
M307T370_POS	92675.8407321505	84745.1696916406	48953.2809704051	56270.5062150552	68826.3158071406	113166.091638979	41941.6193147628	20519.5924996851	24351.700959318	14823.516221646	17592.0990982073	8436.84144538903	77439.5341758952	21277.5615898347	-1.86373744700516	0.000424746446480155	0.00577179781895782	1.54307257344611	Fluconazole	369.663	307.10056	Benzene and substituted derivatives	86386-73-4	HMDB0014342	-	-	-	-
M425T36_POS	46031.2201411229	33415.8700455458	57391.3348090824	15144.0190690794	37989.977182094	65089.3208173274	103630.247400588	85370.3255463619	109240.720379573	124952.020747415	81742.068397415	78213.5652497944	42510.290344042	97191.4912868579	1.1930179047988	0.000389700683615154	0.00544119579497659	1.54283123873311	Cholest-5-ene-3.beta.,4.beta.-diol	35.6365	425.33952	Steroids and steroid derivatives	-	HMDB0013643	-	-	-	-
M785T146_POS	53162.1740624677	29180.6482211003	128818.094238491	3756.65378581105	10373.6327407888	58725.2816761583	129436.847701162	195549.724621479	66496.8326868568	151332.768942482	104347.589722857	85151.5654680549	47336.0807874695	122052.554857149	1.36649032702319	0.0190306360766979	0.0767010106210741	1.5332164551624	Arachidonoylthiophosphorylcholine	145.7315	784.57704	--	--	--	-	-	-	-
M707T370_POS	77454.3141293239	80299.4199834229	46135.3657172154	50952.177234003	69376.1443525827	88237.5452894496	39618.5189779642	21373.8357975687	20366.6779927314	11317.93713123	14183.142807669	7829.78344340073	68742.4944509996	19114.9826917607	-1.846498309728	0.000133303102892273	0.00256909985432515	1.47718647200634	4.alpha.-mannobiose	369.7485	707.21946	--	--	--	-	-	-	-
M779T147_POS	45411.4845826859	43879.8927068435	120908.854799587	13420.2310190264	8006.82669867889	57176.0615728547	80538.99416243	181843.038101362	70924.8523395549	205062.573181724	72237.6800063401	111604.460489568	48133.8918966127	120368.599713497	1.32233410539849	0.0329346076304838	0.108274835033913	1.46355831335911	1,2-di-(9z,12z,15z-octadecatrienoyl)-sn-glycero-3-phosphocholine	147.167	778.53613	--	--	--	-	-	-	-
M259T131_POS	83479.2443852317	125268.43886647	57127.1714058489	81375.7592268796	86763.2035963392	69591.254241665	44301.2743561141	44294.765374846	28204.5021175734	37213.0478159688	21179.681665835	33146.5218267043	83934.1786204057	34723.2988595069	-1.27335439004345	0.000653389821033604	0.00774773280355134	1.45244692199237	Acadesine (drug)	130.545	259.11679	--	--	--	-	-	-	-
M183T120_POS	64088.3992699009	84945.5910155614	67453.4800912137	93065.2493735653	86062.5470109008	76225.6444357908	24270.056953706	22393.7549468907	24785.830532325	56766.9588794936	31447.5866811018	25074.1943323748	78640.1518661555	30789.7303876486	-1.35281687336428	4.97307366362824e-05	0.00152607782480021	1.447103914275	Triethyl phosphate	119.9635	183.10045	--	--	--	-	-	-	-
M128T65_POS	50227.2078609096	22190.8438908221	23207.9013078736	98822.4910995688	137324.185654684	78900.5441950828	3069.43494065572	6465.86821913634	6360.7521512888	2093.11022819399	6852.21509760549	10975.5035368271	68445.5290014902	5969.48069561791	-3.51927896747665	0.00718649924312001	0.0392342114103864	1.43587048512238	Ammeline	65.3695	128.04436	--	--	--	C08733	ko01120//Microbial metabolism in diverse environments	Global and overview maps	Metabolism
M144T46_POS	39024.9528445407	40635.6217139877	45960.9983505831	53086.7718223925	45405.9248532719	48237.3473534858	2587.14347617089	2086.51369731133	3468.0108849733	4201.58566864901	3297.88625802189	856.84748754287	45391.9361563769	2749.66457877821	-4.04510848102914	2.25496790145239e-09	1.25939957296116e-05	1.43362820035223	5-(2-hydroxyethyl)-4-methylthiazole	46.038	144.0462	Azoles	137-00-8	HMDB0032985	C04294	ko01100//Metabolic pathways;ko00730//Thiamine metabolism	Global and overview maps;Metabolism of cofactors and vitamins	Metabolism
M196T67_POS	43724.8666553604	26942.6227357833	34510.2545344125	108513.966515861	75061.350249735	67790.2622738266	1766.40826118468	5091.92918741431	6444.24040284132	8665.55317303032	3909.05485570995	7048.65249654716	59423.8871608298	5487.63972945462	-3.43678530591225	0.00151317618222542	0.0137416080938683	1.42931868158552	3-aminopyridine-2-carboxaldehyde thiosemicarbazone	66.8695	196.08216	--	--	--	-	-	-	-
M367T414_POS	64091.2104849587	77663.6793856669	39527.8896754209	84127.5679861433	80377.0729515028	66887.8874833409	18928.8549860359	17839.8346009391	32690.6040462732	25070.010345501	20182.9459872977	21703.9872011266	68779.2179945056	22736.0395278622	-1.59699174491286	6.44387995339257e-05	0.00175412232747533	1.4211942414289	Atovaquone	414.119	367.11917	Naphthalenes	95233-18-4	HMDB0015249	-	-	-	-
M91T169_POS	38973.5776264493	194979.353129916	41248.2338306802	147428.213723273	122313.249149895	141796.774525188	41915.508052047	61045.1906056549	48107.859936419	50969.1507213644	53111.2274233682	60189.9964661128	114456.566997567	52556.4888674944	-1.12285943844473	0.0363497160684059	0.115386987331156	1.38552273126347	O-toluidine	169.0415	91.05336	Benzene and substituted derivatives	95-53-4	HMDB0041965	-	-	-	-
M167T135_POS	15140.7410871949	23365.5538397197	5133.45069781169	2825.86064009018	7828.51068855932	3861.16165335578	50105.0973351534	44418.1704484965	66875.3712998703	98318.6295644044	36946.0267628136	39089.6138680521	9692.54643445526	55958.8182131317	2.52941784805864	0.000996415422431754	0.0103630914977306	1.38383572766929	Bendiocarb	135.3595	167.09106	--	--	--	-	-	-	-
M267T63_POS	90043.5533056292	107292.11165566	84591.4371266322	192687.942397171	113452.849742628	86836.8917930567	54593.5127228689	42578.9924675197	64466.8043737622	64043.8298609107	66756.5469659402	54542.9560843847	112484.131003463	57830.4404125644	-0.959820489535193	0.00968420826191434	0.0485950612244309	1.36812917771365	Tributyl phosphate	62.733	267.19401	--	--	--	-	-	-	-
M191T187_POS	22233.0505696828	35660.7733109293	21257.259260035	24921.4041930504	19788.8906186263	21946.1636012791	73141.8188492697	61016.8021488842	54376.0477236099	82144.2745982733	66231.7421426803	52100.5420089647	24301.2569256005	64835.2045786137	1.41574645262794	1.59421519979296e-05	0.000754550160240992	1.35555733136734	(3-Carboxypropyl)trimethylammonium cation	187.112	191.0905	--	--	--	-	-	-	-
M293T335_POS	48903.0690048499	49586.8952112507	52297.343822796	28135.7399470794	80790.3542443355	119688.953056248	71508.1964707867	91275.4189287535	186260.950423936	176406.333823583	88802.3801885892	103874.537120394	63233.7258810933	119687.969492674	0.920512012077907	0.0402024455606477	0.123676386154809	1.34722970710141	Ala-Gly	335.38	293.15937	Carboxylic acids and derivatives	687-69-4	HMDB0006899	-	-	-	-
M409T387_POS	44557.0185197535	105208.751490333	77544.3323099938	50914.5864467272	57499.9107073636	45771.5561356941	17299.8411423608	20370.2949965266	24240.6269741026	24190.1785374712	21183.3029664739	17603.552807644	63582.6926016442	20814.6329040965	-1.61103599835314	0.00136127550501999	0.0126712061592278	1.33539637490335	Nodakenin	387.439	409.12953	--	--	--	-	-	-	-
M110T41_POS	42667.1718684817	9412.9173988118	60167.5977566726	137573.322594757	70904.2326574195	72117.0949758304	10611.7515404945	4672.16016093337	7688.07872201379	3320.99508821701	13805.206715419	24687.7080562031	65473.7228753288	10797.6500472135	-2.60019864898344	0.0110471873846065	0.0534186506866035	1.33484620820333	5-hydroxy-2-methylpyridine	40.609	110.05872	--	--	--	-	-	-	-
M753T192_POS	25306.6276089357	33898.3922278735	27770.6183573371	25604.1420660739	37611.7423729991	38051.8555961263	93242.9258007322	60132.7201205906	59259.0152659274	70556.9925312686	69803.5193535675	63586.3655404034	31373.8963715576	69430.256435415	1.14599978915029	5.30884185304389e-05	0.00158555517375669	1.31363966309656	1,2-dipalmitoleoyl-sn-glycero-3-phosphocholine	192.101	752.52152	--	--	--	-	-	-	-
M157T204_POS	24960.2041766434	19039.6164138749	14763.0109827677	6693.95711554599	25948.3272069837	6738.80163116705	78568.5269856068	67142.2646006616	48924.8911746263	37119.5546706556	32052.695495104	103382.677116596	16357.3195878305	61198.4350072084	1.90355840150859	0.00318375171168571	0.0227791745550012	1.30203699166328	Indole-3-acetonitrile	204.0315	157.096	Indoles and derivatives	771-51-7	HMDB0006524	C02938	ko00380//Tryptophan metabolism	Amino acid metabolism	Metabolism
M304T128_POS	106697.972982552	154945.562847993	63093.4792007666	111866.231411877	112203.528291662	144438.152867008	42242.9392815034	66655.7459042805	102763.157434851	68625.963829918	54270.988794883	72287.2634617774	115540.821266976	67807.6764512022	-0.768882140501373	0.012140103332718	0.0570247915165937	1.29189591711176	Benzalkonium chloride (c12)	127.794	304.29864	--	--	--	-	-	-	-
M421T359_POS	86863.6964648561	174316.963032673	54739.1773989048	96799.9235163012	118641.443174674	94540.9928135128	78640.0812825859	42897.3391846968	32118.1237848875	81069.7908220035	54008.6687242427	37089.2767570009	104317.032733487	54303.8800925696	-0.941847548720086	0.0220815692468162	0.0834973353036348	1.28430758562084	Rhaponticin	359.3365	421.16623	--	--	--	-	-	-	-
M303T125_POS	50475.237258584	45021.4114941002	47063.7250040211	64524.4247187028	42139.2942048265	125850.159279441	19169.3292912815	17408.560154866	16364.730801984	21376.1072138134	16188.784759033	13218.9959200235	62512.3753266126	17287.7513568336	-1.85439159493053	0.00624052063325738	0.0357471652905613	1.27189582159179	Acetyl coenzyme a	124.97	303.14081	Fatty Acyls	72-89-9	HMDB0001206	C00024	ko01100//Metabolic pathways;ko01110//Biosynthesis of secondary metabolites;ko01120//Microbial metabolism in diverse environments;ko01130//Biosynthesis of antibiotics;ko01200//Carbon metabolism;ko01220//Degradation of aromatic compounds;ko00360//Phenylalanine metabolism;ko00630//Glyoxylate and dicarboxylate metabolism;ko00310//Lysine degradation;ko00410//beta-Alanine metabolism;ko00480//Glutathion…	Amino acid metabolism;Carbohydrate metabolism;Endocrine and metabolic diseases;Global and overview maps;Lipid metabolism;Metabolism of other amino acids;Metabolism of terpenoids and polyketides	Human Diseases;Metabolism
M167T34_POS	41547.7116852763	40332.4603740172	33169.6096256542	33165.7067435986	31197.95504345	39225.8685986639	3473.13897837692	3719.27669403337	3440.72183666905	3873.90900711247	3570.87003127815	5634.84413960875	36439.88534511	3952.12678117979	-3.20481728651215	7.18197184178562e-09	1.33704375787909e-05	1.2644300272698	1,2-benzenedicarboxylic acid	33.724	167.03272	Benzene and substituted derivatives	88-99-3	HMDB0002107	C01606	ko01100//Metabolic pathways;ko01120//Microbial metabolism in diverse environments;ko02010//ABC transporters;ko01220//Degradation of aromatic compounds	Global and overview maps;Membrane transport	Environmental Information Processing;Metabolism
M176T354_POS	61220.9462870479	26271.9970194475	135063.500575749	38596.8208436948	14156.5742042797	29199.2630274321	1160.96767443315	2351.17044875195	2027.5801460062	1277.51242882227	2597.61415494172	1335.82635401302	50751.5169929418	1791.77853449472	-4.82398671088376	0.0218238736357621	0.0830630290448078	1.26345564061285	Dl-.alpha.-aminopimelic acid	353.9055	176.09054	--	--	--	-	-	-	-
M144T194_POS	11684.504416733	14273.854959368	19751.9020424947	9691.15695240679	21970.2079566227	21565.4459687332	31155.3286576535	102050.708377163	57356.2182427771	72121.7561583221	42656.2300009948	42344.0100382169	16489.5120493931	57947.3752458546	1.81319460735732	0.00322224463804019	0.0229291828167493	1.24876623677828	3-(2-hydroxyethyl)indole	193.866	144.07942	Indoles and derivatives	526-55-6	HMDB0003447	C00955	ko00380//Tryptophan metabolism	Amino acid metabolism	Metabolism
M465T358_POS	60351.3574626727	116249.786377136	36279.1591774446	63200.0471875804	74612.5897657299	60864.0927642927	38946.0524205733	24876.8976371758	17854.9756335762	39345.2318643241	29387.4227455973	19497.6142759497	68592.8387891427	28318.0324295327	-1.2763369356644	0.00560394347499082	0.0335815711457336	1.23731983307765	Lusitanicoside	357.741	465.19223	Organooxygen compounds	-	HMDB0034120	-	-	-	-
M400T120_POS	15939.550167271	83940.6472007692	20488.1208023132	104076.928201091	162911.018206053	20769.8787343594	3544.04012576618	12732.5235444977	11309.8382623145	20422.0893921358	11196.226294545	10084.2908581322	68021.0238853095	11548.1680795652	-2.55831671158855	0.0434061903492292	0.129846584413736	1.23722354640478	Gln-Pro-Arg	120.484	400.23139	--	--	--	-	-	-	-
M171T84_POS	87799.9624100956	96495.9308290634	101941.118321336	126893.46657858	100589.560841063	93045.6986171243	64239.0020980281	75832.7418054194	75580.6365416556	3816.99869832098	67547.6358232989	69925.2251790904	101127.622932877	59490.3733576356	-0.765448984430788	0.00789772264425365	0.0419284990191603	1.23473958406551	(3s)-3-hydroxyquinidine	83.931	171.07535	--	--	--	-	-	-	-
M107T257_POS	36546.7761738253	43238.208085135	57863.4986043552	108746.928768955	63600.1892368145	39815.3652337118	12394.9052584207	14316.7201933154	14555.1577269112	19004.8833357359	11429.2863486085	27156.5134514027	58301.8276837995	16476.2443857324	-1.82315368026914	0.00395416283347832	0.0265465708231438	1.23345366439623	Diethylene glycol	257.1865	107.06922	--	--	--	-	-	-	-
M172T38_POS	27114.9764860088	90161.953075381	63893.4110628927	98898.3840155752	92871.5154272913	85135.1941258794	36999.4574023399	50810.1915686263	32685.2195609265	25657.7063959117	31589.4551162138	38405.6433939434	76345.9056988381	36024.6122396603	-1.08356788815563	0.00577097634173284	0.0341269363515603	1.20853152813434	Gabapentin	37.8265	172.13199	Carboxylic acids and derivatives	60142-96-3	HMDB0005015	-	-	-	-
M664T320_5_POS	42980.8270153232	97320.4103615524	59051.4434557714	66326.9652446341	80926.1569292912	59965.9642097761	48830.4352032208	37069.734656659	38913.8859387092	10501.8568583781	32256.393695576	16842.2479084025	67761.9612027247	30735.7590434909	-1.14055751653451	0.003450759864611	0.0240753996649309	1.19608482105851	Nicotinic acid adenine dinucleotide (NAAD)	320.376	664.10637	--	--	--	C00857	ko01100//Metabolic pathways;ko00760//Nicotinate and nicotinamide metabolism	Global and overview maps;Metabolism of cofactors and vitamins	Metabolism
M453T380_POS	38083.8769963064	71722.301161793	51144.3029315177	56505.9442820207	62632.601489221	48433.2216022545	18322.9446750052	20867.307886551	24017.4069810149	28710.3615413519	23053.5952017746	19746.1983370234	54753.7080771855	22452.9691037868	-1.28605043680705	7.36550682348877e-05	0.00185837488006852	1.19596480443853	4'-o-.beta.-d-glucosyl-5-o-methylvisamminol	380.38	453.15564	--	--	--	-	-	-	-
M94T81_POS	67781.1330460983	123586.77494825	186112.671647977	114446.374428564	117389.374033855	141521.97593088	50906.5025846042	48864.2003137254	93952.2660762981	73262.9061857173	88161.7342882862	111039.242555836	125139.717339271	77697.8086674112	-0.687593934854268	0.0296148579128386	0.101721390801478	1.19360804714664	Aniline	81.446	94.06413	Benzene and substituted derivatives	62-53-3	HMDB0003012	C00292	ko01120//Microbial metabolism in diverse environments	Global and overview maps	Metabolism
M314T391_POS	55303.5431687715	49790.4676037722	40168.2066302543	30670.184580844	29073.9530515027	31063.8477784228	12532.4588786331	14393.1704352384	7909.1016882061	4819.55344997722	10343.7912717141	4701.16603081283	39345.0338022612	9116.54029243029	-2.10962321410129	9.09617197601728e-05	0.00207605169976992	1.18140622558172	N,o-dimethylcoclaurine	390.639	314.15875	--	--	--	-	-	-	-
M84T402_POS	123617.085108535	140299.885411746	124883.985375705	114771.433664027	161415.567007358	106934.691090987	85952.6673169017	102005.211016435	71161.4416263935	123418.085412291	91351.4636565516	56618.700307889	128653.774609726	88417.9282227436	-0.541082950246568	0.008973421832746	0.0459784962714554	1.17756979559953	1-Aminocyclopropanecarboxylic acid	402.1855	84.04403	Carboxylic acids and derivatives	22059-21-8	HMDB0036458	C01234	ko01100//Metabolic pathways;ko01110//Biosynthesis of secondary metabolites;ko00270//Cysteine and methionine metabolism	Amino acid metabolism;Global and overview maps	Metabolism
M423T238_2_POS	58650.2605204301	47064.9074755868	88860.634329066	87434.5737922516	46968.8443885642	48319.5665055726	19417.640674597	29311.2548639314	21294.1099182615	31429.8028911136	23207.5222966575	39162.3960601592	62883.1311685785	27303.78778412	-1.20357194976635	0.0022350296907389	0.0179348287683574	1.17743604487182	Met(o)-Glu-Lys	237.862	423.18074	--	--	--	-	-	-	-
M396T81_POS	33604.0248550068	82538.1652038476	107113.931439105	65840.1754659273	32685.3520643921	46154.4153174606	63344.9317754954	168067.564606069	75471.5925365656	149258.654346791	99717.966576457	105277.231723669	61322.6773909566	110189.656927508	0.845496217560384	0.0395351177627238	0.122193487938469	1.15962094987359	15-ketobimatoprost	81.061	396.27319	--	--	--	-	-	-	-
M247T383_POS	32555.7084334549	49235.8059715183	52568.5523280735	50675.4934808311	67387.2248263702	53362.82035281	15504.0153268321	20465.5023242429	23036.5391729647	24956.2285398439	16948.8431126566	16898.2100593821	50964.2675655097	19634.889755987	-1.37606659104846	6.70922849022436e-05	0.00178695792700348	1.15545446747065	Val-Glu	383.0585	247.12846	Carboxylic acids and derivatives	-	HMDB0029126	-	-	-	-
M375T147_POS	32315.8898187228	38568.3551419678	30664.4408053098	45404.023033744	54736.1767627118	40522.5953277478	12025.6138735633	8871.81267611495	8981.07507454153	13336.5738039214	10428.6160862511	8790.87290494507	40368.5801483673	10405.7607365562	-1.95585040456086	1.07601359830087e-05	0.000646186660915095	1.15458299522406	Cyhalofop-butyl	146.9625	375.16082	--	--	--	-	-	-	-
M170T40_POS	26168.2293045133	14871.9041617628	44577.108028724	121392.427412841	49836.3834156796	53365.2831962149	4171.45711546427	13200.4218891122	4753.1678001526	3758.20263920797	11111.8292787751	18634.5928101896	51701.8892532893	9271.61192215029	-2.47932491297054	0.0202332321722708	0.0794673710844813	1.14829304552391	Furmecyclox	40.462	170.0797	--	--	--	-	-	-	-
M154T395_POS	28136.0585846562	45756.2152024091	29754.8061532783	39980.9806688469	46835.0115870008	41665.1421324712	8486.57327004854	9123.71636852038	13081.921554458	13878.7600372257	8948.70375577583	13111.6084172783	38688.0357214438	11105.2139005511	-1.80065030047489	1.07193753805971e-05	0.000646186660915095	1.11760653965232	cis-4-Hydroxy-D-proline	395.2965	154.04842	Carboxylic acids and derivatives	2584-71-6	HMDB0060460	C03440	ko00330//Arginine and proline metabolism	Amino acid metabolism	Metabolism
M237T111_2_POS	47914.6453703703	105937.724044341	40178.4907626648	134495.966346406	68842.463811198	89742.8048129097	45339.2733216276	28925.669332457	34829.6423067843	45405.7761831758	36437.3654780868	60140.5639890853	81185.349191315	41846.3817685361	-0.956116514274083	0.0282819764599992	0.0984755851178901	1.11156861488532	3-furancarboxylic acid, tetrahydro-4-methylene-2-octyl-5-oxo-, (2r,3s)-rel-	110.823	237.14753	--	--	--	-	-	-	-
M119T121_POS	32984.2318375875	32673.0549125515	37879.7531641234	59239.4411839613	14316.2380740268	27619.6537665937	7697.92970894466	7292.46502305236	5265.92396582945	8082.94584916624	4065.98618245092	5301.03288256784	34118.7288231407	6284.38060200191	-2.44072143394436	0.000972926795487185	0.0102524455713131	1.07610696289285	(+)-methamphetamine	120.5875	119.10529	--	--	--	-	-	-	-
M428T84_POS	9870.56693036646	13107.3002920051	7660.80705445415	4200.73917453386	3549.41170727074	8893.22562439755	16360.1150503196	35282.607883272	40319.3315892469	46261.7617353749	18133.3002873032	71118.0008518578	7880.34179717131	37912.5195662291	2.26634422667638	0.00497083204673792	0.0309844832377581	1.05081946563058	Peimisine	83.5415	428.29821	--	--	--	-	-	-	-
M304T455_POS	39060.4539085821	60711.6244589111	89606.1742305223	45904.9876848995	48039.1779037049	56407.3456947088	75657.7359287442	94610.6895679737	96379.3610904943	129532.288827917	62790.8776947463	78529.4495491901	56621.6273135548	89583.4004431776	0.661878216540122	0.0203996158261146	0.0798401222066221	1.04706796895787	Arg-glu	455.435	304.16068	Carboxylic acids and derivatives	-	HMDB0028708	-	-	-	-
M337T387_POS	56304.2570324438	76253.5232690134	37018.5775479265	69720.2155061676	60449.8123198337	53650.3123348033	32554.542784793	27357.8847947671	35193.022090346	36828.9842513784	34662.3245667122	27337.1012510667	58899.4496683647	32322.3099565106	-0.865723848306285	0.00103576697199487	0.0106142358506263	1.04556557440016	Psoralidin	387.005	337.10913	Isoflavonoids	18642-23-4	HMDB0034050	-	-	-	-
M365T443_POS	44186.6832384739	47520.5968457299	55752.2295503906	46807.5016525173	42393.8822759794	52004.5219394228	68399.0520100312	73268.1715104228	69648.4021698623	75949.0395695381	71137.3371962846	67626.8454183731	48110.9025837523	71004.8079790854	0.56155285242512	2.47815311247662e-06	0.00030374513103425	1.03218708466802	4.beta.-galactobiose	443.2375	365.10423	--	--	--	-	-	-	-
M367T205_POS	104338.456587881	108500.569508627	102855.569068971	176885.335392474	170908.828034493	105995.773717996	54844.2311674672	75952.2944792707	109728.546341227	113689.084649165	85397.9664163533	90006.1376675506	128247.42205174	88269.7101201723	-0.538939460984663	0.0405650303094087	0.124336651931308	1.0306083216604	Hirsuteine	204.777	367.20781	--	--	--	-	-	-	-
M149T159_POS	73710.0711308785	93650.1056897765	91079.2739517273	132289.76019273	109867.960502847	85431.3212972953	51277.2308597459	65892.8898667555	77709.3110865963	92788.7867803415	52661.0620132375	48036.7709390046	97671.4154608758	64727.6752576135	-0.593553715156106	0.0140661498766787	0.062797319793166	1.02235233888244	(cis+trans)-nerodilol	158.7335	149.13109	--	--	--	C09704	ko01100//Metabolic pathways;ko00909//Sesquiterpenoid and triterpenoid biosynthesis	Global and overview maps;Metabolism of terpenoids and polyketides	Metabolism
M214T38_POS	52563.6611649511	48521.9293676904	44367.2853273672	62369.5681241406	50143.7672857712	44517.2942705959	35052.5791223254	33602.1240975296	23310.6679820369	23355.1162278847	22586.3066904482	26091.8722038892	50413.9175900861	27333.111054019	-0.883172391655442	6.83896172248493e-05	0.00180018354653217	1.01467333316516	N-(9-oxodecyl)acetamide	38.442	214.1789	--	--	--	-	-	-	-
M126T334_POS	41691.4075699406	24145.358916229	43758.5076330542	41486.9653558696	33195.8981164262	41551.5241022961	51577.6222951437	64663.3669722174	53672.689900535	63747.8985867922	60361.277490857	77792.2947016434	37638.2769489693	61969.1916578648	0.719350565423861	0.00058200346113894	0.00720729341565628	1.00679162453915	5-oxo-1-propyl-2-pyrrolidineacetic acid	333.869	126.10121	--	--	--	-	-	-	-
M258T178_POS	26557.2244609241	32507.0225919519	41848.0875737992	40711.6016157812	37409.2844913322	37847.772642328	6036.94117817352	15509.9042831415	16507.8275454059	19719.6702081144	11420.1974791794	11520.2809957363	36146.8322293528	13452.4702816252	-1.42599810073724	2.1969416350516e-05	0.000907590906458972	1.00363089607351	2'-o-methylcytidine	178.375	258.10977	--	--	--	-	-	-	-
M339T184_POS	48773.7485794768	54363.877652193	43745.8538083059	96194.2032457986	90637.0217006525	80026.9503416388	24598.3784663499	27350.108400205	39049.0290624761	61685.8835710242	32289.587901401	35033.3112563848	68956.9425546776	36667.7164429735	-0.911185386891215	0.0133529934169724	0.0605652033706295	1.0007555271179	Demethoxycurcumin	184.1965	339.10596	Diarylheptanoids	22608-11-3	HMDB0033801	C17742	ko01110//Biosynthesis of secondary metabolites;ko00945//Stilbenoid, diarylheptanoid and gingerol biosynthesis	Biosynthesis of other secondary metabolites;Global and overview maps	Metabolism
