# Supplementary material for: Growth Properties and Metabolomic Analysis Provide Insight into Drought Tolerance in Barley (Hordeum vulgare L.)
Source: Int J Mol Sci. 2024 Jun 29;25(13):7224. doi: 10.3390/ijms25137224 (PMC11241679; doi:10.3390/ijms25137224)
Supplement: Supplementary file 1 [file ijms-25-07224-s001.zip › supplementary table S7.xls]

index	CK49-1	CK49-2	CK49-3	CK49-4	CK49-5	CK49-6	PEG49-1	PEG49-2	PEG49-3	PEG49-4	PEG49-5	PEG49-6	control_mean	case_mean	log2_FC(case_mean/control_mean)	Pvalue	fdr	vip	MS2_name	RT	m/z	Class	CAS	HMDB	C_ID	Pathway	KEGG_B_class	KEGG_A_class
M195T359_NEG	21761207.2185804	24554891.7822693	26670071.9969198	21026917.9405883	27042714.526256	22236802.0980691	103924954.318779	52803548.1796293	104504795.169677	79699916.055054	55114026.9195733	60761878.0138781	23882100.9271138	76134853.1094318	1.67262728650771	0.000316857964452864	0.00281322491803945	26.1227170865499	D-gluconate	358.541	195.05117	Organooxygen compounds	526-95-4	HMDB0000625	C00257	ko01100//Metabolic pathways;ko01110//Biosynthesis of secondary metabolites;ko01120//Microbial metabolism in diverse environments;ko01130//Biosynthesis of antibiotics;ko01200//Carbon metabolism;ko00030//Pentose phosphate pathway	Carbohydrate metabolism;Global and overview maps	Metabolism
M341T351_NEG	209218.823002972	293115.965486284	290110.044552089	465385.699762206	1622990.57939936	308639.830996619	54384607.1924065	17129674.1070005	26738284.9066312	10912710.4382351	17648781.2835185	40317945.682431	531576.823866588	27855333.9350371	5.71153159502166	0.00233797484347672	0.0123491125568866	18.2151637416684	Sucrose	350.9625	341.1083	Organooxygen compounds	57-50-1	HMDB0000258	C00089	ko01100//Metabolic pathways;ko02010//ABC transporters;ko00052//Galactose metabolism;ko00500//Starch and sucrose metabolism	Carbohydrate metabolism;Global and overview maps;Membrane transport	Environmental Information Processing;Metabolism
M253T43_NEG	1552911.92254534	1595208.15918203	990238.866258611	1402056.96856928	2026740.36463014	1168723.26320969	17560312.8813841	10771836.9909095	18003009.6000779	16013251.9833522	15670501.0152683	11410252.0014035	1455979.92406585	14904860.7453992	3.35572052840648	9.40489254075955e-07	7.27238783675011e-05	13.9604055980841	Cis-9-palmitoleic acid	43.063	253.21661	Fatty Acyls	373-49-9	HMDB0003229	C08362	ko00061//Fatty acid biosynthesis	Lipid metabolism	Metabolism
M134T180_2_NEG	16203847.9654179	10293221.3662648	18064477.879901	11925455.1103208	12088804.4610895	11544596.8146481	522055.778405093	369233.033017742	547035.764582142	244883.403757478	332063.24620756	421803.27658238	13353400.599607	406179.083758732	-5.03894742784825	1.12657402982037e-06	7.92426756713942e-05	13.7778574923465	Adenine	180.3425	134.04669	Imidazopyrimidines	73-24-5	HMDB0000034	C00147	ko01100//Metabolic pathways;ko00230//Purine metabolism;ko00908//Zeatin biosynthesis	Global and overview maps;Metabolism of terpenoids and polyketides;Nucleotide metabolism	Metabolism
M218T263_1_NEG	182355.702246838	246459.515379367	254860.45533825	181015.10080287	116941.437498362	183448.709648564	6099447.16499424	8859988.85556796	14475196.3712482	14737581.0866976	10884148.8246837	13855642.7840393	194180.153485708	11485334.1812052	5.88625326906797	1.32622762322664e-05	0.000311640059874812	12.4053596371498	Pantothenate	262.632	218.1032	--	--	--	C00864	ko01100//Metabolic pathways;ko01110//Biosynthesis of secondary metabolites;ko00410//beta-Alanine metabolism;ko00770//Pantothenate and CoA biosynthesis	Global and overview maps;Metabolism of cofactors and vitamins;Metabolism of other amino acids	Metabolism
M191T467_NEG	6423783.64125418	6797897.31461713	3217043.50767141	145700.454022481	3887030.29323095	1309501.77876153	26631019.6886757	17548727.9237963	30948509.5441049	5918542.45798748	6907561.83177748	12995524.293364	3630159.49825961	16824980.9566176	2.21250002952467	0.0123801184864442	0.0418544931036371	11.6871494975215	Citrate	467.263	191.01987	Carboxylic acids and derivatives	77-92-9	HMDB0000094	C00158	ko01100//Metabolic pathways;ko01110//Biosynthesis of secondary metabolites;ko01120//Microbial metabolism in diverse environments;ko01130//Biosynthesis of antibiotics;ko01230//Biosynthesis of amino acids;ko01200//Carbon metabolism;ko01210//2-Oxocarboxylic acid metabolism;ko00630//Glyoxylate and dicarboxylate metabolism;ko00250//Alanine, aspartate and glutamate metabolism;ko00020//Citrate cycle (TC…	Amino acid metabolism;Carbohydrate metabolism;Global and overview maps	Metabolism
M241T113_NEG	10479992.1798387	12935576.952207	14379804.8028399	10346347.6645361	17021195.9513265	15560482.2781684	3573359.79949632	4572504.73912511	4121863.87722781	5651845.4160193	2748616.38612187	5125618.2402435	13453899.9714861	4298968.07637232	-1.64596213482515	1.63166980755342e-05	0.000355757515417385	11.3714415470631	His-ser	112.867	241.08264	Carboxylic acids and derivatives	-	HMDB0028894	C00214	ko01100//Metabolic pathways;ko00240//Pyrimidine metabolism	Global and overview maps;Nucleotide metabolism	Metabolism
M337T189_2_NEG	2786.98774644821	4371.01424155739	11200.6597946919	6476.51908617976	30293.7492383051	9601.3628685564	9931977.41308531	3149027.10869939	11542806.5232475	4529952.07047069	2890466.83534964	8004636.99372192	10788.3821626231	6674811.15742907	9.27310467773233	0.00124469027735531	0.00768008597902625	9.03849739725348	5-coumaroyl quinic acid	189.103	337.09307	--	--	--	-	-	-	-
M329T106_NEG	12089469.2170914	6740949.91781134	13166565.8371903	13786515.254399	28008252.2003744	10942573.935627	9778513.88614457	2770392.24418706	13800379.822626	4333908.48806511	2534910.0678079	4935793.98589884	14122387.7270822	6358983.08245491	-1.15111605552061	0.049758342094655	0.116306845317911	8.49276060249006	11beta-hydroxyprogesterone	106.318	329.23278	Steroids and steroid derivatives	600-57-7	HMDB0004031	-	-	-	-
M311T50_NEG	2987057.48983181	2482995.02894808	1964026.48098677	1221412.26726288	2686786.23431451	1549058.86509862	5056136.96178805	6194012.26077861	7504777.9726182	7219139.44066531	6537781.18964731	6773232.11371103	2148556.06107378	6547513.32320142	1.60757966920631	2.03165673712633e-06	0.000106382025999135	7.86090698306043	Fa 18:2+2o	49.817	311.22166	--	--	--	-	-	-	-
M746T43_NEG	104218.829900295	96143.6020702878	247154.598642462	539672.480038599	51607.6210803799	663132.165425145	6523217.69217617	4085088.42832702	3941081.04316854	4384227.83452188	4135507.91046483	3000335.89015262	283654.882859528	4344909.79980184	3.93711762303281	8.40409346333124e-06	0.000237117475591064	7.59663728642435	1-palmitoyl-2-linoleoyl-sn-glycero-3-phospho-(1'-rac-glycerol)	43.063	745.5015	--	--	--	-	-	-	-
M503T408_2_NEG	10935.2104255416	12512.3218916382	6877.92478375716	15839.0349737642	37387.9035756581	11944.6599232691	6064216.19869614	3523197.20187242	5421309.02079568	2639477.90887723	2067550.94061029	3881080.45807848	15916.1759289381	3932805.28815504	7.94892119946993	0.000105208851186856	0.00127438772384807	7.22466254636281	Melezitose	408.4325	503.16078	Organooxygen compounds	597-12-6	HMDB0011730	-	-	-	-
M313T45_3_NEG	159256.218522309	190978.56901982	486523.312855355	218370.295856237	245401.739454384	191130.459078712	1978830.1072869	2480282.10509862	5085558.80722786	2553657.01985643	1739524.8676587	2710233.21482338	248610.099131136	2758014.35365865	3.47167315677094	0.000462157218485437	0.00370282590714236	5.51933519710791	Progesterone	45.307	313.23683	Steroids and steroid derivatives	57-83-0	HMDB0001830	C00410	ko01100//Metabolic pathways	Global and overview maps	Metabolism
M309T43_NEG	1247090.90656176	1215541.34963028	1283669.34552561	1660337.30200815	1808514.39674542	1038927.99510087	4633619.04495263	2530452.91852256	10837406.0213338	3582241.07868828	3269505.92239533	3011122.56666444	1375680.21592868	4644057.92542617	1.7552408200855	0.0284255250526314	0.0768413583739833	5.45156532205913	Prostaglandin f2.alpha.	42.8545	309.20606	Fatty Acyls	-	HMDB0010199	C00639	ko01100//Metabolic pathways;ko00590//Arachidonic acid metabolism	Global and overview maps;Lipid metabolism	Metabolism
M130T272_2_NEG	2251538.06052718	1981719.55925941	3546334.47585266	2787682.58137553	3185777.89046966	2560547.322509	608154.891124607	188484.930408992	2218297.0129721	354354.306875084	163051.096493052	268145.838543874	2718933.31499891	633414.679402952	-2.10181856065897	0.000404988242258448	0.00335114577687888	5.3092396064532	Isoleucine	272.419	130.08703	Carboxylic acids and derivatives	443-79-8	HMDB0033923	-	-	-	-
M665T450_NEG	8689.72185319027	8960.29446445932	4033.9519316579	5341.18582893544	6960.18679382173	34709.1490611319	3879695.94868637	3414874.39893499	5874764.68212773	752070.83325443	780824.729023202	1313065.12537042	11449.0816555328	2669215.95289952	7.86504033853298	0.0103607049008327	0.0369429960270979	5.18881598862802	Stachyose	449.913	665.21388	Organooxygen compounds	470-55-3	HMDB0003553	C01613	ko00052//Galactose metabolism	Carbohydrate metabolism	Metabolism
M309T67_NEG	810486.863469131	653672.078529974	429123.921222576	1293718.94417712	1238194.72391617	1355542.43722729	4850948.78641362	2278647.3029887	5931782.29862982	2451139.64177602	2229823.71807285	2234579.00460105	963456.494757043	3329486.79208034	1.78900838939873	0.00623115417938371	0.0254371855696143	5.11722337081616	Prostaglandin f2.beta.	67.325	309.20599	Fatty Acyls	4510-16-1	HMDB0001483	-	-	-	-
M339T33_2_NEG	7187961.9328169	7584319.93288223	7092405.84727192	8273683.19933029	9160401.26128311	7175190.27943127	7711515.43968291	3926886.53600151	7061612.74786343	4203445.28168048	4279748.51455173	5143731.36942333	7745660.40883595	5387823.31486723	-0.523685710337165	0.00966305329672146	0.0350760395323132	4.89915571238706	15-ketoiloprost	33.4165	339.19939	--	--	--	-	-	-	-
M415T358_NEG	4419.57985870491	4165.41272134029	4418.84826098942	2849.84187182128	6884.18216743897	3395.29939402359	2327089.10630663	763919.586126963	2156656.91754835	1926036.74750407	943987.809463915	875476.012101157	4355.52737905308	1498861.02984185	8.42680349671798	0.000438754993402113	0.00356254054471801	4.42098199976337	Spiro[3h-indole-3,3'-pyrrolidine]-1(2h)-acetic acid, 5-chloro-1'-[(2-fluorophenyl)methyl]-2,2',5'-trioxo-	358.459	415.05281	--	--	--	-	-	-	-
M195T408_NEG	415019.957774058	544032.428063762	382298.657046163	774494.085756296	930431.089050895	748349.657932246	2497477.02484644	1714763.82373327	1301705.23325539	2489217.79379612	2109283.16156767	1955388.95742578	632437.645937237	2011305.99910411	1.66913743727031	6.07069092565142e-05	0.000860769608861022	4.38154538238101	1,2-propanediol, 3-(1,3-benzodioxol-5-yl)-	408.399	195.05083	--	--	--	-	-	-	-
M171T282_2_NEG	76548.1105801003	97740.7094175178	86984.0021542944	65819.6862498872	101982.608020046	70633.2392084254	1071103.98766257	885972.272183755	2870807.58491747	1238085.64788163	1327933.24336178	2026972.13197994	83284.7259383785	1570145.81133119	4.23670279498402	0.000644126416810488	0.00474882557848087	4.26071535069444	3-dehydroquinic acid	282.385	171.02939	Alcohols and polyols	-	HMDB0012710	C00944	ko01100//Metabolic pathways;ko01110//Biosynthesis of secondary metabolites;ko01130//Biosynthesis of antibiotics;ko01230//Biosynthesis of amino acids;ko00400//Phenylalanine, tyrosine and tryptophan biosynthesis	Amino acid metabolism;Global and overview maps	Metabolism
M266T238_NEG	1720699.04448384	1478904.36132935	2676914.56917731	2532243.42370135	2679465.60454953	2240284.16411787	1358774.09425987	505923.836603827	1756920.59348802	576856.097485398	363333.176341917	651814.359534787	2221418.52789321	868937.026285636	-1.35415769968711	0.00138426817628886	0.00827078470109698	4.15741361968315	Deoxyguanosine	237.8745	266.08949	Purine nucleosides	961-07-9	HMDB0000085	C00330	ko01100//Metabolic pathways;ko00230//Purine metabolism	Global and overview maps;Nucleotide metabolism	Metabolism
M163T189_NEG	12618.9539864969	7185.56973937349	12947.4839763449	9476.93809835331	7153.68481427142	8544.80093329034	2239151.86551986	766509.568968748	2346726.05050717	847353.651065602	617797.806666767	1600297.04320628	9654.57192468839	1402972.6643224	7.18305889150862	0.00126155989022008	0.0077392742342837	4.13477179343334	P-coumaric acid	189.201	163.04008	Cinnamic acids and derivatives	-	HMDB0128076	C00811	ko01100//Metabolic pathways;ko01110//Biosynthesis of secondary metabolites;ko01220//Degradation of aromatic compounds;ko00350//Tyrosine metabolism;ko00360//Phenylalanine metabolism;ko00940//Phenylpropanoid biosynthesis;ko00130//Ubiquinone and other terpenoid-quinone biosynthesis;ko00950//Isoquinoline alkaloid biosynthesis	Amino acid metabolism;Biosynthesis of other secondary metabolites;Global and overview maps;Metabolism of cofactors and vitamins	Metabolism
M399T359_2_NEG	16056.4561667577	19340.6178100333	24531.4845687926	10290.0402691507	19422.3549268128	8705.62935623058	1372113.30296679	925400.541780078	1146512.60655062	1487319.96849041	1043892.83160054	904026.028516974	16391.0971829629	1146544.21331757	6.12823575091236	4.0613087956883e-07	4.63671427874796e-05	4.06356426062027	4'-demethylpodophyllotoxin	358.722	399.09306	--	--	--	-	-	-	-
M255T65_NEG	41140.1021631043	76388.9609847326	147745.075029786	50560.2311800398	41155.9402368442	136129.811432389	1231745.4989537	735751.86023902	2569614.69478621	1062691.23209999	935949.002044454	2040749.85032974	82186.686837816	1429417.02307552	4.12037834925433	0.000994050748364131	0.00653205284251133	4.02592585963424	Palmitic acid	65.346	255.2319	Fatty Acyls	57-10-3	HMDB0000220	C00249	ko01100//Metabolic pathways;ko01040//Biosynthesis of unsaturated fatty acids;ko00061//Fatty acid biosynthesis;ko00073//Cutin, suberine and wax biosynthesis;ko00071//Fatty acid degradation;ko00062//Fatty acid elongation;ko01212//Fatty acid metabolism	Global and overview maps;Lipid metabolism	Metabolism
M117T370_2_NEG	219209.834414457	164060.142245439	178351.088810339	125257.71242153	165833.951107079	138359.481114892	1719485.28064366	508688.410324489	1699586.31781755	1698311.70077219	986128.707179257	1560017.74293978	165178.701685623	1362036.35994615	3.04366563576051	0.000168424058966972	0.00178631577692243	4.01870632673488	Methylmalonic acid	370.21	117.01855	Carboxylic acids and derivatives	516-05-2	HMDB0000202	C02170	ko00240//Pyrimidine metabolism;ko00640//Propanoate metabolism;ko00280//Valine, leucine and isoleucine degradation	Amino acid metabolism;Carbohydrate metabolism;Nucleotide metabolism	Metabolism
M179T41_NEG	150407.280244905	443206.236568938	111122.533068426	491975.261181729	316772.010008769	228111.316048711	798226.142250989	366326.75217079	2702476.912821	1525058.03851926	2744721.9177574	2088257.4063492	290265.77285358	1704177.86164477	2.55362954518088	0.00605249975214209	0.0249529593005238	3.95852254117168	4-hydroxyphenylpyruvate	40.735	179.03469	Benzene and substituted derivatives	156-39-8	HMDB0000707	C01179	ko01100//Metabolic pathways;ko01110//Biosynthesis of secondary metabolites;ko01130//Biosynthesis of antibiotics;ko01230//Biosynthesis of amino acids;ko01210//2-Oxocarboxylic acid metabolism;ko00350//Tyrosine metabolism;ko00400//Phenylalanine, tyrosine and tryptophan biosynthesis;ko00130//Ubiquinone and other terpenoid-quinone biosynthesis;ko00261//Monobactam biosynthesis;ko00950//Isoquinoline alk…	Amino acid metabolism;Biosynthesis of other secondary metabolites;Global and overview maps;Metabolism of cofactors and vitamins	Metabolism
M367T290_NEG	586747.659729603	166987.854129268	425822.794482272	170471.279315159	161832.274294635	107651.984413897	2607700.00700041	655593.846873301	3785403.64528068	1501858.19030689	324963.565465194	1861352.83103878	269918.974394139	1789478.68099421	2.7289410541868	0.0164007126385772	0.0511560689711719	3.90757698155099	Curcumin	290.3515	367.10511	Diarylheptanoids	458-37-7	HMDB0002269	C10443	ko01110//Biosynthesis of secondary metabolites;ko00945//Stilbenoid, diarylheptanoid and gingerol biosynthesis	Biosynthesis of other secondary metabolites;Global and overview maps	Metabolism
M245T360_NEG	989719.36877631	624259.811637979	1534833.86367131	929711.780041427	986188.076346754	834950.175172196	54770.5117819607	45817.113543832	140761.428528837	42713.3818767777	30333.048598311	60262.4313503429	983277.179274329	62442.9859466769	-3.97698672802313	2.34489594568847e-05	0.000462716855751582	3.65498909031353	Ile-Asp	359.9625	245.11339	Carboxylic acids and derivatives	-	HMDB0028903	-	-	-	-
M401T351_2_NEG	8586.48600873961	10155.8434666872	10742.5167318401	12760.9253364376	45495.0347213818	10563.4651588099	2193280.18290082	716200.117241917	954058.051160542	531553.522701282	638588.382788067	1295200.79641024	16384.045237316	1054813.50886714	6.00855253880425	0.00215306588768523	0.0116085485890176	3.57046440818229	Gentiopicroside	351.0715	401.12828	--	--	--	C09782	ko01110//Biosynthesis of secondary metabolites	Global and overview maps	Metabolism
M145T363_NEG	1958185.1324324	1080562.54718498	1590639.29108191	607961.804831794	655537.353217616	577438.525414229	53438.4255295653	36808.8141405308	152845.39039771	28943.4742523964	24763.7262678424	44009.8760454582	1078387.44236049	56801.6177722505	-4.24679977171595	0.00157960599758639	0.00916160529621614	3.51608793837925	Glutamine	362.809	145.06105	Carboxylic acids and derivatives	5959-95-5	HMDB0003423	-	-	-	-
M223T251_NEG	21959.2837021694	16409.9996020395	21733.9559054032	9443.17664640885	6839.69319735715	12575.7940326761	985779.103275499	1033093.62512548	1720943.55679671	732007.636379183	598660.488858648	695377.517954941	14826.9838476757	960976.988065077	6.01820482894025	0.000209042890860867	0.00208227304147473	3.45943359965953	L-Fucose	251.428	223.08142	Organooxygen compounds	2438-80-4	HMDB0000174	C01019	ko01100//Metabolic pathways;ko01120//Microbial metabolism in diverse environments;ko00520//Amino sugar and nucleotide sugar metabolism;ko00051//Fructose and mannose metabolism	Carbohydrate metabolism;Global and overview maps	Metabolism
M193T345_NEG	26353.5685028465	102769.790085127	22079.2650866896	77505.8069785012	100656.649987192	107334.610796314	832816.870667899	619608.474586568	1340783.24795389	1277562.00289419	820911.12453477	767063.625704242	72783.2819061117	943124.22439026	3.6957687981736	2.9833576332178e-05	0.000545823819057958	3.45560023673025	2-keto-d-gluconic acid	344.854	193.03446	--	--	--	C06473	ko01100//Metabolic pathways;ko01120//Microbial metabolism in diverse environments;ko00030//Pentose phosphate pathway	Carbohydrate metabolism;Global and overview maps	Metabolism
M511T26_NEG	798192.111338429	1092949.0849756	1306444.10888429	1264801.87411459	1555630.94549197	1429011.49910346	649554.544055487	210639.40889606	501226.776834171	271773.273284472	212538.207801918	410686.626124576	1241171.60398472	376069.806166114	-1.72263021054229	6.00061181863119e-05	0.000857748221290912	3.43442192362062	Dihydroketoprofen	26.1975	511.20402	--	--	--	-	-	-	-
M231T377_NEG	791084.876432936	616409.327695795	1239096.27825093	963977.972134684	971032.876323789	834280.344368091	146033.795487685	70880.1310828162	309227.066330215	69040.2552141115	47994.6037411248	81212.2532446796	902646.945867704	120731.350850105	-2.90236145797296	8.89378338331894e-06	0.000245465294464679	3.38249796736671	Val-Asp	377.391	231.09804	Carboxylic acids and derivatives	-	HMDB0029123	-	-	-	-
M343T161_NEG	1485721.84767229	1100041.7199431	2210259.62441564	1855636.27135244	1878593.65616081	1877798.59048076	1287331.6348032	454306.544522527	1635341.83495405	579924.406632556	502273.283514084	478328.026864179	1734675.28500417	822917.621881766	-1.07584570696398	0.00575196946217698	0.0240418585314123	3.28456018109717	10-hydroxy-4z,7z,11e,13z,16z,19z-docosahexaenoic acid	161.385	343.21141	--	--	--	-	-	-	-
M231T245_2_NEG	1220913.0828956	734360.710847014	1455761.79069503	1144215.77824128	1367938.98482615	1176214.2107292	195118.786472111	140865.753979683	1188951.62548561	197322.601061932	95800.7585870469	261792.846971034	1183234.09303905	346642.062092903	-1.77121689803138	0.0017768730970255	0.0100307352251439	3.28216182759939	Thr-Leu	244.929	231.13456	Carboxylic acids and derivatives	-	HMDB0029065	-	-	-	-
M109T283_2_NEG	38840.798466986	48518.616686151	42800.4741210224	32199.8039723616	50049.9790615593	40672.3958823622	1287953.08230664	400741.501842179	1320838.79291954	583399.339561054	601252.941523785	918061.774055758	42180.3446984071	852041.238701493	4.33628046840315	0.000456334060819588	0.00367223473781146	3.23172040373252	Hydroquinone	283.1675	109.02892	Phenols	123-31-9	HMDB0002434	-	-	-	-
M241T43_NEG	1335109.90968943	1084004.14441318	944257.837030264	1058043.58549297	972159.522940501	1078430.27086712	2198036.01537781	1132244.27437153	3158550.26181304	1691841.40863318	1874914.81382306	1846763.05325704	1078667.54507224	1983724.97121261	0.878961738701723	0.00909617587808315	0.0336053164384739	3.13576201624875	Pentadecanoic acid	43.063	241.21626	Fatty Acyls	1002-84-2	HMDB0000826	-	-	-	-
M827T476_NEG	16610.6375031684	2656.82126999696	7952.72902969541	7943.45364268951	8407.14740211793	8380.62372988257	1663518.51526156	953607.277042991	2543662.71146133	311110.493561833	170299.245356733	570213.643666157	8658.56876292513	1035401.98105843	6.90184669709294	0.0202892185640366	0.0599925760119356	3.13197092952688	Pentasaccharides (hex-hex-hex-hex-hex)	476.132	827.26688	--	--	--	-	-	-	-
M517T473_NEG	575693.089605007	828721.197968213	604161.905866273	1063615.49271654	965537.054055099	1017911.43874261	112976.775710014	165332.325280503	119772.149537921	194170.783154101	41722.2946532905	181719.412743435	842606.69649229	135948.956846544	-2.631794300127	1.28962167714317e-05	0.000307382944552046	3.10752090703135	[6-[3,4-dihydroxy-2,5-bis(hydroxymethyl)oxolan-2-yl]oxy-3,4,5-trihydroxyoxan-2-yl]methyl (e)-3-(4-hydroxy-3-methoxyphenyl)prop-2-enoate	472.72	517.13958	--	--	--	-	-	-	-
M293T66_NEG	107258.963368807	104486.703730894	231170.048291383	162387.427752303	190513.513404527	161334.594122179	599288.523893856	660106.222244548	1672963.47236663	994025.85210955	891606.089268768	609613.130166123	159525.208445016	904600.548341579	2.5034964513567	0.00128347271784362	0.00782009452533559	2.94802902767142	13s-hydroperoxy-9z,11e-octadecadienoic acid	65.748	293.21049	Fatty Acyls	33964-75-9	HMDB0003871	C04717	ko01100//Metabolic pathways;ko00591//Linoleic acid metabolism	Global and overview maps;Lipid metabolism	Metabolism
M509T140_2_NEG	41438.8096824741	86041.6474269826	37023.4686821257	66980.2892671449	106537.004297445	77947.8107770605	2401415.66632609	76496.6842518699	1844537.90696561	371339.097910871	468878.235707892	659649.77745717	69328.1716888721	970386.22810325	3.80704545598997	0.0390046287162146	0.0966756544773862	2.92614991554226	1-oleoyl-2-hydroxy-sn-glycero-3-phospho-(1'-rac-glycerol)	140.271	509.28675	--	--	--	-	-	-	-
M229T207_NEG	619943.878673788	659078.784844084	870052.924971334	708014.968731149	727541.502507319	628707.932141916	172583.604327617	63966.0566885795	418149.393763847	85475.4118034958	59744.2671602834	97791.6022851099	702223.331978265	149618.389338155	-2.2306424265246	9.94098172551075e-06	0.000260140011813188	2.80791061016803	Ile-Val	206.945	229.1552	Carboxylic acids and derivatives	-	HMDB0028920	-	-	-	-
M129T385_NEG	159971.357849077	230545.986660953	223473.815309735	271835.930585038	224336.449927221	261776.164309617	972132.720469438	548154.111009708	704930.865874209	924579.369283527	699768.778004162	803315.499087569	228656.617440273	775480.223954769	1.76190731850275	8.98231936692339e-06	0.000245812443580414	2.80183041634645	L-2-hydroxyglutaric acid	385.094	129.01839	Fatty Acyls	13095-48-2	HMDB0000694	C03196	ko01120//Microbial metabolism in diverse environments	Global and overview maps	Metabolism
M179T254_NEG	184714.086627497	145989.145995761	157328.381860045	113479.861925437	137921.807067059	111444.301692405	1279802.04278784	428767.496085965	1531175.38410474	620734.07252575	435369.65908252	678308.308980279	141812.930861367	829026.160594516	2.54742854069982	0.00469190941804626	0.0206630447880845	2.7955137612189	L-Sorbose	253.852	179.0556	Organooxygen compounds	87-79-6	HMDB0001266	C00247	ko00051//Fructose and mannose metabolism	Carbohydrate metabolism	Metabolism
M259T354_2_NEG	542540.334675285	419844.020282343	744160.710665567	579550.335596695	586816.103835937	510998.285394543	46879.0571342762	38794.9393439295	123894.432360821	38643.894109979	30762.9341427864	49045.2998694446	563984.965075062	54670.0928268728	-3.36683297295486	6.0933791120717e-07	5.47580690476713e-05	2.75445635385547	Leu-Glu	354.049	259.12886	Carboxylic acids and derivatives	-	HMDB0028928	-	-	-	-
M227T253_NEG	1270976.21987363	916381.997050356	1733090.15103993	1116274.77265472	1275804.08125745	991687.508490283	812966.570997363	272716.135259827	1335407.19774632	357429.468898754	231133.515362809	330465.321945168	1217369.12172773	556686.368368373	-1.12883001644361	0.0114903234522725	0.0398839668563702	2.71781890769977	Ile-Pro	252.9855	227.13955	--	--	--	-	-	-	-
M107T181_NEG	599269.173010108	374492.047001889	653774.487535985	468595.993006605	483376.463679709	478974.556717407	24098.8905102858	16050.9384527147	27391.1803517579	11716.1444194081	13902.0926516586	18403.0162263688	509747.120158617	18593.7104353657	-4.77689512110381	3.00841670712043e-07	4.09801223067426e-05	2.69797018945548	3-hydroxyphenylacetic acid	180.6285	107.03541	Phenols	621-37-4	HMDB0000440	C05593	ko01120//Microbial metabolism in diverse environments;ko00350//Tyrosine metabolism;ko00360//Phenylalanine metabolism	Amino acid metabolism;Global and overview maps	Metabolism
M242T243_NEG	719358.234387556	556668.098139052	937276.2441051	689678.056880237	788709.309032069	685857.323127443	362659.583688397	114287.086522997	515061.258537821	121547.76094289	63572.6107338101	126870.924822935	729591.210945243	217333.204208142	-1.74717974353352	0.000195830674525674	0.00199124462629317	2.6399249556872	Cytidine	242.753	242.07767	Pyrimidine nucleosides	65-46-3	HMDB0000089	C00475	ko01100//Metabolic pathways;ko00240//Pyrimidine metabolism	Global and overview maps;Nucleotide metabolism	Metabolism
M351T43_NEG	142672.713919229	175884.448839684	556002.563376114	1482203.38457122	387878.092720242	1545960.0470724	21123.3936852312	19898.2190140329	15763.2483799643	23082.7333152191	19446.7316968278	17713.1112503399	715100.208416482	19504.5728902692	-5.19626111199793	0.0233198223707208	0.066556574577379	2.63291615257452	Prostaglandin i2	43.063	351.21928	Fatty Acyls	35121-78-9	HMDB0001335	C01312	ko01100//Metabolic pathways;ko00590//Arachidonic acid metabolism	Global and overview maps;Lipid metabolism	Metabolism
M121T305_2_NEG	16861.3563448433	27357.0220188416	29408.5568972691	17843.3879865422	44326.0190452514	19469.9145160507	761675.507915276	385910.611039022	705502.533790802	412415.669440038	353464.652660986	490543.009401905	25877.709468133	518251.997374672	4.32387194176453	4.05041760537488e-05	0.000645929905893116	2.59719459396967	Benzoic acid	305.154	121.02892	Benzene and substituted derivatives	99-10-5	HMDB0013677	C00180	ko01100//Metabolic pathways;ko01110//Biosynthesis of secondary metabolites;ko01120//Microbial metabolism in diverse environments;ko01220//Degradation of aromatic compounds;ko00360//Phenylalanine metabolism	Amino acid metabolism;Global and overview maps	Metabolism
M259T456_NEG	360660.402344362	88231.4996154207	184895.409972527	44631.1508239764	29573.799576313	20204.9037992717	1338341.51772407	209638.606540153	875593.715803406	1016731.65100176	188286.653490625	666550.987104984	121366.194355312	715857.188610833	2.56030517715805	0.011910760875744	0.0408491798987611	2.56347799719891	D-fructose 6-phosphate	456.29	259.02125	Organooxygen compounds	643-13-0	HMDB0000124	C00085	ko01100//Metabolic pathways;ko01120//Microbial metabolism in diverse environments;ko01200//Carbon metabolism;ko00052//Galactose metabolism;ko00500//Starch and sucrose metabolism;ko00710//Carbon fixation in photosynthetic organisms;ko04931//Insulin resistance	Carbohydrate metabolism;Endocrine and metabolic diseases;Energy metabolism;Global and overview maps	Human Diseases;Metabolism
M177T258_NEG	13723.3479448726	17289.296792919	8198.31403794713	14701.3865137695	24363.8712800109	57909.6787389302	1457085.69147297	399391.721777404	506095.051788669	434014.660485963	367253.687275213	407707.979665644	22697.6492180749	595258.132077644	4.71290063360313	0.00803198140145601	0.030644105748527	2.56095875581223	2-dehydro-3-deoxy-d-gluconate	258.008	177.03935	--	--	--	C00204	ko01100//Metabolic pathways;ko01120//Microbial metabolism in diverse environments;ko01200//Carbon metabolism;ko00030//Pentose phosphate pathway;ko00040//Pentose and glucuronate interconversions	Carbohydrate metabolism;Global and overview maps	Metabolism
M601T419_NEG	41209.7948799034	22075.6304258752	38387.8004646746	26165.9840016973	41652.6169719391	27378.7515071847	941013.730017536	695539.538027019	1887021.79690171	252694.175526487	223914.551939466	381858.922211672	32811.7630418791	730340.452437315	4.47628412149932	0.0219959849930964	0.0636463076160216	2.54639920429089	N-acetyl-d-glucosamine 6-phosphate	419.2795	601.1278	Organooxygen compounds	18191-20-3	HMDB0001062	C00357	ko01100//Metabolic pathways;ko01130//Biosynthesis of antibiotics;ko00520//Amino sugar and nucleotide sugar metabolism	Carbohydrate metabolism;Global and overview maps	Metabolism
M164T263_NEG	741992.868505088	669018.651391599	1033990.47456435	857282.52931315	858882.061444264	757446.508618845	428989.325360219	250628.685984089	653223.737110302	257681.117807934	231087.981072023	242196.273147008	819768.848972883	343967.853413596	-1.25294342926376	0.000257744005240611	0.00242432480176812	2.54085624859357	Phenylalanine	263.322	164.07128	Carboxylic acids and derivatives	63-91-2	HMDB0000159	-	-	-	-
M147T158_NEG	104027.081228887	299797.453291865	185650.488298422	140889.39217177	229013.996090048	252448.077615581	1099857.14817904	606704.895425603	795142.252028821	557312.051446344	610871.046003217	486229.634359555	201971.081449429	692686.17124043	1.77805313189068	0.000464158578880827	0.00370992133360276	2.53697236394226	Anethole	158.334	147.06512	Benzene and substituted derivatives	4180-23-8	HMDB0030837	C10428	ko00940//Phenylpropanoid biosynthesis	Biosynthesis of other secondary metabolites	Metabolism
M295T63_2_NEG	114595.347684061	106489.562133272	220474.228456499	187077.112150162	205699.519639248	176989.488854647	557604.31096415	703540.641104729	1258820.62241672	561669.597212205	651963.307590742	550183.195319913	168554.209819648	713963.612434743	2.08263788774076	0.000718309634670968	0.00514182892417862	2.53381382802488	9-hydroxy-10e,12z-octadecadienoic acid	63.205	295.22607	Fatty Acyls	98524-19-7	HMDB0062652	-	-	-	-
M330T220_NEG	373475.691372574	526416.638969109	635264.745421321	610558.487274505	747667.180151389	461331.549116129	174336.824769396	39480.8782629511	389449.075931806	59097.2615865052	32843.5578472327	70872.8622687793	559119.048717504	127680.076777778	-2.13062207300764	0.000261199293149934	0.00244300323410276	2.39381352820079	Thr-Val-Leu	220.255	330.20278	--	--	--	-	-	-	-
M127T283_NEG	33702.8571863323	33799.2421093408	29193.9717311374	16788.494542513	36037.6638477473	25499.5927448396	334340.485038061	270200.065608584	840245.822245778	407104.16103474	401193.540030598	328702.837241284	29170.3036936517	430297.818533174	3.88276321491563	0.000792265972580249	0.00552840369114235	2.20731372397482	Dihydro-4,4-dimethyl-2,3-furandione	282.707	127.03934	--	--	--	-	-	-	-
M177T358_NEG	334111.530313822	372628.783005537	373264.613332051	277214.919787089	317083.361940764	277291.747617605	933992.134211349	504415.543683863	931523.239866107	684390.417175711	537493.904683741	624228.223707078	325265.825999478	702673.910554642	1.1112360801837	0.000763684746441193	0.0053911927429235	2.19173014848499	D-Glucono-1,5-lactone	358.4775	177.03929	Organooxygen compounds	90-80-2	HMDB0000150	C00198	ko01100//Metabolic pathways;ko01110//Biosynthesis of secondary metabolites;ko01120//Microbial metabolism in diverse environments;ko01130//Biosynthesis of antibiotics;ko01200//Carbon metabolism;ko00030//Pentose phosphate pathway	Carbohydrate metabolism;Global and overview maps	Metabolism
M341T384_NEG	185342.315556141	167011.377291862	189494.882903387	132531.093133119	162803.879186733	138431.052427063	765605.207474052	365519.965364133	1051471.70072436	279714.644264908	398791.623476979	691236.317769162	162602.433416384	592056.576512266	1.86438619723507	0.00530236001776418	0.022648813433543	2.17485967255569	Trehalose	384.055	341.10791	Organooxygen compounds	99-20-7	HMDB0000975	C01083	ko01100//Metabolic pathways;ko01110//Biosynthesis of secondary metabolites;ko02010//ABC transporters;ko00500//Starch and sucrose metabolism	Carbohydrate metabolism;Global and overview maps;Membrane transport	Environmental Information Processing;Metabolism
M147T385_2_NEG	181906.550611186	112030.781209593	196027.249656639	127418.699578692	135648.828179522	137412.079873297	788540.446046025	217545.524187964	476204.073970987	657928.544286277	378112.780848731	546095.12422575	148407.364851488	510737.748927622	1.78302000463185	0.00149449457839258	0.00879589732071571	2.13965391444089	(S)-2-Hydroxyglutarate	385.4585	147.02931	--	--	--	C03196	ko01120//Microbial metabolism in diverse environments	Global and overview maps	Metabolism
M129T424_NEG	51085.4359439463	30460.2918502806	51222.9082325866	43815.3615245742	49737.6619984238	46249.0715446123	597636.325182957	392541.86878632	778653.074648042	235820.497191666	211755.031691066	324819.527685699	45428.455182404	423537.720864292	3.2208223119593	0.00194055775153411	0.010700208973161	2.09979262113866	Mesaconic acid	423.9825	129.0184	Fatty Acyls	498-24-8	HMDB0000749	C01732	ko01100//Metabolic pathways;ko01120//Microbial metabolism in diverse environments;ko01200//Carbon metabolism;ko00630//Glyoxylate and dicarboxylate metabolism;ko00660//C5-Branched dibasic acid metabolism	Carbohydrate metabolism;Global and overview maps	Metabolism
M132T392_2_NEG	536276.181860417	467414.740191045	683612.063777535	566117.951425312	619296.574559897	538834.421428107	344261.218771156	207935.384149736	394959.58022352	230242.597568948	153341.556309655	205530.373270352	568591.988873719	256045.118382228	-1.15099571872962	7.64819330729483e-05	0.00101300123425254	2.08354756767709	D-aspartic acid	391.87	132.02977	Carboxylic acids and derivatives	1783-96-6	HMDB0006483	C00402	ko00250//Alanine, aspartate and glutamate metabolism	Amino acid metabolism	Metabolism
M311T82_NEG	21273.1381859565	464885.916813776	39954.8776063255	846104.880143174	522800.323406829	21339.2040164649	338664.392338914	756866.321712634	1414666.65977649	718755.723826362	992834.644491763	629678.485260061	319393.056695421	808577.704567704	1.34005347354413	0.0381937183516415	0.0951266767934142	2.08192234858825	11-hydroxy-.delta.9-tetrahydrocannabinol	81.762	311.18558	--	--	--	-	-	-	-
M259T419_NEG	24991.5076977276	20959.9095513921	21649.1948480313	17883.588237128	13115.0925036071	11386.7595564147	829384.145839843	322959.82059048	1178471.70895572	189684.217936889	105854.721994395	234281.613921316	18331.0087323835	476772.704873107	4.7009435613367	0.0256477424038301	0.0713032972347283	2.07934015578281	Fructose 1-phosphate	419.1595	259.01202	Organooxygen compounds	15978-08-2	HMDB0001076	C01094	ko01100//Metabolic pathways;ko01120//Microbial metabolism in diverse environments;ko00051//Fructose and mannose metabolism;ko00400//Phenylalanine, tyrosine and tryptophan biosynthesis	Amino acid metabolism;Carbohydrate metabolism;Global and overview maps	Metabolism
M73T370_NEG	71193.453628036	54978.1997175032	54773.3972407515	41476.3101637829	50383.3863519385	45966.1280125261	474447.262240376	137331.36609599	455026.604191085	457304.651635485	272615.067711885	447853.951173272	53128.4791857564	374096.483841349	2.81585308490615	0.000204431270566554	0.00205332734242881	2.07780226093944	Propionic acid	370.21	73.0289	Carboxylic acids and derivatives	79-09-4	HMDB0000237	C00163	ko01100//Metabolic pathways;ko01120//Microbial metabolism in diverse environments;ko01220//Degradation of aromatic compounds;ko00760//Nicotinate and nicotinamide metabolism;ko00640//Propanoate metabolism	Carbohydrate metabolism;Global and overview maps;Metabolism of cofactors and vitamins	Metabolism
M187T282_NEG	365968.056121641	253343.310467614	448106.850835069	364133.467158948	583129.688183507	322113.237037303	56912.4240493686	36290.7550701018	248743.333046244	43095.019984034	24454.4021003808	47329.0264589099	389465.76830068	76137.4934515065	-2.35481754930244	0.000307677750226075	0.00276121057895196	2.06636194547103	Gly-Leu	281.6095	187.10781	Carboxylic acids and derivatives	-	HMDB0028929	-	-	-	-
M715T43_1_NEG	32748.8534552674	25082.4203530799	42300.9031737522	64989.4879047158	15054.459600535	113283.466207129	868784.187974407	495888.84478254	320311.007450398	286419.153352848	236603.444143524	271375.162733934	48909.9317824132	413230.300072942	3.07874668598261	0.00436968040298015	0.0195022648857839	2.05861306440223	2-linoleoyl-1-palmitoyl-sn-glycero-3-phosphoethanolamine	43.063	714.51158	--	--	--	-	-	-	-
M467T262_NEG	15767.2039980849	15661.1155089326	14948.8471227141	15425.3143718811	24795.096181311	14089.1079285893	350413.594434104	358380.139484903	1315770.54495064	316734.022132954	184723.876158871	303980.712465052	16781.1141852522	471667.148271087	4.81285870823372	0.0237287772099592	0.0675498152595157	2.03470374900089	5-methoxytryptophan	262.247	467.21122	Indoles and derivatives	2504-22-5	HMDB0002339	-	-	-	-
M205T455_NEG	144531.858512117	83483.8007267073	144354.981807469	20082.3329228533	38279.3198939569	25424.1903780264	1255895.48302874	268085.423486435	683591.239308044	321627.717406109	77034.2561985003	372390.084257077	76026.080706855	496437.367280818	2.70704538813955	0.0358087109506523	0.0909232255906217	2.01042755472039	Homocitrate	455.07	205.03436	Carboxylic acids and derivatives	3562-74-1	HMDB0003518	C01251	ko01100//Metabolic pathways;ko01120//Microbial metabolism in diverse environments;ko01130//Biosynthesis of antibiotics;ko01230//Biosynthesis of amino acids;ko01210//2-Oxocarboxylic acid metabolism;ko00300//Lysine biosynthesis;ko00620//Pyruvate metabolism	Amino acid metabolism;Carbohydrate metabolism;Global and overview maps	Metabolism
M87T254_NEG	41954.2943056723	35390.878183885	40293.4231872103	26367.7280627428	34832.270103429	27164.1037309101	660636.232647677	243764.847527821	369327.809432587	291019.110630854	238300.516332714	276034.748333034	34333.7829289749	346513.877484114	3.33521240312217	0.000783167562572025	0.00548794972719069	2.00751663061927	Pyruvate	254.249	87.00819	Keto acids and derivatives	127-17-3	HMDB0000243	C00022	ko01100//Metabolic pathways;ko01110//Biosynthesis of secondary metabolites;ko01120//Microbial metabolism in diverse environments;ko01130//Biosynthesis of antibiotics;ko01230//Biosynthesis of amino acids;ko01200//Carbon metabolism;ko01220//Degradation of aromatic compounds;ko00260//Glycine, serine and threonine metabolism;ko00330//Arginine and proline metabolism;ko01210//2-Oxocarboxylic acid metab…	Amino acid metabolism;Biosynthesis of other secondary metabolites;Carbohydrate metabolism;Drug resistance;Endocrine and metabolic diseases;Energy metabolism;Global and overview maps;Metabolism of cofactors and vitamins;Metabolism of other amino acids;Metabolism of terpenoids and polyketides	Human Diseases;Metabolism
M88T263_NEG	21448.0063851017	19294.2976425441	11385.9597756732	14812.6869332292	7773.01203237941	12154.9638351903	172115.356687961	242955.951237592	357178.531903093	411688.799991506	285628.672675941	365487.450237292	14478.1544340197	305842.460455564	4.40083909622526	1.17500147337908e-05	0.00028899827367371	2.00029766076615	Beta-alanine	262.59	88.03968	Carboxylic acids and derivatives	107-95-9	HMDB0000056	C00099	ko01100//Metabolic pathways;ko01110//Biosynthesis of secondary metabolites;ko00240//Pyrimidine metabolism;ko00410//beta-Alanine metabolism;ko00770//Pantothenate and CoA biosynthesis;ko00640//Propanoate metabolism	Carbohydrate metabolism;Global and overview maps;Metabolism of cofactors and vitamins;Metabolism of other amino acids;Nucleotide metabolism	Metabolism
M774T43_1_NEG	24694.8938760932	16351.1533567149	11094.1415379702	37446.9081111542	95487.0276108136	42201.6110643597	474599.036160315	333796.701239072	451493.622039158	200547.984813673	258228.588149914	185305.008170209	37879.2892595176	317328.49009539	3.06649588734061	0.000329791601370624	0.00289329043418819	1.88751931483956	1,2-distearoyl-sn-glycero-3-phospho-l-serine	43.146	773.5315	--	--	--	-	-	-	-
M111T86_NEG	463254.419411342	484104.121476495	332685.46818137	332063.973702037	310389.280559079	480995.342625955	24087.2750055668	83090.9204423729	142617.354678261	231020.383772265	100610.246669429	157256.707881708	400582.100992713	123113.8147416	-1.70210530201624	0.000100289709093293	0.00123049181821107	1.88260654019158	Uracil	86.303	111.01944	Diazines	66-22-8	HMDB0000300	C00106	ko01100//Metabolic pathways;ko00240//Pyrimidine metabolism;ko00410//beta-Alanine metabolism;ko00770//Pantothenate and CoA biosynthesis	Global and overview maps;Metabolism of cofactors and vitamins;Metabolism of other amino acids;Nucleotide metabolism	Metabolism
M415T408_NEG	92514.6044870403	99751.8008646473	93525.2517042724	129679.819841862	128627.564147664	109083.773666306	589369.433792839	285995.560402124	449547.160390936	356524.998077857	289097.976306937	287081.122486264	108863.802451965	376269.375242826	1.78924153923127	0.000346088961410902	0.00300455821590405	1.87853988568366	(2r,3s,4s,5r,6r)-2-[[(2s,3r,4r)-3,4-dihydroxy-4-(hydroxymethyl)oxolan-2-yl]oxymethyl]-6-(2-phenylethoxy)oxane-3,4,5-triol	408.302	415.14402	--	--	--	-	-	-	-
M465T39_NEG	1986.85414248912	163952.459992111	472617.986971588	360735.608607436	353343.784447217	378801.91439189	11536.9029183641	11608.887587925	18394.802315271	10066.2944495166	3989.68860066582	8238.3975888483	288573.101425455	10639.1622434318	-4.76148037041977	0.00276936272698478	0.0139523185146471	1.87194428010393	Agnuside	39.2015	465.15733	Prenol lipids	11027-63-7	HMDB0036561	-	-	-	-
M203T288_NEG	391590.60771776	240005.830788191	493415.536946382	279267.219909258	296997.387788822	256840.467502146	56392.891886672	23180.1011351867	232438.402707615	32048.8110486148	12261.9993495005	48246.319922348	326352.841775427	67428.0876749895	-2.27501101473174	0.000563664293256263	0.00431342640984367	1.86026021538565	Tryptophan	287.852	203.10293	Indoles and derivatives	153-94-6	HMDB0013609	-	-	-	-
M503T450_NEG	9647.50871881102	10578.2769169208	28723.1621073799	8329.34051452467	26372.7765011147	16870.1926082823	144266.9711704	106271.241071223	245524.985351902	389232.08008976	323948.131848228	590883.241362134	16753.5428945056	300021.108482275	4.1625258858633	0.00296279774256051	0.0146818162849415	1.81289131215765	Raffinose	449.913	503.15912	Organooxygen compounds	512-69-6	HMDB0003213	C00492	ko02010//ABC transporters;ko00052//Galactose metabolism	Carbohydrate metabolism;Membrane transport	Environmental Information Processing;Metabolism
M127T363_NEG	471116.164997626	248080.117080136	412214.067287822	151682.017412174	177798.025352556	159775.887129204	22334.2846321274	11803.6046767092	48467.8386371348	8483.18823179978	9758.01807221111	14673.8810603895	270111.046543253	19253.4692183953	-3.81036231319695	0.00130862737091677	0.00793288242169238	1.76078256500657	Dihydrothymine	363.0675	127.05038	Diazines	696-04-8	HMDB0000079	-	-	-	-
M103T345_NEG	19681.171787614	33088.0556627149	17059.4096283638	31762.462250853	38260.7295634547	37560.6762804444	190554.679610463	172316.605501568	302030.67575935	376766.45881212	228204.438140884	260077.302371698	29568.7508622408	254991.693366014	3.10830504755752	2.8324565767784e-05	0.000531416556655604	1.75940793367067	Malonic acid	345.08	103.00272	Carboxylic acids and derivatives	141-82-2	HMDB0000691	C00383	ko00240//Pyrimidine metabolism;ko00410//beta-Alanine metabolism	Metabolism of other amino acids;Nucleotide metabolism	Metabolism
M205T329_NEG	204421.380808645	158401.366929031	320245.462433237	287314.769745541	293463.963720842	247778.605917161	36946.3378069527	18697.8658470317	105032.438492049	26009.2146983957	13156.6089510145	31555.7207130943	251937.59159241	38566.3644180897	-2.70765134535242	2.08205461063426e-05	0.00042341477555712	1.75777569353412	Ser-Thr	328.8175	205.08206	Carboxylic acids and derivatives	-	HMDB0029049	-	-	-	-
M88T338_NEG	286133.035252456	211971.108137265	379937.708347932	185446.440015663	292320.851596832	227597.183585184	87971.6773233514	49284.1957308388	100098.77162839	20562.3116137703	35187.2752437857	36071.623793265	263901.054489222	54862.6425555669	-2.26610109644665	6.02169742032867e-05	0.000857748221290912	1.71701457476145	Alanine	337.665	88.0399	Carboxylic acids and derivatives	302-72-7	HMDB0062251	C00133	ko01100//Metabolic pathways;ko01502//Vancomycin resistance	Drug resistance;Global and overview maps	Human Diseases;Metabolism
M251T192_NEG	550482.83091967	348073.982677636	497226.992477991	420737.493832963	431725.404093917	298924.974159868	240338.74808045	131501.874822517	368277.276563787	121814.055351586	117642.896724391	143986.344039941	424528.613027007	187260.199263779	-1.1808174957512	0.00163132175262166	0.00939245857570047	1.7114374025951	Deoxyinosine	192.164	251.07777	Purine nucleosides	890-38-0	HMDB0000071	C05512	ko01100//Metabolic pathways;ko00230//Purine metabolism	Global and overview maps;Nucleotide metabolism	Metabolism
M159T359_NEG	118507.490349717	92690.3032806744	130124.96654569	108513.157807325	134316.193413233	119646.949666325	436873.670589547	243685.875908291	448641.311209538	365372.372169647	277206.147459691	256411.642094797	117299.843510494	338031.836571919	1.52695804038521	0.000168408492810665	0.00178631577692243	1.70659081667828	2-oxoadipic acid	358.623	159.02897	Keto acids and derivatives	3184-35-8	HMDB0000225	C00322	ko01100//Metabolic pathways;ko01120//Microbial metabolism in diverse environments;ko01130//Biosynthesis of antibiotics;ko01230//Biosynthesis of amino acids;ko01210//2-Oxocarboxylic acid metabolism;ko00310//Lysine degradation;ko00380//Tryptophan metabolism;ko00300//Lysine biosynthesis	Amino acid metabolism;Global and overview maps	Metabolism
M232T350_NEG	185988.246087728	138399.505347303	268586.476136705	348720.824772799	203304.008435157	263552.798487246	34383.4318292643	28782.7568236353	57173.1025709701	17907.0595902921	17505.3700560916	24136.7778645235	234758.643211156	29981.4164557961	-2.96903782583316	5.93100160231896e-05	0.000857748221290912	1.68982777347282	Ser-Gln	349.681	232.09281	Carboxylic acids and derivatives	-	HMDB0029037	-	-	-	-
M215T219_NEG	187383.628387927	206682.951645085	283287.857369898	256288.897245064	328372.905189838	215297.033984959	10175.4702716671	20752.0902060855	149607.871891783	27700.2680005137	16755.5730282638	34785.8572801164	246218.878970462	43296.1884464049	-2.50762945663881	5.87979099888777e-05	0.000855593219750627	1.68923164067222	Val-Val	219.4215	215.13938	Carboxylic acids and derivatives	-	HMDB0029140	-	-	-	-
M166T88_NEG	53380.1149176047	53878.2631245944	53616.7126072486	42343.0891701751	66955.4897716795	49110.4883987577	168413.420046441	172489.613290496	301566.4106952	333748.719111624	307299.253226595	295201.384025527	53214.0263316767	263119.80006598	2.30584134567541	3.70366717273354e-05	0.000611533705101979	1.68515568780368	Pyridoxal	88.233	166.04974	Pyridines and derivatives	66-72-8	HMDB0001545	C00250	ko01100//Metabolic pathways;ko01120//Microbial metabolism in diverse environments;ko00750//Vitamin B6 metabolism	Global and overview maps;Metabolism of cofactors and vitamins	Metabolism
M173T121_NEG	40942.8743120531	55227.1857411084	32214.8648267303	24111.2906498849	36673.5812086417	37637.8479641884	313369.558900946	125502.622512632	179945.896644056	347727.663860108	172557.683975516	333803.025910424	37801.2741171011	245484.408633947	2.69912463068521	0.000387316642384091	0.00325209049476541	1.6670661558058	Shikimate	120.918	173.0446	Organooxygen compounds	138-59-0	HMDB0003070	C00493	ko01100//Metabolic pathways;ko01110//Biosynthesis of secondary metabolites;ko01130//Biosynthesis of antibiotics;ko01230//Biosynthesis of amino acids;ko00400//Phenylalanine, tyrosine and tryptophan biosynthesis	Amino acid metabolism;Global and overview maps	Metabolism
M478T208_NEG	30152.2997457469	51504.0723290291	43256.5695226702	57090.7503769844	58325.5167810192	66058.0202902442	463313.098020958	139219.370746556	445324.555887599	186244.089151336	211639.805993746	217168.764256398	51064.5381742823	277151.614009432	2.44028174646583	0.00278809612670636	0.014014239790323	1.64229179673112	1-oleoyl-sn-glycero-3-phosphoethanolamine	208.216	478.29223	--	--	--	-	-	-	-
M723T43_NEG	149970.705900846	210583.93983379	667723.421718118	222798.749263776	398274.186519572	475099.752897234	149220.652016683	148561.89737388	162163.292679915	123400.846564886	58963.7648081517	75916.3936382871	354075.126022223	119704.474513634	-1.56457841639396	0.0173968554790666	0.0537635269374195	1.63649061231608	Nigericin	42.736	723.45965	--	--	--	-	-	-	-
M247T393_NEG	123821.246610386	109719.912277508	212725.363535592	318224.547000351	300086.44300132	253714.293009398	35978.9747900427	16747.8779492102	61618.2637966084	24173.1119583387	23039.1085701089	17518.124366599	219715.300905759	29845.9102384847	-2.8800301833133	0.000405665015095865	0.00335114577687888	1.58904168854437	Thr-Glu	393.2475	247.09277	Carboxylic acids and derivatives	-	HMDB0029060	-	-	-	-
M281T361_NEG	382467.456355154	279241.394106876	332934.391682712	230601.933590303	156830.864070287	232284.521431079	105950.374798014	53917.3592118957	102246.803093558	52266.7846379707	45986.8985624384	81836.173032482	269060.093539402	73700.7322227265	-1.86817757137587	0.000215820299102799	0.00213572170987145	1.58530769357521	Ethyl glucuronide	360.8305	281.08649	Organooxygen compounds	-	HMDB0131286	-	-	-	-
M239T138_NEG	263691.684240675	125653.876849054	210868.626199676	367751.818029139	426648.38520063	249136.286313548	96521.2176599103	46648.9229549611	91904.2643511973	82470.0046176214	61078.4016645122	60964.9678810317	273958.446138787	73264.6298548723	-1.90276830450042	0.00121907583455129	0.00759068754659747	1.58474842212065	Ribothymidine	137.942	239.06639	Pyrimidine nucleosides	1463-10-1	HMDB0000884	-	-	-	-
M285T43_1_NEG	29915.8373673238	33868.3602634414	39906.2921800018	37511.9546805146	56400.6406170293	33118.0702436548	181247.76841715	209559.908053557	454064.37184424	301008.621202051	265830.847059392	80122.4452025107	38453.5258919943	248638.993629817	2.69286477615713	0.00226331022764296	0.0120215758896371	1.55138150370106	Hexadecanedioic acid	42.9405	285.20542	Fatty Acyls	42150-38-9	HMDB0000712	C19615	ko01100//Metabolic pathways;ko00073//Cutin, suberine and wax biosynthesis	Global and overview maps;Lipid metabolism	Metabolism
M161T251_NEG	21609.6768723616	25660.0415787427	20947.9322862792	13869.3125058969	18560.5599759387	19634.9438306584	235229.612765108	188563.58131525	350603.269065893	168116.771035508	126977.496552404	160869.382369872	20047.0778416462	205060.018850672	3.35458236982078	0.00020448166613959	0.00205332734242881	1.5410033340305	D-Tagatose	251.428	161.04443	Organooxygen compounds	87-81-0	HMDB0003418	C00795	ko00052//Galactose metabolism	Carbohydrate metabolism	Metabolism
M116T297_NEG	307683.202631883	268351.383249168	435401.670091112	354857.769325037	398077.807398401	326922.281137953	214553.922497288	110121.490585933	327974.723800556	113186.130369739	96558.9677081729	115452.814544721	348549.018972259	162974.674917735	-1.09671376948329	0.00202897597648894	0.0110505243600749	1.52847946977825	Valine	297.4605	116.07119	Carboxylic acids and derivatives	72-18-4	HMDB0000883	-	-	-	-
M483T175_NEG	98545.8653209596	94489.7551833951	142999.599578057	133249.87849639	117018.795261641	110834.970018039	649291.765631029	167023.543100524	623626.38997845	153736.04055086	179161.314913974	378557.634759197	116189.81064308	358566.114822339	1.62575560121912	0.0281211185248224	0.0761607696770401	1.52086155266864	1-palmitoyl-2-hydroxy-sn-glycero-3-phospho-(1'-rac-glycerol)	175.431	483.27061	--	--	--	-	-	-	-
M244T305_NEG	163694.219990874	128085.831588115	238593.663260071	178954.900862386	231474.380225679	182181.187678692	20376.7618049544	16604.1372335602	86204.7341136483	19500.0925897534	12206.6389579737	19808.3933051918	187164.03060097	29116.793000847	-2.68437983554152	1.67701586736805e-05	0.000364449526731947	1.51688970165334	Ile-Asn	305.09	244.12941	Carboxylic acids and derivatives	-	HMDB0028902	-	-	-	-
M157T200_NEG	263125.896701107	330497.396702618	364203.724991624	144420.141800843	180871.351470193	173185.159060628	54128.7158314256	27359.681570601	61769.4846958955	90585.9375871465	59992.5394180504	64588.6395744725	242717.278454502	59737.4997795986	-2.02256805184487	0.000703820806568987	0.00506537701697377	1.50177793604686	L-dihydroorotate	200.2975	157.03588	Carboxylic acids and derivatives	5988-19-2	HMDB0003349	C00337	ko01100//Metabolic pathways;ko00240//Pyrimidine metabolism	Global and overview maps;Nucleotide metabolism	Metabolism
M291T71_NEG	58498.7505522001	58546.2401709604	62308.8315294807	57238.542401477	102924.354725628	71987.6882465961	149000.895707523	203997.147774782	390981.546308397	278558.42526437	296286.418459227	187945.615336639	68584.0679377237	251128.341475156	1.87247947264069	0.000565972796701394	0.004326113905821	1.48930688927985	9-oxo-11-(3-pentyl-2-oxiranyl)-10e-undecenoic acid	71.174	291.19485	--	--	--	-	-	-	-
M281T66_NEG	11261.1864373373	8394.78244561814	11419.4278258839	65258.6555257485	12890.8126424439	5369.43416365016	171599.481050635	95103.4313005163	253474.233301612	211625.276790921	135592.681216724	232188.443612225	19099.0498401137	183263.924545439	3.26235004726458	9.89018263595447e-05	0.00122021733820218	1.48129360352574	Oleic acid	65.774	281.24739	Fatty Acyls	2027-47-6	HMDB0062703	C00712	ko01040//Biosynthesis of unsaturated fatty acids;ko00061//Fatty acid biosynthesis;ko00073//Cutin, suberine and wax biosynthesis	Lipid metabolism	Metabolism
M421T419_NEG	90706.4681478971	62181.8106437458	67488.2238419254	12478.9196984248	25408.9624190619	13938.3730852283	500149.418381485	182533.043699672	685458.711311056	133210.626136114	70747.854835718	153531.136588715	45367.1263060472	287605.13182546	2.66437023551734	0.038072978628156	0.094968232512092	1.47467166845924	.alpha.,.alpha.'-trehalose 6-phosphate	418.9985	421.06417	Organooxygen compounds	4484-88-2	HMDB0001124	C00689	ko01100//Metabolic pathways;ko00500//Starch and sucrose metabolism	Carbohydrate metabolism;Global and overview maps	Metabolism
M287T61_2_NEG	24427.5303726573	9839.08160212578	14192.414119875	22827.3010889771	19839.2887379469	16756.6367268645	209947.662123462	111707.873123056	267840.850270498	190515.158394744	122818.966152226	161101.570723311	17980.3754414078	177322.013464549	3.30187659864395	5.56963877665208e-05	0.000819426943910096	1.46893612094857	Testosterone	60.794	287.22099	Steroids and steroid derivatives	651-45-6	HMDB0002833	C00535	ko01100//Metabolic pathways;ko01120//Microbial metabolism in diverse environments	Global and overview maps	Metabolism
M409T248_NEG	45240.9064637127	14996.3448884173	45488.0608837353	34462.1393003291	4844.5434712864	19242.3375262202	330621.742671052	108514.615762972	408487.455029502	156242.527818004	119698.412768536	159551.14265809	27379.0554222835	213852.649451359	2.96547250151013	0.00461330459633535	0.0204114940556421	1.4515864584906	1-hexadecanoyl-2-sn-glycero-3-phosphate	247.983	409.23386	--	--	--	-	-	-	-
M289T448_NEG	12077.7153195363	11219.5546398837	13696.649678842	4794.89292218106	7449.61167593656	4852.68399992106	402469.103643836	65996.7308894739	172765.915595495	226035.872394685	68612.5027723341	163229.629842074	9015.18470605011	183184.95918965	4.34480019200487	0.00644062319001998	0.0260841316769993	1.43049950632641	D-Ribose 5-phosphate	448.0995	289.0319	Organooxygen compounds	3615-55-2	HMDB0001548	C00117	ko01100//Metabolic pathways;ko01110//Biosynthesis of secondary metabolites;ko01120//Microbial metabolism in diverse environments;ko01130//Biosynthesis of antibiotics;ko01230//Biosynthesis of amino acids;ko00230//Purine metabolism;ko01200//Carbon metabolism;ko00030//Pentose phosphate pathway;ko00710//Carbon fixation in photosynthetic organisms	Carbohydrate metabolism;Energy metabolism;Global and overview maps;Nucleotide metabolism	Metabolism
M132T351_NEG	181518.233543712	210726.572601904	200619.915643588	119492.607627929	108090.162979598	127580.246557618	9561.90257792832	3681.34388682999	14998.46602445	12304.6799482176	10412.9644876706	14764.3496266786	158004.623159058	10953.9510919625	-3.85044352261247	1.17772228820414e-05	0.00028899827367371	1.41393546972277	Allantoic acid	351.053	132.04069	Carboxylic acids and derivatives	99-16-1	HMDB0001209	C00499	ko01100//Metabolic pathways;ko01120//Microbial metabolism in diverse environments;ko00230//Purine metabolism	Global and overview maps;Nucleotide metabolism	Metabolism
M300T432_NEG	163688.65260126	173189.222417234	182583.772314527	54798.6682034085	78163.7823712488	57969.0676902787	440201.221511266	146503.202791151	521526.473279434	343765.366609578	146301.601502819	265084.851036265	118398.860932993	310563.786121752	1.39123440989134	0.0173983624014025	0.0537635269374195	1.40814939619079	N-Acetylglucosamine 1-phosphate	431.5465	300.04756	--	--	--	-	-	-	-
M128T296_NEG	483115.277989102	249623.356574296	398126.702238726	147237.851643893	171937.714079499	138370.69990605	86524.9014121074	33921.7651830637	203133.367168281	37909.2025624075	35396.7433983596	52724.9931851348	264735.267071928	74935.162151559	-1.8208356535032	0.0150074531632059	0.0479575029002014	1.40528108185542	L-pyroglutamic acid	295.782	128.03473	Carboxylic acids and derivatives	98-79-3	HMDB0000267	C01879	ko01100//Metabolic pathways;ko00480//Glutathione metabolism	Global and overview maps;Metabolism of other amino acids	Metabolism
M295T468_NEG	28949.9439954413	34879.8699694566	10125.349624376	1553.5230317487	22845.4974539428	11271.7695568928	473872.793618453	212594.555286759	437370.434203274	31237.8752637314	49057.1980218588	132003.148814251	18270.9922719764	222689.334201388	3.60740556934839	0.0263863351904018	0.0728692396246561	1.39885443971039	Propanoic acid, 3-[[[2-[(aminoiminomethyl)amino]-4-thiazolyl]methyl]thio]-	467.627	294.99203	--	--	--	-	-	-	-
M274T407_NEG	151902.168530602	109734.835084199	215249.626554221	175694.305789172	187279.049069002	149240.051769558	35038.3329723953	21049.0339032477	82585.4256789989	23943.9396189736	17174.4684193924	23386.154201676	164850.006132792	33862.8924657806	-2.28337682642658	2.57476878541027e-05	0.000497738733226114	1.37540371195008	Gln-glu	406.7635	274.10328	Carboxylic acids and derivatives	88830-90-4	HMDB0028796	-	-	-	-
M230T303_NEG	136138.006670838	152191.693168127	181595.794413842	148282.953324098	167085.240225171	134440.972320021	16618.5128696964	21845.0536319559	74479.265009287	27809.7074172087	11053.5246706624	19322.0587411093	153289.11002035	28521.3537233199	-2.42614084467973	1.15416752300864e-06	7.95550365514645e-05	1.34917164687995	Asn-Val	303.4545	230.11363	Carboxylic acids and derivatives	-	HMDB0028744	-	-	-	-
M226T216_NEG	148045.812987983	132181.710354785	183095.128541669	146862.997022629	164382.001377423	145073.313716959	44352.5768716404	20927.8077232145	63180.5345378555	27444.9926129714	19373.516901979	19880.7639415497	153273.494000241	32526.6987648684	-2.23641191806672	3.54946455716636e-07	4.29162532821024e-05	1.33379604812273	Deoxycytidine	215.9645	226.08236	Pyrimidine nucleosides	951-77-9	HMDB0000014	C00881	ko00240//Pyrimidine metabolism	Nucleotide metabolism	Metabolism
M171T419_NEG	104611.321206485	45118.3476688176	79992.4407963552	52882.6511174891	73457.1137143943	37637.1423961361	197943.409150654	118393.098473109	126565.499159778	289517.883550439	277031.507303394	231240.785772287	65616.5028166129	206782.030568277	1.65598021114305	0.00118879843252781	0.00745099865816207	1.32976977846525	Glycerophosphate(2)	418.64	171.00544	--	--	--	C00093	ko01100//Metabolic pathways;ko01110//Biosynthesis of secondary metabolites;ko02010//ABC transporters;ko00564//Glycerophospholipid metabolism;ko00561//Glycerolipid metabolism	Global and overview maps;Lipid metabolism;Membrane transport	Environmental Information Processing;Metabolism
M116T290_NEG	23322.686345095	13701.0456679393	19034.1547207864	11842.7243907516	11465.9412441613	11144.1358568294	178374.017763948	44563.1954488796	202554.069042958	217261.112984133	71363.8152842105	230624.595999569	15085.1147042605	157456.801087283	3.38375850204641	0.00137527522143737	0.00823926146176441	1.328510009894	Guanidoacetic acid	290.3515	116.03475	Carboxylic acids and derivatives	352-97-6	HMDB0000128	C00581	ko01100//Metabolic pathways;ko00260//Glycine, serine and threonine metabolism;ko00330//Arginine and proline metabolism	Amino acid metabolism;Global and overview maps	Metabolism
M363T35_NEG	99087.3283311317	112598.785821533	184102.826656808	168283.671660976	164166.6875675	176174.698376369	34907.2653985297	23308.254703368	30026.4850753409	40026.4679180573	24781.7919681588	22608.7017183707	150735.666402386	29276.4944636376	-2.36420609910294	9.71542535296807e-06	0.00025740071154278	1.32270530842111	Dhas#18	35.381	363.2181	--	--	--	-	-	-	-
M89T221_NEG	65230.3911292465	69810.5798770844	46961.8892873313	31010.3830364299	86409.6670346448	56671.5787709733	390271.368762676	97858.8008798906	162586.97224722	250854.553631407	102670.888350539	245835.072233729	59349.0815226184	208346.276017577	1.81168570530923	0.00893637563161148	0.0332179418391371	1.31196227338881	Dl-lactate	220.7635	89.02407	--	--	--	-	-	-	-
M261T244_NEG	233018.997583293	149144.703522215	295019.981847969	160871.791896477	178682.318978506	173565.60011408	72627.4298117625	38105.0723323722	153193.363553994	60286.4498015992	25177.2693849058	48128.4059671696	198383.898990423	66252.9984753005	-1.58223728551101	0.00113577542939427	0.00723458487114169	1.31043962215264	Phe-pro	244.297	261.12348	--	--	--	-	-	-	-
M131T369_NEG	245352.926222642	136019.225440797	285562.064416851	93669.424262162	112948.492765566	97124.5217682289	29108.9114065546	22189.331735661	29700.8145479812	21329.611589958	18520.9394723835	22473.715040354	161779.442479374	23887.2206321487	-2.75971738862646	0.00221604023074023	0.0118557260936625	1.30390593564696	Asparagine	369.432	131.04509	Carboxylic acids and derivatives	70-47-3	HMDB0000168	-	-	-	-
M293T31_NEG	713843.952833269	914875.316635762	762650.920457104	916336.841949768	857235.731263093	883932.724086988	1121558.55649387	1256270.72364341	858639.224010051	813481.468000836	1121733.0760932	991241.021129821	841479.247870997	1027154.01156186	0.287652917592561	0.0380343930411897	0.0949432108573242	1.30145939219025	Cinchonine	31.0945	293.17857	--	--	--	-	-	-	-
M75T357_NEG	81677.9773516358	80592.5434165318	88242.7489465164	71535.0094740237	79137.615664866	73494.726081514	278861.090496845	156289.086521026	254455.889732204	198528.515604052	164216.922763798	160554.767659088	79113.4368225146	202151.045462835	1.3534390132738	0.000204427590019611	0.00205332734242881	1.2784160951956	Glycolate	357.1915	75.00817	Hydroxy acids and derivatives	79-14-1	HMDB0000115	C00160	ko01100//Metabolic pathways;ko01110//Biosynthesis of secondary metabolites;ko01120//Microbial metabolism in diverse environments;ko01130//Biosynthesis of antibiotics;ko01200//Carbon metabolism;ko00630//Glyoxylate and dicarboxylate metabolism	Carbohydrate metabolism;Global and overview maps	Metabolism
M257T99_NEG	180417.933625663	202252.751176885	225207.951783885	168548.628501219	177561.84925383	134075.668672805	54274.0382527485	77548.4432309351	74100.5702284134	77861.4317546166	67123.8040174651	80351.8102481263	181344.130502381	71876.6829553842	-1.33513431448202	8.75935369461958e-06	0.000243722602800085	1.24205103642412	His-Cys	99.073	257.07655	Carboxylic acids and derivatives	-	HMDB0028882	-	-	-	-
M391T358_2_NEG	3959.18420574776	2659.53822790587	6252.15364828074	5266.177907033	3112.61183630464	2820.64808452724	145712.235554157	70869.5137727044	161879.65982836	132249.97234108	69899.6079747851	99848.7204464096	4011.71898496654	113409.951652916	4.82118288038765	4.44223628001759e-05	0.000695079323814517	1.2239483023688	1,3-Dimethyluric acid	358.454	391.10653	Imidazopyrimidines	944-73-0	HMDB0001857	-	-	-	-
M288T267_NEG	206097.03338312	217640.000813967	230501.317238981	256538.445634578	279252.075284128	207260.842808715	135114.336761027	101408.11168051	214218.356656206	82075.765324468	74395.5515256675	83762.209674443	232881.619193915	115162.38860372	-1.01592715794822	0.000785979218044351	0.00549606919032064	1.22283915634938	Arg-asp	267.225	288.15556	Carboxylic acids and derivatives	-	HMDB0028705	-	-	-	-
M169T469_NEG	36468.0116831706	51967.2211778591	16545.2282886896	12026.144509418	56507.464041889	35441.9847577217	337279.158939478	195625.379988486	257806.440383839	39733.9528362637	107856.394120873	114530.413522638	34826.009076458	175471.95663193	2.33300342169801	0.0112247252546362	0.0392456727180913	1.22122826506019	Gallic acid	468.6895	168.99828	Benzene and substituted derivatives	149-91-7	HMDB0005807	C01424	ko01120//Microbial metabolism in diverse environments	Global and overview maps	Metabolism
M260T411_2_NEG	113762.342941757	96006.72309764	173138.243375469	147517.108720106	157970.327580139	119721.78278572	35741.21211643	22522.5969898764	65344.7073611053	23942.0072246392	16596.2897923115	24857.2789361916	134686.088083472	31500.6820700923	-2.09614586839477	2.45003064111101e-05	0.000479197169511418	1.21918748937957	Gln-asp	410.938	260.08785	Carboxylic acids and derivatives	286966-95-8	HMDB0028793	-	-	-	-
M277T72_NEG	13302.4955781223	10977.3872309039	18451.7885737309	8525.13809099861	11325.6279826446	15731.6747803062	133411.52338973	86564.5741848613	327144.060547475	40721.0478202838	100307.57792752	245849.289168865	13052.3520394511	155666.345506456	3.57607536314543	0.00930357507068239	0.0341627687576134	1.20687994236396	Linolenic acid	72.032	277.21584	Fatty Acyls	463-40-1	HMDB0001388	C06427	ko01100//Metabolic pathways;ko01110//Biosynthesis of secondary metabolites;ko01040//Biosynthesis of unsaturated fatty acids;ko00592//alpha-Linolenic acid metabolism	Global and overview maps;Lipid metabolism	Metabolism
M583T419_NEG	26026.345238184	18706.5280607472	26741.3050979045	8380.43407475651	17341.642712869	9667.32298684549	276284.950128308	123325.422818659	451092.282328179	72008.5038207655	43913.9540395605	95925.827506432	17810.5963618845	177091.823440317	3.3136898736186	0.0323899765099006	0.0849008055935511	1.1980675275162	Neomangiferin	419.399	583.11673	--	--	--	-	-	-	-
M274T443_NEG	93499.9483793806	74385.2095197861	95129.6784266807	162216.173685476	186596.803259262	124154.168845846	10491.3791074682	28077.8654608867	20758.7372118937	10142.6685580466	17344.3361856571	15669.52213627	122663.663686072	17080.7514433704	-2.84426459598714	0.000164860725927562	0.00176365047978995	1.19469170103508	Lys-Glu	443.378	274.13967	Carboxylic acids and derivatives	-	HMDB0028950	-	-	-	-
M251T247_NEG	321638.969356206	197263.887554251	467375.493902741	215339.519585324	246661.474168833	221810.765141233	278965.17754399	46810.2877342251	258122.7372432	91575.3765696634	64016.4773403403	64410.599392993	278348.351618098	133983.442637402	-1.05483681277727	0.0368696257666069	0.0928867999053238	1.17925913386876	Ser-Phe	246.594	251.10269	Carboxylic acids and derivatives	-	HMDB0029046	-	-	-	-
M495T411_NEG	30970.2916354355	17060.1046909834	44093.8280843864	22308.8935694509	24626.7319768738	21556.4974122254	210826.50627845	89821.4758773409	167259.447313904	120721.990862375	85953.4047412098	127093.654348074	26769.3912282259	133612.746570226	2.31940141090907	0.000322641143061526	0.00284180609451543	1.17875358499561	Pyridoxamine 5-phosphate	411.4555	495.10998	Pyridines and derivatives	529-96-4	HMDB0001555	C00647	ko01100//Metabolic pathways;ko00750//Vitamin B6 metabolism	Global and overview maps;Metabolism of cofactors and vitamins	Metabolism
M213T274_NEG	177749.825502404	155846.03754602	223800.334847532	228106.306377406	229097.555530168	193749.234791822	54580.5902586186	41841.4892718634	245876.124824941	78984.0619988273	33295.6301732203	37365.168031748	201391.549099225	81990.5107598698	-1.29647429247627	0.00745164374967371	0.0290125473860247	1.17362960869413	Val-Pro	274.016	213.1237	Carboxylic acids and derivatives	-	HMDB0029135	-	-	-	-
M153T257_NEG	25565.8568346388	19163.9176799945	29807.3270434329	16804.3420705139	17517.0758538323	14415.2968396332	173814.003629839	76632.1343871566	264938.618277212	119848.366956579	78588.6354964017	87881.3675933524	20545.6360536743	133617.187723423	2.70120170009766	0.00392046733994077	0.0180162606583879	1.13115338990647	Glycerol 3-phosphate	256.901	152.99491	Glycerophospholipids	57-03-4	HMDB0000126	C00093	ko01100//Metabolic pathways;ko01110//Biosynthesis of secondary metabolites;ko02010//ABC transporters;ko00564//Glycerophospholipid metabolism;ko00561//Glycerolipid metabolism	Global and overview maps;Lipid metabolism;Membrane transport	Environmental Information Processing;Metabolism
M267T294_NEG	167521.844722383	118150.5002897	215085.417543154	152518.265137704	162699.042987711	135042.770978484	49925.2056873807	19636.1652260895	177768.061813902	25711.7615336749	12267.9679866988	34301.5415418472	158502.973609856	53268.4506315988	-1.57315668210062	0.00447322913325036	0.0198742523067392	1.12793146915486	His-Leu	294.4135	267.14512	Carboxylic acids and derivatives	-	HMDB0028889	-	-	-	-
M219T310_NEG	87852.4989859546	83280.4059251495	127486.270043594	262959.898919875	240035.040527601	136588.845104957	33299.0718569333	32309.7534363356	117050.660387675	24822.3962814116	21612.6931337057	32768.6038088627	156367.159917855	43643.8631508207	-1.84108683796862	0.00879769132241655	0.0328124774504039	1.12676525005822	Thr-Thr	310.073	219.09788	Carboxylic acids and derivatives	-	HMDB0029071	-	-	-	-
M325T353_NEG	5883.13581124724	5523.08893668267	6114.88429807753	3059.76565376111	5023.90495697231	5605.58775826732	154350.746519582	121630.593991345	143109.414117044	65811.6570257896	49328.4125393571	79953.2255504884	5201.72790250136	102364.008290601	4.29857380007377	0.000264906958904983	0.0024707311033915	1.11545540971159	Maltitol	352.6365	325.11197	Fatty Acyls	585-88-6	HMDB0002928	-	-	-	-
M181T165_NEG	15619.7065810049	11888.969024746	16558.5478987211	13609.3188736271	12869.600837735	14965.6601549873	196352.171376605	47236.8432111582	114762.085279571	106412.173571896	109116.511516418	72893.2519829498	14251.9672284702	107795.506156433	2.91906405909884	0.00109233940730821	0.00703200102478182	1.09733093544907	Dl-4-hydroxyphenyllactic acid	164.6225	181.04959	--	--	--	-	-	-	-
M237T351_2_NEG	441428.318878547	349884.365061922	392303.609038241	271663.819204003	235465.070547462	276109.728911028	301273.753686498	177143.12792144	238835.353445038	177609.405069579	172992.188647795	177722.037682491	327809.1519402	207595.97774214	-0.659077641728892	0.011557744825097	0.0400307307744245	1.09661972525675	2-keto-3-deoxyoctonic acid	351.192	237.06054	--	--	--	-	-	-	-
M301T187_2_NEG	90965.3682736453	67628.8558508799	73995.2687246223	62150.4327106741	90940.7755488541	60162.148868844	272448.202948732	139383.673985345	205558.342639864	150409.144609774	175992.716999693	99479.3737026921	74307.14166292	173878.57581435	1.22650740407891	0.0026772259861885	0.013632123130286	1.09473013548307	8s-hydroxy-5z,9e,11z,14z-eicosatetraenoic acid	187.214	301.20033	Fatty Acyls	98462-03-4	HMDB0004679	C14776	ko01100//Metabolic pathways;ko00590//Arachidonic acid metabolism	Global and overview maps;Lipid metabolism	Metabolism
M151T111_NEG	107649.590230945	110113.195897718	124721.570955139	74173.8394576751	93156.4591767	122478.161536938	7011.79395338496	28246.2997957112	32677.8620547329	19316.1221921112	23801.1862622805	23926.1837513861	105382.136209186	22496.5746682678	-2.22785307178028	2.17586525806393e-06	0.000109617454288827	1.0946156503935	N1-Methyl-2-pyridone-5-carboxamide	111.4885	151.05019	Pyridines and derivatives	701-44-0	HMDB0004193	C05842	ko01100//Metabolic pathways;ko00760//Nicotinate and nicotinamide metabolism	Global and overview maps;Metabolism of cofactors and vitamins	Metabolism
M240T210_NEG	89606.8799632018	78792.5998408971	119348.486887522	87754.7281592405	93509.7886304391	89330.1197252478	15910.4326209201	8770.04209354125	28653.90162666	10643.4878386717	8036.99492216764	8429.69813151502	93057.1005344247	13407.4262055793	-2.79508392362504	2.42406206135201e-07	4.09801223067426e-05	1.08797875944737	Stavudine	210.3415	240.09794	Nucleoside and nucleotide analogues	3056-17-5	HMDB0014787	-	-	-	-
M243T197_NEG	122755.372994671	163124.133215687	155825.824588064	115122.245620761	109044.305320778	140713.27844629	40892.3795381262	17822.4578679953	113314.844425526	30037.7917967142	24133.7312321466	28319.7156027291	134430.860031042	42420.1534105396	-1.66404261866745	0.000312715254309961	0.00279135092773321	1.08620871302546	Leu-Leu	197.1575	243.17041	Carboxylic acids and derivatives	-	HMDB0028933	-	-	-	-
M253T393_NEG	240653.882658255	185803.923601988	170222.870968593	216800.049103731	188265.228802124	215438.062036462	159311.631360285	68461.3013196336	96784.8780439773	122266.561447763	106726.484722845	91356.0988223673	202864.002861859	107484.492619479	-0.916384359985801	0.000176318434067752	0.00184358111092854	1.08273193384925	D-galacturonic acid	393.0085	253.056	Organooxygen compounds	14982-50-4	HMDB0002545	C00333	ko01100//Metabolic pathways;ko02010//ABC transporters;ko00520//Amino sugar and nucleotide sugar metabolism;ko00053//Ascorbate and aldarate metabolism;ko00040//Pentose and glucuronate interconversions	Carbohydrate metabolism;Global and overview maps;Membrane transport	Environmental Information Processing;Metabolism
M203T410_NEG	91238.5554856991	79332.3595093838	123610.463079443	92973.1146799893	105076.578666115	95948.1784341349	21636.4224659041	16636.5972052381	37155.2928371899	14953.1242332194	15532.7849811652	19964.3991607818	98029.8749757942	20979.7701472498	-2.2242226110703	6.71173817788897e-07	5.64975428898249e-05	1.07070734855027	Ala-asp	409.914	203.06625	Carboxylic acids and derivatives	-	HMDB0028683	-	-	-	-
M93T159_NEG	60200.8777829266	171905.78743806	77430.1656793557	123132.406588682	180249.228048783	234845.820027784	272186.329548291	186347.298203827	329719.57594205	220242.651934298	394290.437509958	148677.350308386	141294.047594265	258577.273907802	0.871894794327273	0.0300228386552479	0.080278197449698	1.06539318957919	Phenol	159.351	93.03403	Benzene and substituted derivatives	87-66-1	HMDB0013674	-	-	-	-
M216T333_NEG	80808.635082423	62113.4223631137	117040.468433482	114041.224207224	112129.03550255	89185.6548471071	16447.9813085324	5469.1526528954	48329.2743074465	9034.5107497414	5920.66611659809	13616.1714635637	95886.4067393166	16469.6260997962	-2.54151850443478	3.33682279498409e-05	0.000575658636055816	1.06534339197919	Ala-Gln	333.124	216.09776	Carboxylic acids and derivatives	-	HMDB0028685	-	-	-	-
M259T369_NEG	86473.5064235408	74408.1967903469	123596.976416135	82566.8250999812	76771.9247005756	74492.9157321649	12043.3927956503	8543.90377291793	11525.4961385554	6780.8008585035	7882.44395553814	11173.964529458	86385.0575271241	9658.33367510388	-3.16093557193957	1.73743687232634e-06	9.70920605123541e-05	1.0600033894422	Gln-asn	369.257	259.1035	Carboxylic acids and derivatives	14608-79-8	HMDB0028792	-	-	-	-
M150T180_NEG	104920.953634986	51425.1414885844	112094.327576286	78906.0020174181	73016.9584329402	80278.0724208982	10402.2798952174	5867.56699927625	10688.946465013	4547.81277941153	5735.88608156291	6404.4774618038	83440.2425951855	7274.49494704748	-3.51982435905849	7.8569870020322e-06	0.000229287485605282	1.05069220931863	Guanine	180.2365	150.0411	Imidazopyrimidines	73-40-5	HMDB0000132	C00242	ko01100//Metabolic pathways;ko00230//Purine metabolism	Global and overview maps;Nucleotide metabolism	Metabolism
M181T284_NEG	23964.141482584	30763.6850793399	31229.5376385499	22286.3435928282	73101.9975756308	20939.2527753146	106115.43161985	135483.500824587	217618.365710474	65421.6961666811	297316.367890304	59628.6471327699	33714.1596907079	146930.668224111	2.12370901028616	0.0157528067609505	0.0496710123093035	1.04769880621112	D-Sorbitol	284.3855	181.07105	Organooxygen compounds	50-70-4	HMDB0000247	C00794	ko01100//Metabolic pathways;ko02010//ABC transporters;ko00052//Galactose metabolism;ko00051//Fructose and mannose metabolism	Carbohydrate metabolism;Global and overview maps;Membrane transport	Environmental Information Processing;Metabolism
M129T256_NEG	1222.61622230678	5551.75369156235	7437.29006103399	5872.27006187737	8846.83101499954	6410.74921084859	146563.545025179	181774.466645711	77478.1847738	62438.1533915476	56439.2349401369	61115.1901819729	5890.2517104381	97634.7958263912	4.05099420625224	0.00177299930212465	0.0100173707384273	1.03433836988898	Glutaconic acid	256.497	129.01815	Carboxylic acids and derivatives	1724-02-3	HMDB0000620	-	-	-	-
M295T330_2_NEG	87453.1502966286	60509.8601777994	93288.0240921247	114474.009630351	112409.91318816	83290.6711469846	8188.55768991036	51635.0363936863	28004.383000746	13166.23234128	3591.33205737839	6501.65069936258	91904.2714220081	18514.5320303939	-2.31147383030952	6.01912986732195e-05	0.000857748221290912	1.02047751153776	D-Arabinono-1,4-lactone	330.368	295.06585	--	--	--	-	-	-	-
M382T339_2_NEG	4930.14630381756	6027.67739974994	4615.39172334411	3620.19141741019	4949.64446379789	3593.97355257788	297715.872526791	57180.5823603968	203146.491849308	43206.7307952842	29174.735256445	52185.9188784296	4622.83747678293	113768.388611109	4.62117729638179	0.0359818029256031	0.0911886392741086	1.0189692246764	N-acetyl-d-lactosamine	339.225	382.13396	--	--	--	-	-	-	-
M743T186_NEG	16385.3691245956	7904.95525404601	6221.68731830895	6718.36871033901	2228.74752850008	8276.05795631143	124395.078576784	79332.0182830355	151188.422687187	39750.7946736928	52399.6880134389	102597.527105972	7955.86431535018	91610.5882233517	3.52542377582466	0.000758271053992357	0.00535866366530199	1.01504114957239	1-stearoyl-2-linoleoyl-sn-glycero-3-phosphoethanolamine	186.349	742.54812	Glycerophospholipids	-	HMDB0008994	C00350	ko01100//Metabolic pathways;ko01110//Biosynthesis of secondary metabolites;ko00564//Glycerophospholipid metabolism;ko00563//Glycosylphosphatidylinositol(GPI)-anchor biosynthesis;ko04140//Autophagy - animal	Global and overview maps;Glycan biosynthesis and metabolism;Lipid metabolism;Transport and catabolism	Cellular Processes;Metabolism
M367T39_2_NEG	104020.998579446	20581.8815204805	96642.1988699487	81556.8790081991	13354.2917860775	135510.228818757	64051.8141077432	216596.633737874	149781.090882356	182997.765811144	181363.059011502	344868.741060498	75277.7464304848	189943.184101853	1.33527259918346	0.0222792606037789	0.0642043125629373	1.00934083590519	Lignoceric acid	39.375	367.35584	Fatty Acyls	557-59-5	HMDB0002003	C08320	ko01040//Biosynthesis of unsaturated fatty acids	Lipid metabolism	Metabolism
M273T393_NEG	63045.202241115	49294.6332742132	141590.316676173	177764.261585531	186855.357854572	178760.202741033	66630.310001073	27979.002363768	79429.2434858479	40420.6269500689	30501.9425318799	29498.9224095099	132884.995728773	45743.3412903579	-1.53854456129436	0.00851642050994705	0.0321237642604356	1.00445098482111	1-Deoxy-D-xylulose 5-phosphate	392.8855	273.03698	Organooxygen compounds	190079-18-6	HMDB0001213	C11437	ko01100//Metabolic pathways;ko01110//Biosynthesis of secondary metabolites;ko01130//Biosynthesis of antibiotics;ko00730//Thiamine metabolism;ko00900//Terpenoid backbone biosynthesis	Global and overview maps;Metabolism of cofactors and vitamins;Metabolism of terpenoids and polyketides	Metabolism
