# Supplementary material for: Growth Properties and Metabolomic Analysis Provide Insight into Drought Tolerance in Barley (Hordeum vulgare L.)
Source: Int J Mol Sci. 2024 Jun 29;25(13):7224. doi: 10.3390/ijms25137224 (PMC11241679; doi:10.3390/ijms25137224)
Supplement: Supplementary file 1 [file ijms-25-07224-s001.zip › supplementary table S8.xls]

index	CK56-1	CK56-2	CK56-3	CK56-4	CK56-5	CK56-6	PEG56-1	PEG56-2	PEG56-3	PEG56-4	PEG56-5	PEG56-6	control_mean	case_mean	log2_FC(case_mean/control_mean)	Pvalue	fdr	vip	MS2_name	RT	m/z	Class	CAS	HMDB	C_ID	Pathway	KEGG_B_class	KEGG_A_class
M195T359_NEG	13791744.0076036	22138835.1652205	14221733.7623341	15146672.9607372	16957275.0260093	15951693.468662	50122597.5409892	46341786.0206042	60722273.301526	39486863.4181571	54270110.0025626	69084380.4166886	16367992.3984278	53338001.7834213	1.70428639762662	8.89250569458929e-06	0.000179197463239451	21.6092035264649	D-gluconate	358.541	195.05117	Organooxygen compounds	526-95-4	HMDB0000625	C00257	ko01100//Metabolic pathways;ko01110//Biosynthesis of secondary metabolites;ko01120//Microbial metabolism in diverse environments;ko01130//Biosynthesis of antibiotics;ko01200//Carbon metabolism;ko00030//Pentose phosphate pathway	Carbohydrate metabolism;Global and overview maps	Metabolism
M191T467_NEG	977097.104915453	2835171.60805753	811801.262109058	4702457.93870097	5936135.26655971	3120443.36876431	35904643.5738222	43301712.8742262	36947953.5561321	29082586.4316098	31573919.9461412	38169724.322624	3063851.09151784	35830090.1174259	3.54775358552673	3.92181641860165e-08	7.96193138323784e-06	20.886914931878	Citrate	467.263	191.01987	Carboxylic acids and derivatives	77-92-9	HMDB0000094	C00158	ko01100//Metabolic pathways;ko01110//Biosynthesis of secondary metabolites;ko01120//Microbial metabolism in diverse environments;ko01130//Biosynthesis of antibiotics;ko01230//Biosynthesis of amino acids;ko01200//Carbon metabolism;ko01210//2-Oxocarboxylic acid metabolism;ko00630//Glyoxylate and dicarboxylate metabolism;ko00250//Alanine, aspartate and glutamate metabolism;ko00020//Citrate cycle (TC…	Amino acid metabolism;Carbohydrate metabolism;Global and overview maps	Metabolism
M134T180_2_NEG	13999189.9179911	13057490.9991608	10014663.0467839	18957179.1628872	16659247.3968918	14176099.6512551	542988.748313866	1519061.90531229	762361.221612909	1310492.16119522	895635.303207851	660602.534103065	14477311.6958283	948523.6456242	-3.9319661829669	8.4087219616192e-07	4.26854969807387e-05	13.2253608824889	Adenine	180.3425	134.04669	Imidazopyrimidines	73-24-5	HMDB0000034	C00147	ko01100//Metabolic pathways;ko00230//Purine metabolism;ko00908//Zeatin biosynthesis	Global and overview maps;Metabolism of terpenoids and polyketides;Nucleotide metabolism	Metabolism
M337T189_2_NEG	10100.7244411441	15162.2066436022	16791.1442202188	7089.08179009022	10594.0877618921	11482.463920222	8411776.86598786	13186687.6119513	17099234.5236372	10984665.8729954	15644701.094113	17430881.9424956	11869.9514628616	13792991.3185301	10.182405620418	2.85863384113679e-06	9.29458712724383e-05	13.2121789481634	5-coumaroyl quinic acid	189.103	337.09307	--	--	--	-	-	-	-
M341T351_NEG	778351.821503832	2791085.12409056	2400641.810644	117536.157368216	1425033.03017724	654296.999665488	29377946.3927435	12851049.7619064	12901609.1614508	6050520.22712981	11649126.9032631	8217257.07673481	1361157.49057489	13507918.2538714	3.31089944733875	0.0050059948327982	0.0176043710407763	11.4144017436596	Sucrose	350.9625	341.1083	Organooxygen compounds	57-50-1	HMDB0000258	C00089	ko01100//Metabolic pathways;ko02010//ABC transporters;ko00052//Galactose metabolism;ko00500//Starch and sucrose metabolism	Carbohydrate metabolism;Global and overview maps;Membrane transport	Environmental Information Processing;Metabolism
M309T43_NEG	1205979.26646084	868968.618322635	809324.741462603	1354715.23171726	1387738.33782053	757946.218014796	11534275.5712963	8879481.79495	17958189.2246296	5017702.44154247	11408711.8921937	17336146.8027002	1064112.06896644	12022417.954552	3.49800507666181	0.000300398623636501	0.00215496315769443	11.3388160278593	Prostaglandin f2.alpha.	42.8545	309.20606	Fatty Acyls	-	HMDB0010199	C00639	ko01100//Metabolic pathways;ko00590//Arachidonic acid metabolism	Global and overview maps;Lipid metabolism	Metabolism
M311T50_NEG	1576365.65005718	936481.669108758	956123.514346138	1476824.72884104	988277.50826239	588106.676885307	5987479.07824068	8450606.79214323	9511022.61370239	5425093.55416218	9322052.46366223	16630117.0567013	1087029.9579168	9221061.92643533	3.08454120475777	0.000581950336583992	0.00346461032970774	9.59053620461121	Fa 18:2+2o	49.817	311.22166	--	--	--	-	-	-	-
M133T397_2_NEG	3527883.69043879	6853295.14232263	3644085.90747557	7185854.50549206	9358170.13275619	5747282.10099137	13606760.6281776	15778460.1974947	10417143.7577878	10948080.4666308	11030417.3582216	11771849.0762405	6052761.9132461	12258785.2474255	1.01815051744051	0.000535775145706867	0.00326572384871738	8.50732340404621	Malate	397.3795	133.01445	Hydroxy acids and derivatives	6915-15-7	HMDB0000744	-	-	-	-
M253T43_NEG	1020885.76433834	914397.807235074	805312.774266356	834587.973705683	946421.63288231	919236.834793354	4356240.67290697	3235241.26413573	16977841.3824658	3936104.70446963	7220664.72636461	17231589.4227932	906807.13120352	8826280.36218932	3.2829379327921	0.0143069273406416	0.0394940086406253	8.45460948346344	Cis-9-palmitoleic acid	43.063	253.21661	Fatty Acyls	373-49-9	HMDB0003229	C08362	ko00061//Fatty acid biosynthesis	Lipid metabolism	Metabolism
M746T43_NEG	377097.569857213	366014.928794804	102002.72012946	96870.6509297412	32026.8158220002	96905.1377802833	5047256.40584222	3647686.71774255	4441147.2855294	3143665.47584238	5350569.59157228	5085265.51445596	178486.303885584	4452598.49849747	4.64076224769848	3.85198210177274e-07	3.12386353375472e-05	7.50523732862616	1-palmitoyl-2-linoleoyl-sn-glycero-3-phospho-(1'-rac-glycerol)	43.063	745.5015	--	--	--	-	-	-	-
M309T67_NEG	2339256.48227416	855760.060936188	360844.362414947	1929736.26310307	124757.038913856	350461.992876858	3196738.51891712	5751256.83396217	7102845.0799301	5426386.22450346	4883895.32673997	6453929.79819195	993469.36675318	5469175.29704079	2.4607759155207	5.55756469555444e-05	0.000648382547814685	7.38184421399753	Prostaglandin f2.beta.	67.325	309.20599	Fatty Acyls	4510-16-1	HMDB0001483	-	-	-	-
M282T264_NEG	1161674.8843318	682632.370116973	430453.211864104	1088172.58136446	804202.133776785	639048.508750801	3339161.06125432	4710972.8977187	5100093.71923544	3311375.89302551	4007054.5940155	3674087.30961174	801030.615034154	4023790.91247687	2.32862605262458	1.598283423901e-06	6.40276190900098e-05	6.47319989660951	His-Lys	264.304	282.08424	Carboxylic acids and derivatives	-	HMDB0028890	C00387	ko01100//Metabolic pathways;ko00230//Purine metabolism	Global and overview maps;Nucleotide metabolism	Metabolism
M313T45_3_NEG	164571.411184367	160501.638796757	160154.086200357	162225.46819609	125183.374089588	127909.944484988	3715077.56397045	1741330.85524898	3655038.81812624	3171341.46257679	2005160.51424937	4294171.70658146	150090.987158691	3097020.15345888	4.36697151918264	3.28336604261115e-05	0.000440209358535568	6.0216663303781	Progesterone	45.307	313.23683	Steroids and steroid derivatives	57-83-0	HMDB0001830	C00410	ko01100//Metabolic pathways	Global and overview maps	Metabolism
M129T73_NEG	628180.834372971	644183.162584984	502636.587766028	435876.760221875	395389.653002982	353113.678662318	2894332.16039282	2857751.1194708	4813518.06977377	2877838.50703034	2698335.98241014	3741876.59574926	493230.112768526	3313942.07247119	2.74821559734358	8.45159866139838e-06	0.000173380471515327	5.9635020724289	Ketoleucine	72.554	129.05487	Keto acids and derivatives	816-66-0	HMDB0000695	C00233	ko01100//Metabolic pathways;ko01110//Biosynthesis of secondary metabolites;ko01230//Biosynthesis of amino acids;ko01210//2-Oxocarboxylic acid metabolism;ko00290//Valine, leucine and isoleucine biosynthesis;ko00966//Glucosinolate biosynthesis;ko00280//Valine, leucine and isoleucine degradation	Amino acid metabolism;Biosynthesis of other secondary metabolites;Global and overview maps	Metabolism
M163T189_NEG	103129.112409113	7059.98030447479	6832.07453586434	7870.87730823927	7996.35682641588	7442.79503729678	2002600.9954546	2748411.16517031	2764066.73499256	2057665.23958625	2903282.81820096	5117725.60627448	23388.5327369007	2932292.09327986	6.97008365295491	9.37160518943932e-05	0.000943476210217791	5.8998224148044	P-coumaric acid	189.201	163.04008	Cinnamic acids and derivatives	-	HMDB0128076	C00811	ko01100//Metabolic pathways;ko01110//Biosynthesis of secondary metabolites;ko01220//Degradation of aromatic compounds;ko00350//Tyrosine metabolism;ko00360//Phenylalanine metabolism;ko00940//Phenylpropanoid biosynthesis;ko00130//Ubiquinone and other terpenoid-quinone biosynthesis;ko00950//Isoquinoline alkaloid biosynthesis	Amino acid metabolism;Biosynthesis of other secondary metabolites;Global and overview maps;Metabolism of cofactors and vitamins	Metabolism
M218T263_1_NEG	66963.3669728285	77367.5345959849	65302.6393245934	87888.992156167	72060.3628989914	46080.5504846984	2603227.51453427	2229515.82804588	3481717.36716586	1732106.60471789	2230409.15628357	3417158.15966125	69277.2410722106	2615689.10506812	5.23866578863141	4.70958396904869e-06	0.000123302099977062	5.7021577468751	Pantothenate	262.632	218.1032	--	--	--	C00864	ko01100//Metabolic pathways;ko01110//Biosynthesis of secondary metabolites;ko00410//beta-Alanine metabolism;ko00770//Pantothenate and CoA biosynthesis	Global and overview maps;Metabolism of cofactors and vitamins;Metabolism of other amino acids	Metabolism
M243T245_NEG	894583.418147077	680464.101691562	443203.253047943	954707.752876919	485776.366550571	435648.422930185	2634217.83078035	3011325.2657457	4072100.30554394	2233762.65868923	3019262.97223121	3064157.99127702	649063.885874043	3005804.50404458	2.21131878867367	4.98185113648199e-06	0.00012672051700202	5.49621951087202	Pseudouridine	244.648	243.06274	Nucleoside and nucleotide analogues	1445-07-4	HMDB0000767	C02067	ko00240//Pyrimidine metabolism	Nucleotide metabolism	Metabolism
M179T41_NEG	496325.505049476	220124.1956702	246562.291720974	367507.786276112	570853.705142013	409026.256438117	1651030.25246265	2732117.57798505	4757035.51746065	410807.853126276	4507249.44745823	5462145.39674297	385066.623382815	3253397.67420597	3.07876719438255	0.0053805730026673	0.0184818235887074	5.37008809456605	4-hydroxyphenylpyruvate	40.735	179.03469	Benzene and substituted derivatives	156-39-8	HMDB0000707	C01179	ko01100//Metabolic pathways;ko01110//Biosynthesis of secondary metabolites;ko01130//Biosynthesis of antibiotics;ko01230//Biosynthesis of amino acids;ko01210//2-Oxocarboxylic acid metabolism;ko00350//Tyrosine metabolism;ko00400//Phenylalanine, tyrosine and tryptophan biosynthesis;ko00130//Ubiquinone and other terpenoid-quinone biosynthesis;ko00261//Monobactam biosynthesis;ko00950//Isoquinoline alk…	Amino acid metabolism;Biosynthesis of other secondary metabolites;Global and overview maps;Metabolism of cofactors and vitamins	Metabolism
M271T43_NEG	2719783.0319422	1293122.68133826	828795.538054836	2416666.21757234	1185907.87500986	1482949.79374199	2547558.75038096	4702523.30736019	4838492.30432351	3857554.76227778	4995252.4939353	3495896.06934725	1654537.52294325	4072879.61460416	1.29962116143857	0.000625902944788482	0.00365631434000243	5.25944504851907	16-hydroxyhexadecanoic acid	42.817	271.22724	Fatty Acyls	-	HMDB0006294	C18218	ko01100//Metabolic pathways;ko00073//Cutin, suberine and wax biosynthesis	Global and overview maps;Lipid metabolism	Metabolism
M509T140_2_NEG	20567.1430454681	111027.209894538	41554.3269123871	14388.1720479276	19612.2974035043	29088.0615878384	2081179.02425557	3210364.8590304	1188340.65590275	1067503.10515437	2847925.45653239	8599412.83850424	39372.8684819439	3165787.65656329	6.32921885769907	0.0209144446993218	0.0529429224402322	5.24163070168378	1-oleoyl-2-hydroxy-sn-glycero-3-phospho-(1'-rac-glycerol)	140.271	509.28675	--	--	--	-	-	-	-
M503T408_2_NEG	18970.9316447531	41249.4452998957	35906.4574845111	7279.32071108207	36080.0193751117	28002.6404976011	3471528.28378243	3406504.67566832	1434583.04277088	869779.25225324	1762213.46515332	1327792.53467369	27914.8025021591	2045400.20905031	6.19520899348194	0.00128511903849396	0.00615590552916665	4.82691871512184	Melezitose	408.4325	503.16078	Organooxygen compounds	597-12-6	HMDB0011730	-	-	-	-
M179T254_NEG	150078.412303838	327789.716067452	305165.883485393	386402.398736243	585947.283662208	269918.895906331	1797614.8148049	2535312.851733	2537972.22569038	1401433.62180734	1886893.36561586	2412837.49105985	337550.431693577	2095344.06178522	2.63401218912335	5.29052260854388e-06	0.000131767697928153	4.73603331027401	L-Sorbose	253.852	179.0556	Organooxygen compounds	87-79-6	HMDB0001266	C00247	ko00051//Fructose and mannose metabolism	Carbohydrate metabolism	Metabolism
M241T43_NEG	995082.59721035	684684.773968538	1056955.80923369	991735.23967683	978292.950396377	1110196.99506512	1961601.44488942	2213281.22385907	3261882.84848161	2017087.34010495	2739271.85591727	3234044.52729125	969491.394258484	2571194.87342393	1.40713896026858	7.53270723698194e-05	0.000809248838868011	4.37177752679663	Pentadecanoic acid	43.063	241.21626	Fatty Acyls	1002-84-2	HMDB0000826	-	-	-	-
M239T138_NEG	1429252.97149056	1594681.06545775	1633400.56542056	2600601.61891579	861060.697889828	1312160.50642251	35594.8881919064	19356.682355185	65972.2424326519	50223.6942190315	60144.5830275317	76982.93964825	1571859.57093283	51379.1716457594	-4.93514489279241	7.1816350564631e-05	0.000779084390301462	4.33571841277264	Ribothymidine	137.942	239.06639	Pyrimidine nucleosides	1463-10-1	HMDB0000884	-	-	-	-
M251T192_NEG	199191.733860955	115704.335407754	24044.3178735935	105259.491935157	67837.7584144901	37177.2438448857	2160814.46509099	1558702.22604321	1665446.75842074	837119.75421935	1352192.06344788	1519138.15083768	91535.8135561392	1515568.90300998	4.04937932235223	1.1641687376519e-05	0.000216249220820813	4.29652060014084	Deoxyinosine	192.164	251.07777	Purine nucleosides	890-38-0	HMDB0000071	C05512	ko01100//Metabolic pathways;ko00230//Purine metabolism	Global and overview maps;Nucleotide metabolism	Metabolism
M266T238_NEG	1258467.80199621	785371.87238575	510655.808449908	707566.554021866	690927.617303901	666719.154571558	2017652.57384539	1961522.22203522	3331470.87965436	1417349.11690637	2104477.16359548	2850511.99297307	769951.468121532	2280497.32483498	1.56650906055105	0.000512497778421027	0.00315858223030568	4.20036878324304	Deoxyguanosine	237.8745	266.08949	Purine nucleosides	961-07-9	HMDB0000085	C00330	ko01100//Metabolic pathways;ko00230//Purine metabolism	Global and overview maps;Nucleotide metabolism	Metabolism
M343T189_NEG	1084969.42652503	1357289.24293311	1184658.81513879	1499874.61198956	567249.007860136	707833.310974851	1998092.74828799	2945824.01750222	2613056.59719498	1993526.34327652	2410233.64716337	3479802.63936653	1066979.06923691	2573422.66546527	1.27015655311027	0.000294323703945146	0.00212513857897418	4.17931587872921	Fa 18:2+4o	188.831	343.21174	--	--	--	-	-	-	-
M665T450_NEG	31840.3194597804	13749.410073676	4947.43798066046	4645.55467587696	71202.8105546886	7770.72004934687	2407255.18971431	3102216.40900491	816396.519843514	775221.176067283	1017491.61151326	1287767.84325823	22359.3754656716	1567724.79156692	6.13164861965755	0.0028160067306507	0.011206729358963	4.13195016278424	Stachyose	449.913	665.21388	Organooxygen compounds	470-55-3	HMDB0003553	C01613	ko00052//Galactose metabolism	Carbohydrate metabolism	Metabolism
M574T37_NEG	1528512.74344597	1560435.9276631	493799.252555441	614756.132697521	114912.807249074	305094.160134213	3257208.3079652	1445799.83740706	1949626.8067474	1323714.39977	3212473.15427742	2840645.91007603	769585.17062422	2338244.73604052	1.60327303495486	0.00507367192598648	0.0177581941787624	4.09489358124096	Sulfobacin b	37.1735	574.45037	--	--	--	-	-	-	-
M129T424_NEG	44422.2234779575	67578.4022921054	30465.2464508596	64586.7327371816	74550.6796775059	45891.6967156382	1087156.84723552	1474358.37169475	1631135.21438455	1021729.55884837	1177637.04791081	1466034.64272216	54582.4968918747	1309675.28046603	4.58462695294092	2.10723233083143e-07	2.19818087653758e-05	4.05657987897076	Mesaconic acid	423.9825	129.0184	Fatty Acyls	498-24-8	HMDB0000749	C01732	ko01100//Metabolic pathways;ko01120//Microbial metabolism in diverse environments;ko01200//Carbon metabolism;ko00630//Glyoxylate and dicarboxylate metabolism;ko00660//C5-Branched dibasic acid metabolism	Carbohydrate metabolism;Global and overview maps	Metabolism
M227T253_NEG	535032.202054714	681238.750993543	460260.429747346	778806.946534204	590842.725764458	558835.793780215	1102792.00024466	2201141.69688092	2077064.0926965	1182760.95943177	2358342.88936329	3282622.40403053	600836.14147908	2034120.67377461	1.75936176778205	0.00158818300420628	0.00720424077624268	3.92482842601745	Ile-Pro	252.9855	227.13955	--	--	--	-	-	-	-
M367T290_NEG	34952.6423780574	104544.526636657	67722.3666518587	156703.323724227	252113.357473079	116667.168657247	1156195.77733054	2786876.20457228	1559971.60939432	893399.570815293	941957.542017251	922951.349654521	122117.230920188	1376892.00896403	3.49507672569058	0.00194606737128939	0.00836544797613085	3.71601629687613	Curcumin	290.3515	367.10511	Diarylheptanoids	458-37-7	HMDB0002269	C10443	ko01110//Biosynthesis of secondary metabolites;ko00945//Stilbenoid, diarylheptanoid and gingerol biosynthesis	Biosynthesis of other secondary metabolites;Global and overview maps	Metabolism
M774T43_1_NEG	40691.0497116183	36595.8159848953	18830.471918577	13504.381694985	4075.97583273811	19164.6440008332	1196493.16974171	1185747.64009878	661169.17396206	745387.555663969	1326624.65437662	1357450.63323643	22143.7231906078	1078812.13784659	5.60640203481496	6.09478824718491e-06	0.000144033706668402	3.68308419360705	1,2-distearoyl-sn-glycero-3-phospho-l-serine	43.146	773.5315	--	--	--	-	-	-	-
M293T66_NEG	304094.486330418	106601.698210025	112910.520261082	133401.105551694	49064.861927387	70010.5919645744	419957.860593167	1316577.465482	1569401.92356853	1043475.44687751	1632505.06229989	1167859.5122278	129347.21070753	1191629.54517482	3.20361495057177	0.000176821583575038	0.0014698294134675	3.5282743769645	13s-hydroperoxy-9z,11e-octadecadienoic acid	65.748	293.21049	Fatty Acyls	33964-75-9	HMDB0003871	C04717	ko01100//Metabolic pathways;ko00591//Linoleic acid metabolism	Global and overview maps;Lipid metabolism	Metabolism
M715T43_1_NEG	77183.3403032516	44394.2978406439	24912.6788093718	19830.7433777025	4906.33628592558	13394.9414379573	1004313.07452368	876440.33479205	601669.379622484	958740.44477665	1057127.27681909	1108986.45987351	30770.3896758088	934546.161734577	4.92465130821408	2.79345323440898e-07	2.65378057268853e-05	3.44198476050273	2-linoleoyl-1-palmitoyl-sn-glycero-3-phosphoethanolamine	43.063	714.51158	--	--	--	-	-	-	-
M187T332_NEG	1094113.31831074	1456727.10321908	1053529.73012321	1232299.71039927	1207374.01023783	1326793.55820432	1623419.59983327	3107334.55414002	2457529.75510912	1593773.41127886	1898323.56613913	3366635.10548624	1228472.90508241	2341169.33199777	0.930363247111522	0.00573106573477934	0.0193361680042022	3.33857961999038	Azelaic acid	332.318	187.09776	Fatty Acyls	123-99-9	HMDB0000784	-	-	-	-
M255T65_NEG	683671.243843448	79475.4972276981	49224.5635356903	42715.1408540767	71306.5141919908	52798.7876644113	707115.376099295	1184563.10786209	1521533.74275515	834206.513351906	1246719.61869504	688681.726956065	163198.624552886	1030470.01428659	2.65860172105294	0.000526433026414654	0.00322950149968399	3.19460188166045	Palmitic acid	65.346	255.2319	Fatty Acyls	57-10-3	HMDB0000220	C00249	ko01100//Metabolic pathways;ko01040//Biosynthesis of unsaturated fatty acids;ko00061//Fatty acid biosynthesis;ko00073//Cutin, suberine and wax biosynthesis;ko00071//Fatty acid degradation;ko00062//Fatty acid elongation;ko01212//Fatty acid metabolism	Global and overview maps;Lipid metabolism	Metabolism
M295T63_2_NEG	360990.361857619	98118.3265979333	89687.3372546349	142572.069461706	56632.0461002245	68748.1830872467	374675.934136172	961120.917025498	1264756.59489038	998739.779840415	1394727.62505965	900395.701737677	136124.720726561	982402.758781632	2.85138552297489	0.000236128530489255	0.00181322716830663	3.13575811349885	9-hydroxy-10e,12z-octadecadienoic acid	63.205	295.22607	Fatty Acyls	98524-19-7	HMDB0062652	-	-	-	-
M129T157_NEG	862260.299734254	997085.8059748	1762789.93287882	997735.390108713	726946.611282448	1359341.91849161	142432.772658176	338552.950546178	104348.314911432	273086.453622167	592214.485039601	323265.959359851	1117693.32641177	295650.156022901	-1.91856145109315	0.000702056022654115	0.00394980757246181	3.12419803488498	2-ketohexanoic acid	156.76	129.05498	Keto acids and derivatives	2492-75-3	HMDB0001864	-	-	-	-
M478T208_NEG	33909.6026866987	83743.6373633234	37626.1913289388	37968.9112052246	14963.3945985513	21494.7472004923	1247554.13447525	711653.01806889	611624.966293082	473464.681432394	513356.883510397	1250928.53713439	38284.4140638715	801430.370152401	4.38774809923972	0.000383993864183691	0.00256381445464011	3.00663024469235	1-oleoyl-sn-glycero-3-phosphoethanolamine	208.216	478.29223	--	--	--	-	-	-	-
M171T282_2_NEG	30623.7261933998	112873.518770747	95869.8378303593	36618.9317175219	40237.5230957732	45784.5529121928	1407267.43225036	1345527.0705118	729327.134000966	539248.692691601	327912.672605887	744643.503701208	60334.6817533323	848987.750960304	3.81468429924499	0.00130287207267964	0.00621974105048067	3.00589192955636	3-dehydroquinic acid	282.385	171.02939	Alcohols and polyols	-	HMDB0012710	C00944	ko01100//Metabolic pathways;ko01110//Biosynthesis of secondary metabolites;ko01130//Biosynthesis of antibiotics;ko01230//Biosynthesis of amino acids;ko00400//Phenylalanine, tyrosine and tryptophan biosynthesis	Amino acid metabolism;Global and overview maps	Metabolism
M93T159_NEG	88042.9666102451	113082.089348554	349722.082575997	89626.9077952624	151724.265896221	145283.550840456	977204.09124481	635462.680464827	888424.769366489	538863.635455881	928937.100532959	1139102.93638959	156246.977177789	851332.535575759	2.44589448826544	3.87794756875613e-05	0.000494977952633939	2.92057289527188	Phenol	159.351	93.03403	Benzene and substituted derivatives	87-66-1	HMDB0013674	-	-	-	-
M291T273_NEG	737985.505178578	831348.537980073	2265226.97765362	900751.022503451	2364208.58652036	2455840.44975089	553284.282636942	377273.322348826	760367.994143146	467527.186481894	1039061.47101443	818147.611851446	1592560.17993116	669276.978079447	-1.25067259615098	0.0281487755412271	0.0669250473182552	2.90446344383407	Phenyl-butyryl-glutamine	272.575	291.14578	--	--	--	-	-	-	-
M151T238_NEG	40038.6104536387	70842.9414625768	48062.2267985094	35781.7988806194	25428.1513303655	27338.5341883702	535263.719219252	690843.763272763	901728.87460304	293194.987660794	886116.137687796	1221317.6580169	41248.7105190133	754744.190076758	4.19356682119184	0.00030030580440105	0.00215496315769443	2.88284679059582	Xanthine	237.628	151.02587	Imidazopyrimidines	69-89-6	HMDB0000292	C00385	ko01100//Metabolic pathways;ko01110//Biosynthesis of secondary metabolites;ko01120//Microbial metabolism in diverse environments;ko00230//Purine metabolism;ko00232//Caffeine metabolism	Biosynthesis of other secondary metabolites;Global and overview maps;Nucleotide metabolism	Metabolism
M173T422_NEG	8860.31120007231	39700.0801806872	19407.7243627649	34937.9243587071	44491.9140257554	28837.1224235153	576133.763534506	772088.645438693	747907.517052814	435900.046126242	591422.603073894	755080.223476645	29372.5127585837	646422.133117132	4.45993800029853	5.57693494829735e-07	3.63596040556603e-05	2.84058343049732	Cis-aconitate	421.925	173.00848	Carboxylic acids and derivatives	585-84-2	HMDB0000072	C00417	ko01100//Metabolic pathways;ko01110//Biosynthesis of secondary metabolites;ko01120//Microbial metabolism in diverse environments;ko01130//Biosynthesis of antibiotics;ko01210//2-Oxocarboxylic acid metabolism;ko00630//Glyoxylate and dicarboxylate metabolism;ko00020//Citrate cycle (TCA cycle);ko00660//C5-Branched dibasic acid metabolism	Carbohydrate metabolism;Global and overview maps	Metabolism
M476T211_2_NEG	162156.734758798	506669.78429572	161617.635536822	113173.064072329	112417.11881334	126524.174701399	746636.403714912	1190134.70445409	723221.876886613	470040.642286588	1006374.2506535	1012559.25731796	197093.085363068	858161.189218944	2.12237149288547	0.00031497152728645	0.00222588805149298	2.80408729252639	1-(9z,12z-octadecadienoyl)-2-hydroxy-sn-glycero-3-phosphoethanolamine	210.619	476.27646	Glycerophospholipids	85046-18-0	HMDB0011507	-	-	-	-
M146T386_2_NEG	463396.299889223	1895420.68598919	1732459.22072913	699419.647144612	1443882.43243306	1704601.72016298	596169.50503466	417160.31320102	576666.537806206	368912.134684323	667589.915515355	648667.236416643	1323196.6677247	545860.940443035	-1.27742213382717	0.0108407319844247	0.0318159289983175	2.77849889468417	Glutamic acid	385.672	146.04555	Carboxylic acids and derivatives	-	HMDB0060475	C00025	ko01100//Metabolic pathways;ko01110//Biosynthesis of secondary metabolites;ko01120//Microbial metabolism in diverse environments;ko01130//Biosynthesis of antibiotics;ko01230//Biosynthesis of amino acids;ko02010//ABC transporters;ko01200//Carbon metabolism;ko00330//Arginine and proline metabolism;ko01210//2-Oxocarboxylic acid metabolism;ko00630//Glyoxylate and dicarboxylate metabolism;ko00970//Ami…	Amino acid metabolism;Biosynthesis of other secondary metabolites;Carbohydrate metabolism;Energy metabolism;Global and overview maps;Membrane transport;Metabolism of cofactors and vitamins;Metabolism of other amino acids;Translation	Environmental Information Processing;Genetic Information Processing;Metabolism
M193T345_NEG	47753.2463131765	184501.62071466	49799.5663478727	26379.0355115912	16969.4346009916	33782.6629968543	827685.973904151	438000.383844673	562377.538761058	515718.175585109	726632.617840409	1110165.24751022	59864.2610808577	696763.322907603	3.54090180630678	0.000114433374001822	0.00109023200159329	2.77178783956194	2-keto-d-gluconic acid	344.854	193.03446	--	--	--	C06473	ko01100//Metabolic pathways;ko01120//Microbial metabolism in diverse environments;ko00030//Pentose phosphate pathway	Carbohydrate metabolism;Global and overview maps	Metabolism
M517T473_NEG	340332.475635713	517818.075119237	916515.51304107	550185.95192198	818942.674237073	1351176.16620275	114575.585204892	70468.9529848388	80201.5556748529	66595.391839697	110482.063551637	98096.8952036003	749161.809359637	90070.0740765863	-3.05615760292519	0.00123231917992252	0.00596317244592684	2.75919257463047	[6-[3,4-dihydroxy-2,5-bis(hydroxymethyl)oxolan-2-yl]oxy-3,4,5-trihydroxyoxan-2-yl]methyl (e)-3-(4-hydroxy-3-methoxyphenyl)prop-2-enoate	472.72	517.13958	--	--	--	-	-	-	-
M467T262_NEG	5449.21952923626	8264.26027118299	13134.1914033775	3171.12388284848	8397.73276400816	9622.21395382964	662119.20221481	845208.534652847	457928.791204533	334809.464160868	597514.035103653	698360.063165669	8006.45696741384	599323.348417063	6.22602680954504	1.18798582912e-05	0.000217633767593609	2.75193635436462	5-methoxytryptophan	262.247	467.21122	Indoles and derivatives	2504-22-5	HMDB0002339	-	-	-	-
M399T359_2_NEG	5772.73556978557	6885.48307069683	2293.46400917429	4252.01262850689	4003.5844490262	3610.00151985474	679194.788754929	511157.782144948	632340.138847945	310912.336792038	613674.364363363	842666.803115016	4469.54687450742	598324.36900304	7.06465543564315	9.61405146730186e-06	0.000189152196028276	2.75033976396174	4'-demethylpodophyllotoxin	358.722	399.09306	--	--	--	-	-	-	-
M351T43_NEG	812051.489453901	1460682.91661623	467616.115923085	723676.692149569	253832.754514248	922254.847301043	76043.2445553724	40716.4963334059	89202.6627513149	33806.0000981926	63892.4405787264	96255.4182200702	773352.469326346	66652.7104228471	-3.53639064969906	0.00194422028053276	0.00836544797613085	2.73771223695116	Prostaglandin i2	43.063	351.21928	Fatty Acyls	35121-78-9	HMDB0001335	C01312	ko01100//Metabolic pathways;ko00590//Arachidonic acid metabolism	Global and overview maps;Lipid metabolism	Metabolism
M169T469_NEG	29556.0732490122	45092.5722298632	27591.5342853848	44266.7535999721	85615.4140283851	44085.3524046369	534651.193887838	649793.913234983	705522.607113754	436122.085902147	496150.874492594	777543.532974532	46034.6166328757	599964.034600975	3.70408498241341	1.37820769948157e-06	5.91295561390479e-05	2.67718289191585	Gallic acid	468.6895	168.99828	Benzene and substituted derivatives	149-91-7	HMDB0005807	C01424	ko01120//Microbial metabolism in diverse environments	Global and overview maps	Metabolism
M117T370_2_NEG	183532.705838096	430825.93862227	209578.011468174	245256.932474754	405295.060465343	305740.199922407	755324.68854829	749744.734218717	1274895.07058855	687590.073345085	740469.589345392	1424957.13006541	296704.808131841	938830.214351907	1.66183596680196	0.00091925279075465	0.0048286185296354	2.66588270288941	Methylmalonic acid	370.21	117.01855	Carboxylic acids and derivatives	516-05-2	HMDB0000202	C02170	ko00240//Pyrimidine metabolism;ko00640//Propanoate metabolism;ko00280//Valine, leucine and isoleucine degradation	Amino acid metabolism;Carbohydrate metabolism;Nucleotide metabolism	Metabolism
M295T468_NEG	5942.93035416312	14369.9309288105	4179.19892892825	18557.4014932994	38410.1072693348	13714.2279567352	584508.270770296	609122.008743408	598774.608577684	396139.726770613	478150.673219025	607563.798964968	15862.2994885452	545709.847840999	5.10446024617877	4.72777078615059e-08	8.27359887576354e-06	2.65869254425152	Propanoic acid, 3-[[[2-[(aminoiminomethyl)amino]-4-thiazolyl]methyl]thio]-	467.627	294.99203	--	--	--	-	-	-	-
M107T181_NEG	523178.437316553	516129.075558171	381856.138346698	700923.824369663	585880.143675343	583795.035123124	28038.1289535722	65665.4333369782	37211.1341056433	52943.1158590893	39149.8663546656	31678.3242054771	548627.109064925	42447.6671359043	-3.69206873861062	3.76618496288271e-07	3.11667041973113e-05	2.56919887829466	3-hydroxyphenylacetic acid	180.6285	107.03541	Phenols	621-37-4	HMDB0000440	C05593	ko01120//Microbial metabolism in diverse environments;ko00350//Tyrosine metabolism;ko00360//Phenylalanine metabolism	Amino acid metabolism;Global and overview maps	Metabolism
M273T138_NEG	326981.411649639	248408.2213636	79433.0803848888	186418.520969235	137678.922119355	137575.127067801	913448.340399143	762824.57200053	592003.130385569	511819.097390568	735466.07326721	511540.158354155	186082.547259086	671183.561966196	1.85076463208196	7.08236414671231e-05	0.000770830140354122	2.48740573756378	Phenylbenzimidazolesulfonic acid	138.137	273.03222	--	--	--	-	-	-	-
M415T358_NEG	10987.6079921557	23398.7945257401	22438.2086658777	8345.55054471016	13366.9500583726	10411.4990484251	532378.612429579	402950.055580486	615690.999918338	196676.752853974	480868.214367649	1005012.47073673	14824.7684725469	538929.517647793	5.18401512796766	0.000758551161687693	0.00418196984147493	2.43436157367238	Spiro[3h-indole-3,3'-pyrrolidine]-1(2h)-acetic acid, 5-chloro-1'-[(2-fluorophenyl)methyl]-2,2',5'-trioxo-	358.459	415.05281	--	--	--	-	-	-	-
M121T305_2_NEG	30206.998640911	43944.204843574	41241.1927129059	14707.9616704924	66377.0842286853	38361.6419859193	518524.564033935	492939.368692436	406953.175675673	391302.419381528	497097.765562653	503662.468392061	39139.8473470813	468413.293623048	3.58107198597032	4.86932865605822e-09	2.03827548154077e-06	2.40199946319939	Benzoic acid	305.154	121.02892	Benzene and substituted derivatives	99-10-5	HMDB0013677	C00180	ko01100//Metabolic pathways;ko01110//Biosynthesis of secondary metabolites;ko01120//Microbial metabolism in diverse environments;ko01220//Degradation of aromatic compounds;ko00360//Phenylalanine metabolism	Amino acid metabolism;Global and overview maps	Metabolism
M827T476_NEG	6299.22727340293	17985.7032088218	7583.95123294021	4838.82820111793	10464.4701057386	4773.40430587379	864801.576105458	1272832.93471621	209756.417995885	253885.784584904	427171.284809576	385445.789641526	8657.59738798254	568982.297975593	6.03827324709565	0.00802001936059426	0.0253003457058595	2.40081758006465	Pentasaccharides (hex-hex-hex-hex-hex)	476.132	827.26688	--	--	--	-	-	-	-
M111T86_NEG	953392.863709104	716540.778064023	697953.513511174	680451.83533316	539147.693932055	307792.262656034	173904.544860014	170723.126279985	120831.381889996	249376.618688187	105478.814812286	133645.07599035	649213.157867592	158993.260420136	-2.02972662759677	0.000280241722584956	0.00204792028042852	2.35441761270847	Uracil	86.303	111.01944	Diazines	66-22-8	HMDB0000300	C00106	ko01100//Metabolic pathways;ko00240//Pyrimidine metabolism;ko00410//beta-Alanine metabolism;ko00770//Pantothenate and CoA biosynthesis	Global and overview maps;Metabolism of cofactors and vitamins;Metabolism of other amino acids;Nucleotide metabolism	Metabolism
M431T243_NEG	51513.9929527769	70643.3199417717	15888.1798438198	67081.4538468247	44359.1941996257	34491.0877462756	438458.202490879	431238.047102697	616710.768705435	295054.177169809	520304.191629344	541138.73447296	47329.5380885157	473817.353595187	3.32351829104684	3.34127556145281e-06	0.000100540644722449	2.34239545058052	1-Palmitoyl Lysophosphatidic Acid	243.407	431.21871	--	--	--	C00416	ko01100//Metabolic pathways;ko01110//Biosynthesis of secondary metabolites;ko00564//Glycerophospholipid metabolism;ko00561//Glycerolipid metabolism;ko04070//Phosphatidylinositol signaling system	Global and overview maps;Lipid metabolism;Signal transduction	Environmental Information Processing;Metabolism
M223T251_NEG	13748.8594545902	7531.6709271225	16999.2420272816	11082.059015079	26953.4276331329	22497.3426353614	422015.720016151	467503.492998914	368140.779098427	318885.299006199	437851.08957813	455350.123347522	16468.7669487613	411624.417340891	4.6435241180639	1.16694270168255e-08	3.52734953008588e-06	2.29941202531343	L-Fucose	251.428	223.08142	Organooxygen compounds	2438-80-4	HMDB0000174	C01019	ko01100//Metabolic pathways;ko01120//Microbial metabolism in diverse environments;ko00520//Amino sugar and nucleotide sugar metabolism;ko00051//Fructose and mannose metabolism	Carbohydrate metabolism;Global and overview maps	Metabolism
M671T43_2_NEG	93458.5195420827	154225.814026677	87347.7465002305	36902.805167819	14914.4911395328	45077.2601507092	631744.58583138	441799.346363093	358290.882732199	644346.873198872	392332.423289837	467677.254251263	71987.7727545085	489365.227611107	2.76508780449095	1.49827169223867e-05	0.000258121936616248	2.29343110911792	1-Hexadecanoyl-2-(9Z,12Z-octadecadienoyl)-sn-glycero-3-phosphoric acid	43.229	671.46314	--	--	--	-	-	-	-
M259T456_NEG	51278.7836513139	111550.88486937	7215.18982774655	139441.363648588	105519.685209467	56186.7512255602	544934.722900424	966108.460403568	76062.735441516	393068.875478287	573672.640636035	925491.795820778	78532.1097386743	579889.871780101	2.8844243804679	0.00456888175754905	0.016396688444523	2.2803705520736	D-fructose 6-phosphate	456.29	259.02125	Organooxygen compounds	643-13-0	HMDB0000124	C00085	ko01100//Metabolic pathways;ko01120//Microbial metabolism in diverse environments;ko01200//Carbon metabolism;ko00052//Galactose metabolism;ko00500//Starch and sucrose metabolism;ko00710//Carbon fixation in photosynthetic organisms;ko04931//Insulin resistance	Carbohydrate metabolism;Endocrine and metabolic diseases;Energy metabolism;Global and overview maps	Human Diseases;Metabolism
M245T360_NEG	608731.002192942	541389.137131689	419744.607023852	804873.631184767	490267.451707062	475507.340025063	120266.367711568	195763.493648093	122651.835355236	119676.608104968	137286.196009268	177702.870945652	556752.194877562	145557.895295797	-1.93544224484699	3.17581937869468e-05	0.000432110368439242	2.2453438166084	Ile-Asp	359.9625	245.11339	Carboxylic acids and derivatives	-	HMDB0028903	-	-	-	-
M145T363_NEG	266472.689447631	365459.866376898	318554.87017159	928472.220734273	1655267.00947612	480981.257397413	120971.371409476	185414.719751163	31887.8270868036	102015.6440708	80469.5202419295	50397.9233222745	669201.318933988	95192.8343137411	-2.81351540562578	0.0267036581700164	0.064223988003837	2.21473023983988	Glutamine	362.809	145.06105	Carboxylic acids and derivatives	5959-95-5	HMDB0003423	-	-	-	-
M207T272_NEG	2946.01027026327	21831.7388294705	5585.00786917922	3118.36052011055	4162.98708082924	2201.9361225627	458668.480664242	426745.481666021	306990.858264157	249831.914899957	523291.482595717	327329.41684863	6641.00678206925	382142.939156454	5.84656659183957	4.89328609844826e-06	0.000126122026372517	2.20509893407769	Mevalonic acid	271.754	207.08638	Fatty Acyls	150-97-0	HMDB0000227	C00418	ko01100//Metabolic pathways;ko01110//Biosynthesis of secondary metabolites;ko01130//Biosynthesis of antibiotics;ko00900//Terpenoid backbone biosynthesis	Global and overview maps;Metabolism of terpenoids and polyketides	Metabolism
M149T108_NEG	440566.548721562	419448.988940815	895400.020080558	364196.308804662	239018.863719689	1021377.09604026	29646.719698503	144364.689144521	10846.0667460111	94675.9276411578	266634.047484608	69193.4962013494	563334.637717924	102560.157819358	-2.45752179410783	0.00653684916893684	0.0214985395516469	2.20035078295228	2,3-dimethylbenzoic acid	107.682	149.0602	--	--	--	-	-	-	-
M343T183_NEG	15459.8511377031	400778.766392308	579672.746617247	12601.3493445203	9245.71278906232	4809.69062159732	612103.156335067	1018447.41963221	986615.684816675	3326.54520245426	769621.154546632	793990.233992678	170428.01948374	697350.699087619	2.0327218292805	0.0167466248264211	0.044510081974872	2.19841968075684	11-nor-9-carboxy-.delta.9-tetrahydrocannabinol	183.076	343.17587	--	--	--	-	-	-	-
M109T283_2_NEG	16681.4373111257	53130.4621779425	34781.9582992377	11199.6058076086	19598.6171165022	35516.6186093028	633287.6622568	557278.170652837	316831.801153595	248565.152210436	262683.564309669	363899.847275448	28484.7832202866	397091.032976464	3.80120645068262	0.000230098780556978	0.00178548061925777	2.1210686945193	Hydroquinone	283.1675	109.02892	Phenols	123-31-9	HMDB0002434	-	-	-	-
M401T351_2_NEG	29181.2532998041	80111.645615275	59288.2902780499	6224.34877890455	43410.5250326703	21433.0549254866	999338.439119105	433284.59970095	441314.322004434	183911.601209529	377551.226363491	243426.579264514	39941.5196550317	446471.12794367	3.48260575409589	0.00656882677112032	0.0215610552951383	2.0709224555427	Gentiopicroside	351.0715	401.12828	--	--	--	C09782	ko01110//Biosynthesis of secondary metabolites	Global and overview maps	Metabolism
M114T306_NEG	109103.889686567	139519.947827626	121231.714702512	98397.7228801295	76723.4006882497	77251.5076162471	550979.507987662	817110.447742606	287192.665968434	267502.224843205	438799.141112115	416835.815601942	103704.697233555	463069.967209327	2.1587489513608	0.00152438537242725	0.00699114670802844	2.01765121564217	Proline	306.3745	114.05551	Carboxylic acids and derivatives	344-25-2	HMDB0003411	-	-	-	-
M415T408_NEG	85756.7601524968	115282.367287388	131018.827206525	75975.1499371333	68045.4717632041	79183.8901353216	395486.824463433	367142.386339071	471568.569261682	277855.224809961	439077.276202648	521842.663718102	92543.7444136781	412162.157465816	2.15500467228253	5.14774343802688e-06	0.000129179222124071	2.01623937874279	(2r,3s,4s,5r,6r)-2-[[(2s,3r,4r)-3,4-dihydroxy-4-(hydroxymethyl)oxolan-2-yl]oxymethyl]-6-(2-phenylethoxy)oxane-3,4,5-triol	408.302	415.14402	--	--	--	-	-	-	-
M593T244_NEG	19324.132208291	69156.5322785327	14129.5012169766	20933.972646424	6564.55866066601	14998.3899649485	81547.2848832986	232795.487791694	744359.90775181	160136.345560763	630162.142631189	1008434.14904353	24184.5144959731	476239.219610381	4.29953095431746	0.0141138290395646	0.0390419979671816	2.01505187195195	(2r,3s,4s,5r,6r)-6-[1,7-bis(4-hydroxyphenyl)heptan-3-yloxy]-5-[(2s,3r,4r)-3,4-dihydroxy-4-(hydroxymethyl)oxolan-2-yl]oxy-2-(hydroxymethyl)oxane-3,4-diol	243.563	593.27165	--	--	--	-	-	-	-
M409T248_NEG	24929.8664660875	8422.92748211934	5067.25603713911	23274.740545385	3768.57885226394	3869.26923306627	261174.388274413	311651.946906387	500942.741484406	178308.585604498	311125.994414812	426118.480921753	11555.4397693435	331553.689601045	4.84259843859831	5.02676110012717e-05	0.0006071137711378	1.980983211371	1-hexadecanoyl-2-sn-glycero-3-phosphate	247.983	409.23386	--	--	--	-	-	-	-
M205T455_NEG	15691.3073387617	65477.903266271	33248.9553141575	114077.1851445	75441.6256227979	59597.8912264164	304684.56739426	314355.060360182	402821.67911983	275452.840245329	434529.42044793	524486.008896625	60589.1446521508	376054.929410693	2.63381216414478	1.7448797772331e-05	0.000283010988258539	1.9726820253073	Homocitrate	455.07	205.03436	Carboxylic acids and derivatives	3562-74-1	HMDB0003518	C01251	ko01100//Metabolic pathways;ko01120//Microbial metabolism in diverse environments;ko01130//Biosynthesis of antibiotics;ko01230//Biosynthesis of amino acids;ko01210//2-Oxocarboxylic acid metabolism;ko00300//Lysine biosynthesis;ko00620//Pyruvate metabolism	Amino acid metabolism;Carbohydrate metabolism;Global and overview maps	Metabolism
M135T323_2_NEG	1064412.44299895	486687.936130071	472379.911200311	757629.843892274	681602.395721352	747932.933666059	360279.717932424	388180.857342431	192879.775227457	435649.829619871	309609.25001235	219633.362317094	701774.243934836	317705.465408604	-1.14331709125874	0.00268060394040238	0.0107710067695927	1.96676842444631	L-threonate	323.17	135.02953	--	--	--	C01620	ko00053//Ascorbate and aldarate metabolism	Carbohydrate metabolism	Metabolism
M311T82_NEG	577870.892779528	408578.660754829	34379.9190829408	452999.271027523	257212.316901099	280511.092507296	531781.110082997	582050.295656026	998672.385165952	655974.0589307	643852.775241276	793986.3899626	335258.692175536	701052.835839925	1.06424844204913	0.0054920929117581	0.0188066003414992	1.94593765507954	11-hydroxy-.delta.9-tetrahydrocannabinol	81.762	311.18558	--	--	--	-	-	-	-
M129T385_NEG	102351.783994865	203400.183677026	284348.419986987	134638.388928562	129312.772732594	105167.981864324	411649.005100595	397280.629868324	584366.303732095	411999.175958607	415845.471377201	751261.638539559	159869.92186406	495400.37076273	1.6316964144934	0.000447162066259103	0.0028689877272789	1.93994813755126	L-2-hydroxyglutaric acid	385.094	129.01839	Fatty Acyls	13095-48-2	HMDB0000694	C03196	ko01120//Microbial metabolism in diverse environments	Global and overview maps	Metabolism
M132T392_2_NEG	471584.90740437	912048.54882469	821178.901696195	858384.258346936	758063.524169001	720171.90073961	385924.135169821	378370.583379898	545667.436304535	296130.320059616	492504.689309454	499573.12886569	756905.3401968	433028.382181502	-0.805651298436574	0.00143040729355826	0.00666078291635898	1.92016920492121	D-aspartic acid	391.87	132.02977	Carboxylic acids and derivatives	1783-96-6	HMDB0006483	C00402	ko00250//Alanine, aspartate and glutamate metabolism	Amino acid metabolism	Metabolism
M483T175_NEG	152310.923253231	177745.188841237	94784.8999356625	112733.670668302	62781.6025982236	75828.6850434401	321061.205016858	349906.054306436	476987.745953353	289223.958015794	510049.533317503	503962.778255001	112697.495056683	408531.879144158	1.8579932123296	5.71840274111377e-05	0.000662591235126923	1.90380770645837	1-palmitoyl-2-hydroxy-sn-glycero-3-phospho-(1'-rac-glycerol)	175.431	483.27061	--	--	--	-	-	-	-
M601T419_NEG	25163.9379818988	111144.790166125	34547.1241228825	42892.7545049849	29581.3455628588	72173.2872251625	498547.626581941	714201.955696357	159442.491365077	229622.351355157	336148.70149903	343953.412784392	52583.8732606521	380319.423213659	2.85451930237785	0.00269712043119292	0.0108192448194375	1.89610525629272	N-acetyl-d-glucosamine 6-phosphate	419.2795	601.1278	Organooxygen compounds	18191-20-3	HMDB0001062	C00357	ko01100//Metabolic pathways;ko01130//Biosynthesis of antibiotics;ko00520//Amino sugar and nucleotide sugar metabolism	Carbohydrate metabolism;Global and overview maps	Metabolism
M259T354_2_NEG	472198.595348553	456131.159796512	336909.92106981	454076.553721988	292060.855351375	326516.623433209	92327.1853972869	146339.683262108	98127.9368294378	88480.1423324922	84299.9599194621	137276.915680931	389648.951453574	107808.637236953	-1.85370216783598	9.30074280471166e-06	0.000184626685526366	1.86799049873768	Leu-Glu	354.049	259.12886	Carboxylic acids and derivatives	-	HMDB0028928	-	-	-	-
M259T419_NEG	6323.16185517812	23822.9518967418	17403.7931329671	10403.6595045669	34929.0991266058	17599.3134266891	445971.045398432	516606.758865186	235212.778591313	124241.654038456	216196.044286559	331862.619660313	18413.6631571248	311681.81680671	4.08122542645293	0.000701957074363539	0.00394980757246181	1.85712124242273	Fructose 1-phosphate	419.1595	259.01202	Organooxygen compounds	15978-08-2	HMDB0001076	C01094	ko01100//Metabolic pathways;ko01120//Microbial metabolism in diverse environments;ko00051//Fructose and mannose metabolism;ko00400//Phenylalanine, tyrosine and tryptophan biosynthesis	Amino acid metabolism;Carbohydrate metabolism;Global and overview maps	Metabolism
M195T408_NEG	471796.469014291	460942.222781732	741469.56640784	245836.67247117	233311.27247534	330399.353792805	813573.353693372	573112.435888259	826599.23676887	685236.581265837	786878.127666468	791930.517289049	413959.25949053	746221.708761976	0.850115541622912	0.00347457627490106	0.0132412219072161	1.84851743024055	1,2-propanediol, 3-(1,3-benzodioxol-5-yl)-	408.399	195.05083	--	--	--	-	-	-	-
M177T358_NEG	162620.008325082	279835.369032373	185149.26944284	236208.665466364	217521.99630928	220150.248381101	491066.723614397	435784.66092215	562239.868720115	354554.535695356	503980.7135021	652693.635167083	216914.25949284	500053.3562702	1.20495714442359	9.06903621441114e-05	0.000922157352076974	1.84805903693146	D-Glucono-1,5-lactone	358.4775	177.03929	Organooxygen compounds	90-80-2	HMDB0000150	C00198	ko01100//Metabolic pathways;ko01110//Biosynthesis of secondary metabolites;ko01120//Microbial metabolism in diverse environments;ko01130//Biosynthesis of antibiotics;ko01200//Carbon metabolism;ko00030//Pentose phosphate pathway	Carbohydrate metabolism;Global and overview maps	Metabolism
M203T264_NEG	108510.810010944	166234.046050106	143873.054663007	179719.494404238	104580.638179965	109609.025685199	481366.533679179	946845.247211883	331219.546903334	313204.108922367	377040.845567854	317096.67336778	135421.178165577	461128.825942066	1.76771647799433	0.00927989935938481	0.0282949705364094	1.80245664590662	DL-tryptophan	264.304	203.08184	Indoles and derivatives	54-12-6	HMDB0030396	-	-	-	-
M341T384_NEG	329176.674046418	612357.109734886	667022.312458214	317415.751347911	354491.043688497	462230.054763945	1116432.51807329	830467.248433127	452986.424483894	911682.62139837	540911.585818713	1049521.90625538	457115.491006645	817000.384077129	0.837778045897515	0.0170603886709526	0.0451638473972271	1.80192005435762	Trehalose	384.055	341.10791	Organooxygen compounds	99-20-7	HMDB0000975	C01083	ko01100//Metabolic pathways;ko01110//Biosynthesis of secondary metabolites;ko02010//ABC transporters;ko00500//Starch and sucrose metabolism	Carbohydrate metabolism;Global and overview maps;Membrane transport	Environmental Information Processing;Metabolism
M103T345_NEG	16093.7568009399	60647.5688209404	17439.5361874215	17900.283871671	7886.67869991601	11814.8315058158	303354.887971732	209976.1858982	270835.518174837	189781.412523916	253228.498761604	378509.327933492	21963.7759811174	267614.30521063	3.60695722984279	6.87912972913678e-06	0.000154997229707087	1.76999271281122	Malonic acid	345.08	103.00272	Carboxylic acids and derivatives	141-82-2	HMDB0000691	C00383	ko00240//Pyrimidine metabolism;ko00410//beta-Alanine metabolism	Metabolism of other amino acids;Nucleotide metabolism	Metabolism
M421T419_NEG	14518.3712785413	47856.5523773253	24180.9330453357	30478.9679781274	132153.47820826	55167.9512368776	358682.052458932	490862.895667875	274573.026307871	137707.574624302	243142.725066951	370855.083383296	50726.0423540779	312637.226251538	2.62369106183978	0.000559754231489544	0.00337170800670785	1.75563144219043	.alpha.,.alpha.'-trehalose 6-phosphate	418.9985	421.06417	Organooxygen compounds	4484-88-2	HMDB0001124	C00689	ko01100//Metabolic pathways;ko00500//Starch and sucrose metabolism	Carbohydrate metabolism;Global and overview maps	Metabolism
M323T299_NEG	215249.015185894	539039.814236967	168075.563651335	128180.929104751	428622.179141687	419915.55967977	29785.4184776164	11969.9433837035	47743.3633530278	18860.0442084047	25803.2302434547	47531.096314149	316513.843500067	30282.1826633927	-3.38572750079192	0.00193050177119976	0.00833625764836261	1.74254823235541	Cellobiose	299.163	323.09797	Organooxygen compounds	528-50-7	HMDB0000055	C00185	ko01100//Metabolic pathways;ko02010//ABC transporters;ko00500//Starch and sucrose metabolism	Carbohydrate metabolism;Global and overview maps;Membrane transport	Environmental Information Processing;Metabolism
M351T186_NEG	91712.7450311682	146550.378592135	45174.4130439657	149922.711840468	62746.3660287592	58419.7658239476	206398.258046606	393632.302696822	343270.398520154	267857.596576612	517800.705362496	373565.880195378	92421.0633934073	350420.856899678	1.92279505177757	0.000302325515365246	0.0021664490055807	1.73066887411599	(2-acetyloxy-3,6-diphenylcyclohexyl) acetate	186.014	351.18307	--	--	--	-	-	-	-
M231T377_NEG	612158.474562257	644264.695874898	433860.626607128	751910.590088814	433888.729458516	457011.339974998	227134.270634366	344258.679933918	300593.046824933	208459.134253589	203670.764610392	390499.084075416	555515.742761102	279102.496722102	-0.993032766584076	0.00137624324474012	0.00650463225125929	1.72624877595456	Val-Asp	377.391	231.09804	Carboxylic acids and derivatives	-	HMDB0029123	-	-	-	-
M147T467_NEG	15462.4398266984	24333.180637719	16511.7052231598	37852.9320079006	43287.3318542978	25358.0046337156	233586.030372683	281305.850379395	239681.608213919	231284.64678805	217212.495215959	269595.775009542	27134.2656972485	245444.400996591	3.17720848439619	2.46282176378552e-09	1.63777647291737e-06	1.70768016835641	Citramalate	466.899	147.02898	Fatty Acyls	597-44-4	HMDB0000426	-	-	-	-
M115T110_NEG	17910.229605334	22719.7663721707	36879.9483198781	22105.4923808651	14298.3638464814	25261.0389339179	239411.261009982	180212.358921126	334934.920860821	161107.654624697	216861.314539043	347111.919628868	23195.8065764412	246606.571597423	3.41027532703775	3.87162969454997e-05	0.000494977952633939	1.65498885456839	Alpha-ketoisovaleric acid	109.886	115.03924	Keto acids and derivatives	759-05-7	HMDB0000019	C00141	ko01100//Metabolic pathways;ko01110//Biosynthesis of secondary metabolites;ko01130//Biosynthesis of antibiotics;ko01230//Biosynthesis of amino acids;ko01210//2-Oxocarboxylic acid metabolism;ko00770//Pantothenate and CoA biosynthesis;ko00290//Valine, leucine and isoleucine biosynthesis;ko00966//Glucosinolate biosynthesis;ko00280//Valine, leucine and isoleucine degradation	Amino acid metabolism;Biosynthesis of other secondary metabolites;Global and overview maps;Metabolism of cofactors and vitamins	Metabolism
M157T200_NEG	159664.013192367	212155.292435412	296358.218242612	419267.492013932	242439.370689155	221757.686627381	26369.3010115545	50700.6453685546	35416.3033434707	34079.188714796	26915.8663999311	58973.500566396	258607.012200143	38742.4675674505	-2.73877364530061	0.000151358916337426	0.0013286228195843	1.64767059419016	L-dihydroorotate	200.2975	157.03588	Carboxylic acids and derivatives	5988-19-2	HMDB0003349	C00337	ko01100//Metabolic pathways;ko00240//Pyrimidine metabolism	Global and overview maps;Nucleotide metabolism	Metabolism
M583T419_NEG	6833.90556626157	54226.1887638239	32882.4676451121	11152.76240291	45047.848372718	29878.8376189746	229071.649368031	333706.984271857	287590.236106356	122939.558011962	185351.145448873	331137.275203492	30003.6683949667	248299.474735095	3.04887040201365	0.00010447960971048	0.00102476313359099	1.63060007015375	Neomangiferin	419.399	583.11673	--	--	--	-	-	-	-
M383T264_2_NEG	16065.7933655683	13855.9595355368	17083.314643044	2721.73362796025	10331.7576870404	13542.8903633341	313445.561520162	222638.9796909	170509.007591617	123388.369423572	310371.147487577	190310.906377249	12266.9082037473	221777.328681846	4.17626831487247	5.63857415625155e-05	0.000656681578617738	1.6203242590032	Isorhynchophylline	264.439	383.1903	--	--	--	-	-	-	-
M255T72_NEG	250992.105585577	6388.07783450862	13288.6835328947	121599.742797721	70223.1353464824	55587.4964511307	160900.932080321	500712.392360544	740775.591240874	1295.1102239284	661619.828181767	279278.111448105	86346.5402580524	390763.66092259	2.17808603210569	0.0347305788456055	0.0786107383673508	1.61447600397818	18-hydroxy-5z,8z,11z,14z,16e-eicosapentaenoic acid	71.809	255.19535	--	--	--	-	-	-	-
M87T254_NEG	15556.4212246959	27774.7840969882	20596.807557271	21451.0855376891	29069.20919017	22282.292132865	253119.169205047	199554.449485092	252049.362158478	145013.754330717	215240.046433443	252264.754780511	22788.4332899465	219540.256065548	3.26811185672264	5.8391118447721e-07	3.63596040556603e-05	1.60793262116204	Pyruvate	254.249	87.00819	Keto acids and derivatives	127-17-3	HMDB0000243	C00022	ko01100//Metabolic pathways;ko01110//Biosynthesis of secondary metabolites;ko01120//Microbial metabolism in diverse environments;ko01130//Biosynthesis of antibiotics;ko01230//Biosynthesis of amino acids;ko01200//Carbon metabolism;ko01220//Degradation of aromatic compounds;ko00260//Glycine, serine and threonine metabolism;ko00330//Arginine and proline metabolism;ko01210//2-Oxocarboxylic acid metab…	Amino acid metabolism;Biosynthesis of other secondary metabolites;Carbohydrate metabolism;Drug resistance;Endocrine and metabolic diseases;Energy metabolism;Global and overview maps;Metabolism of cofactors and vitamins;Metabolism of other amino acids;Metabolism of terpenoids and polyketides	Human Diseases;Metabolism
M281T361_NEG	172015.664376944	158987.678289426	324922.215576915	287431.056701467	324370.345081189	348906.284343213	73549.3159289178	55483.8990912088	57179.5369853431	44657.3923681881	68470.8531181354	71211.3745051877	269438.874061526	61758.7286661635	-2.1252430553198	0.000119458390504591	0.00112039191836103	1.6065686854112	Ethyl glucuronide	360.8305	281.08649	Organooxygen compounds	-	HMDB0131286	-	-	-	-
M127T283_NEG	27987.2333238324	40095.516760171	43416.6424386447	16895.1768229453	14607.8788950768	25610.4706286487	431340.3488279	379182.472358334	212995.518247042	168888.264405502	94689.8992442216	229077.236633593	28102.1531448865	252695.623286099	3.16864809994719	0.00161926132775767	0.00729051308706061	1.59666989653027	Dihydro-4,4-dimethyl-2,3-furandione	282.707	127.03934	--	--	--	-	-	-	-
M282T237_NEG	22516.3060354922	14436.4892659951	11073.6466939731	15009.1432190517	14680.7118883117	11966.8071220015	228195.728922926	174012.34424484	384713.398325867	87501.275854684	227345.542619093	265422.972922124	14947.1840374709	227865.210481589	3.93023505691969	0.000355204649190837	0.00241771844126823	1.57998262317744	8-hydroxy-2'-deoxyguanosine	237.499	282.083	Purine nucleosides	88847-89-6	HMDB0003333	-	-	-	-
M177T258_NEG	19741.2266767705	23689.0407403328	8528.98269952376	11804.1984542565	13858.5995707074	7862.94930574807	212018.914612132	81559.0664339563	291524.956242558	171404.381427253	234177.341243945	374622.94418712	14247.4995745565	227551.267357827	3.99741096677659	0.000407115960509259	0.00267878977515583	1.56167463401622	2-dehydro-3-deoxy-d-gluconate	258.008	177.03935	--	--	--	C00204	ko01100//Metabolic pathways;ko01120//Microbial metabolism in diverse environments;ko01200//Carbon metabolism;ko00030//Pentose phosphate pathway;ko00040//Pentose and glucuronate interconversions	Carbohydrate metabolism;Global and overview maps	Metabolism
M283T63_NEG	225159.202910657	21988.1060196533	16522.5885493982	79846.0477192376	44871.4136733435	22647.2532900242	221776.035890471	370295.412061706	278355.55218564	353894.761147058	318839.79115539	134068.874361716	68505.768693719	279538.404466997	2.02874911785141	0.00154313160579786	0.00705280081000395	1.54115902616198	Octadecanoic acid	63.011	283.26341	Fatty Acyls	57-11-4	HMDB0000827	C01530	ko01040//Biosynthesis of unsaturated fatty acids;ko00061//Fatty acid biosynthesis	Lipid metabolism	Metabolism
M495T140_NEG	6000.34981307371	38210.0370130028	8194.11708250769	5769.80810807605	5155.02205829632	6125.57777790586	210923.820749532	38640.4064839811	259332.624937908	51386.9481575215	397012.086302958	575411.469192693	11575.8186421437	255451.225970766	4.46386172995808	0.0161609301503854	0.0433421066838434	1.48350572628653	1-(10z-heptadecenoyl)-sn-glycero-3-phospho-(1'-rac-glycerol)	140.4325	495.27031	--	--	--	-	-	-	-
M151T40_NEG	49943.9181318809	54252.2889109605	55043.1034689393	51912.5574741001	86453.585738631	50652.8526427835	222090.089185453	233851.400527001	330633.21311721	80156.105719208	282680.493205358	348891.359266797	58043.0510612159	249717.110170171	2.10509941306187	0.00074492088596945	0.00414184048301197	1.47789546153293	Vanillin	40.275	151.03931	Phenols	121-33-5	HMDB0012308	C00755	ko01100//Metabolic pathways;ko01110//Biosynthesis of secondary metabolites;ko01120//Microbial metabolism in diverse environments;ko00360//Phenylalanine metabolism	Amino acid metabolism;Global and overview maps	Metabolism
M161T251_NEG	13734.1294921545	24032.4504588001	21211.387585782	17001.4977487697	24986.5896410718	19600.2505800823	249543.495493464	177434.087738809	182039.743898217	117910.481829401	187982.17218747	201566.090574873	20094.3842511101	186079.345287039	3.21105365094482	2.46610046778989e-06	8.28261015697109e-05	1.47322105460956	D-Tagatose	251.428	161.04443	Organooxygen compounds	87-81-0	HMDB0003418	C00795	ko00052//Galactose metabolism	Carbohydrate metabolism	Metabolism
M147T385_2_NEG	78818.9681007336	105634.85112083	117692.337309295	87406.9464994497	115886.219845587	92189.0001954971	181505.586923873	241631.666002241	380938.174763298	206997.31461201	307939.251493748	569579.116438319	99604.7205118987	314765.185038915	1.65998995686344	0.00460499605052692	0.0164995817543125	1.46139918689457	(S)-2-Hydroxyglutarate	385.4585	147.02931	--	--	--	C03196	ko01120//Microbial metabolism in diverse environments	Global and overview maps	Metabolism
M281T66_NEG	27666.2478919109	12811.3703373527	9466.48636572436	12447.1662862412	7813.99648945246	7081.7677160042	164378.241018892	146898.979383553	270716.398410644	107149.476258474	198214.218144176	173746.580810921	12881.1725144476	176850.649004443	3.7791956869349	2.86138946845929e-05	0.000399752940446518	1.43058977848128	Oleic acid	65.774	281.24739	Fatty Acyls	2027-47-6	HMDB0062703	C00712	ko01040//Biosynthesis of unsaturated fatty acids;ko00061//Fatty acid biosynthesis;ko00073//Cutin, suberine and wax biosynthesis	Lipid metabolism	Metabolism
M277T72_NEG	32170.2523066411	18984.61839835	4745.81064012054	5729.25675006225	1322.75235248116	9824.87219560712	121071.049136673	171219.664214374	254287.323183954	125840.312229848	241521.156551231	149089.13135676	12129.593773877	177171.439445473	3.86854291616724	4.3996500021384e-05	0.000544835614789951	1.42510201990719	Linolenic acid	72.032	277.21584	Fatty Acyls	463-40-1	HMDB0001388	C06427	ko01100//Metabolic pathways;ko01110//Biosynthesis of secondary metabolites;ko01040//Biosynthesis of unsaturated fatty acids;ko00592//alpha-Linolenic acid metabolism	Global and overview maps;Lipid metabolism	Metabolism
M739T43_NEG	228633.41300351	506649.4147221	200021.612780086	90479.5989434076	26836.7709778302	129298.594140832	330208.45739186	377723.502313056	478385.012647962	371955.250279451	438503.58841218	487506.173231639	196986.567427961	414046.997379358	1.07169727828065	0.0144472099394559	0.0397905718307619	1.42443141236646	Pe(16:1e/15-hete)	43.229	738.50709	--	--	--	-	-	-	-
M73T370_NEG	60109.0903652836	124785.796825	68017.2539390906	78582.2396462563	112953.578857362	90540.909870819	209947.429136248	219056.124664341	342889.0393258	192214.957446239	207251.202534002	368961.391666985	89164.8115839686	256720.024128936	1.525649454638	0.000524965295480723	0.00322347111260093	1.37858297004477	Propionic acid	370.21	73.0289	Carboxylic acids and derivatives	79-09-4	HMDB0000237	C00163	ko01100//Metabolic pathways;ko01120//Microbial metabolism in diverse environments;ko01220//Degradation of aromatic compounds;ko00760//Nicotinate and nicotinamide metabolism;ko00640//Propanoate metabolism	Carbohydrate metabolism;Global and overview maps;Metabolism of cofactors and vitamins	Metabolism
M289T448_NEG	4857.66143995305	7109.47141796141	3324.23689351571	10353.1886551111	9715.96930068948	8648.0885247898	165018.827433286	174463.882843369	168270.535914907	77395.3999411083	149128.956812847	186636.092164956	7334.76937200342	153485.615851746	4.3872080434624	3.7460794064709e-06	0.000105556898529794	1.37594441264087	D-Ribose 5-phosphate	448.0995	289.0319	Organooxygen compounds	3615-55-2	HMDB0001548	C00117	ko01100//Metabolic pathways;ko01110//Biosynthesis of secondary metabolites;ko01120//Microbial metabolism in diverse environments;ko01130//Biosynthesis of antibiotics;ko01230//Biosynthesis of amino acids;ko00230//Purine metabolism;ko01200//Carbon metabolism;ko00030//Pentose phosphate pathway;ko00710//Carbon fixation in photosynthetic organisms	Carbohydrate metabolism;Energy metabolism;Global and overview maps;Nucleotide metabolism	Metabolism
M214T379_NEG	117075.403148856	192064.009225883	169400.822398297	199777.715301853	330601.581227435	157015.500860201	418626.793316463	888128.765623531	225051.802250925	356071.032694587	286084.012707801	375025.6826583	194322.505360421	424831.348208601	1.12843723062984	0.0460760384992751	0.0994500668679583	1.37557907306308	sn-Glycerol 3-phosphoethanolamine	379.4965	214.04786	--	--	--	C01233	ko00564//Glycerophospholipid metabolism;ko00565//Ether lipid metabolism	Lipid metabolism	Metabolism
M615T27_NEG	168972.204432707	187534.443483897	187343.649602077	167871.154025758	176918.178200935	158919.475364568	30122.2603564831	25332.6962289446	50892.2880402348	24979.5681241175	31735.9240397711	52206.9350276621	174593.18418499	35878.2786362022	-2.28281466017656	2.05384864708432e-09	1.55175939895269e-06	1.36214353790589	Narirutin	26.886	615.15805	Flavonoids	14259-46-2	HMDB0033740	-	-	-	-
M149T307_NEG	112255.142627858	208709.606794909	329084.125507228	320450.859909508	199949.17311119	204020.102693483	75042.5020900269	81000.0880622816	72479.1701166724	59626.7272460845	72162.6379489399	102418.745089964	229078.168440696	77121.6450923282	-1.5706322424418	0.00122529043825844	0.00594323954370433	1.33243222753167	D-Lyxose	306.723	149.04484	Organooxygen compounds	9000-69-5	HMDB0003402	C00476	ko00040//Pentose and glucuronate interconversions	Carbohydrate metabolism	Metabolism
M239T373_NEG	185362.812496402	425584.153372045	545302.221718595	278856.468335449	613899.379025284	513404.054220525	212688.958533635	230925.346592494	242236.009521047	190557.286472195	230435.555859337	324182.956565877	427068.18152805	238504.352257431	-0.840450821858935	0.0226143938758417	0.0561559818052081	1.32402859810534	D-Mannose	373.442	239.07606	Organooxygen compounds	3458-28-4	HMDB0000169	C00159	ko01100//Metabolic pathways;ko02010//ABC transporters;ko00520//Amino sugar and nucleotide sugar metabolism;ko00052//Galactose metabolism;ko00051//Fructose and mannose metabolism	Carbohydrate metabolism;Global and overview maps;Membrane transport	Environmental Information Processing;Metabolism
M291T71_NEG	99670.7167473826	53168.885026289	40838.2701754826	76096.6717979976	30765.07363405	33278.2964632423	94870.3044354469	225241.416571157	265928.663524785	180318.355326901	220506.836802045	228415.274476448	55636.318974074	202546.808522797	1.86415647688262	0.000257530594606116	0.00192857934023725	1.30883053461313	9-oxo-11-(3-pentyl-2-oxiranyl)-10e-undecenoic acid	71.174	291.19485	--	--	--	-	-	-	-
M75T357_NEG	104911.042068503	73394.995901577	64704.6993106656	59843.122328794	54506.1091073717	64230.0337978313	148273.427157465	241109.781620987	330959.709346192	303187.825710232	141691.049564341	184110.548017287	70265.0004191238	224888.723569417	1.67833316799652	0.000963635478007288	0.00497933446798503	1.30462074637715	Glycolate	357.1915	75.00817	Hydroxy acids and derivatives	79-14-1	HMDB0000115	C00160	ko01100//Metabolic pathways;ko01110//Biosynthesis of secondary metabolites;ko01120//Microbial metabolism in diverse environments;ko01130//Biosynthesis of antibiotics;ko01200//Carbon metabolism;ko00630//Glyoxylate and dicarboxylate metabolism	Carbohydrate metabolism;Global and overview maps	Metabolism
M267T224_NEG	18055.7169017149	20302.0345288627	34941.9970994005	57880.466888255	22811.5718162013	21630.2145155661	164598.671672364	151620.222798352	210096.89067412	96927.9617582586	145717.010460543	218573.602757238	29270.3336250001	164589.060020146	2.49135735036514	3.76301891709026e-05	0.000484024676956485	1.28995225241468	Inosine	223.593	267.07237	Purine nucleosides	58-63-9	HMDB0000195	C00294	ko01100//Metabolic pathways;ko00230//Purine metabolism	Global and overview maps;Nucleotide metabolism	Metabolism
M288T267_NEG	156982.790397953	72821.0550675884	117449.470306967	136551.480123296	73112.3402420448	41780.3785709982	209177.761960875	363105.46669614	217433.164184762	165502.677992321	213732.310718577	272780.052740615	99782.9191181412	240288.572382215	1.26790325789615	0.001845432831127	0.00802099890653237	1.25067776948647	Arg-asp	267.225	288.15556	Carboxylic acids and derivatives	-	HMDB0028705	-	-	-	-
M353T435_NEG	11453.1314659341	23425.3406358199	6645.85780835411	21843.4163456275	17834.1516954412	15755.2137382594	112377.651320039	237942.169637095	136978.459944732	93179.0058508318	123840.580245538	144157.46942869	16159.518614906	141412.556071154	3.12945409666133	0.00013012083436417	0.00118372578457145	1.23273675758903	6:3+6o fatty acyl hexoside	435.424	353.07075	--	--	--	-	-	-	-
M166T88_NEG	37354.3830696456	37391.1550953938	97508.9395770558	40709.4644087397	33930.8123632106	37445.9230791076	146475.984069792	170388.47447986	157035.793443979	140566.598653135	175678.780560906	226216.137812036	47390.1129321922	169393.628169951	1.83772160388431	1.92838240521191e-05	0.000301026830860545	1.22217117642576	Pyridoxal	88.233	166.04974	Pyridines and derivatives	66-72-8	HMDB0001545	C00250	ko01100//Metabolic pathways;ko01120//Microbial metabolism in diverse environments;ko00750//Vitamin B6 metabolism	Global and overview maps;Metabolism of cofactors and vitamins	Metabolism
M229T207_NEG	384241.416440762	519242.238611266	252260.920546126	589273.653086086	357086.260915989	388734.050927577	229122.756290573	381707.894050334	195793.377373879	146867.824483756	187638.399796487	321090.909065771	415139.756754634	243703.526843467	-0.768469971667609	0.0189194870795621	0.0489106359840131	1.22089551468596	Ile-Val	206.945	229.1552	Carboxylic acids and derivatives	-	HMDB0028920	-	-	-	-
M171T419_NEG	48739.4764578482	42498.2262297382	19621.1012737491	94702.5365173773	50780.270185153	41430.0654543276	158295.620825147	148738.327606016	208075.365451069	143879.010535833	134826.384789487	232682.262598435	49628.6126863656	171082.828634331	1.78545093428133	8.22106981849399e-05	0.000852887898486506	1.21044167855274	Glycerophosphate(2)	418.64	171.00544	--	--	--	C00093	ko01100//Metabolic pathways;ko01110//Biosynthesis of secondary metabolites;ko02010//ABC transporters;ko00564//Glycerophospholipid metabolism;ko00561//Glycerolipid metabolism	Global and overview maps;Lipid metabolism;Membrane transport	Environmental Information Processing;Metabolism
M736T43_NEG	180157.332388022	345185.926263596	176571.205878073	68370.7243944426	25206.9212292412	103920.521729167	265871.309048349	302544.085297384	312376.258063456	242603.468630493	305490.047081448	375988.593741092	149902.105313757	300812.293643704	1.00484288301636	0.0127102089553551	0.0360174916281219	1.20035209740297	Pe(16:1e/14,15-epete)	43.146	736.49112	--	--	--	-	-	-	-
M506T208_NEG	24484.2675889961	24550.3145680147	11928.1893895607	28713.2809752945	12566.0809516431	18334.4890881881	229527.65957004	145155.473788146	79340.1119313189	102695.074129619	102965.058720319	187695.059002481	20096.1037602829	141229.739523654	2.8130561934329	0.000470791985906597	0.00296207873432984	1.19812321409593	3,15-dibenzyl-1,4,12-trimethyl-1,4,7,10,13-pentazacyclopentadecane-2,5,8,11,14-pentone	207.794	506.25012	--	--	--	-	-	-	-
M159T359_NEG	94753.7817288641	146987.144979097	146356.112792564	127221.050102128	92906.7291705033	156980.661804586	240690.387595133	227792.01253629	293476.448380696	180719.81880711	241246.471327348	346650.398816999	127534.246762957	255095.922910596	1.00015513523099	0.000631411120171235	0.00367035310239398	1.19134446682191	2-oxoadipic acid	358.623	159.02897	Keto acids and derivatives	3184-35-8	HMDB0000225	C00322	ko01100//Metabolic pathways;ko01120//Microbial metabolism in diverse environments;ko01130//Biosynthesis of antibiotics;ko01230//Biosynthesis of amino acids;ko01210//2-Oxocarboxylic acid metabolism;ko00310//Lysine degradation;ko00380//Tryptophan metabolism;ko00300//Lysine biosynthesis	Amino acid metabolism;Global and overview maps	Metabolism
M237T351_2_NEG	213679.704389737	342093.637369088	378157.603663145	238903.991928183	379442.781191868	381040.224366147	222610.640035379	218900.4535917	184501.451638411	134266.609385324	190646.850289937	190435.950329408	322219.657151361	190226.992545027	-0.760322534867107	0.00286714654252346	0.0113694242741688	1.18906286603467	2-keto-3-deoxyoctonic acid	351.192	237.06054	--	--	--	-	-	-	-
M116T297_NEG	254102.405647443	326625.676345971	271356.041257243	298983.286337692	274871.073933034	230137.108334278	390345.851905667	431948.851977646	435039.711881545	275776.855377257	392944.464364022	542928.775231008	276012.59864261	411497.418456191	0.576149259306163	0.00507724403536324	0.0177581941787624	1.17985432129717	Valine	297.4605	116.07119	Carboxylic acids and derivatives	72-18-4	HMDB0000883	-	-	-	-
M325T353_NEG	5863.9229404328	8883.01285761157	12259.3234967533	6704.99390166399	8883.90093508989	11479.1166374197	151925.321496029	137738.730798794	81854.8362740856	74212.7805668871	138230.45155021	115757.124472536	9012.37846149521	116619.87419309	3.69376196261365	9.74672835649696e-06	0.000190075494342243	1.17663730331484	Maltitol	352.6365	325.11197	Fatty Acyls	585-88-6	HMDB0002928	-	-	-	-
M197T213_NEG	101252.368286941	106208.251380876	201688.471065635	90936.0343599682	206835.307837704	135749.31809162	24950.434920371	16685.6098454107	38552.1031764352	13462.5109048429	50630.312594521	5342.93657792375	140444.958503791	24937.3180032508	-2.49362662009544	0.000397893850982927	0.00263545229983712	1.16483801325683	Xanthydrol	212.936	197.04432	--	--	--	-	-	-	-
M303T150_NEG	117196.70338072	217182.298333779	229308.26312279	59826.2742901916	124209.164938394	111620.574591707	22874.537090028	24764.2013329473	36597.1015723407	9326.15056763073	13315.3347892018	40707.5619568906	143223.879776264	24597.4812181732	-2.54168955751052	0.00151744559770971	0.00696893178506185	1.14106319563847	Aleuritic acid	150.249	303.21609	--	--	--	-	-	-	-
M128T306_NEG	7253.04409519762	13589.8918848114	9587.81394612794	10292.6404984196	14860.1537914692	9753.36049643362	117003.226909046	291038.489582214	103879.146710943	69407.290141776	97967.0345048751	109170.210221217	10889.4841187432	131410.899678345	3.59307742860581	0.00415315397262159	0.0152672603194768	1.12944677716603	L-pipecolic acid	306.3745	128.07096	Carboxylic acids and derivatives	-	HMDB0062767	C00408	ko01100//Metabolic pathways;ko01110//Biosynthesis of secondary metabolites;ko00310//Lysine degradation;ko00960//Tropane, piperidine and pyridine alkaloid biosynthesis	Amino acid metabolism;Biosynthesis of other secondary metabolites;Global and overview maps	Metabolism
M285T43_1_NEG	65583.5495170246	58350.3074733797	85282.2034669787	67614.4044427893	61161.7087322157	67806.3550332891	98587.1974114573	356305.5801224	178743.373170969	125228.624935316	156136.767910266	253333.460094439	67633.0881109462	194722.500607475	1.52561846673838	0.00868339564963878	0.0267459847476136	1.10964593980052	Hexadecanedioic acid	42.9405	285.20542	Fatty Acyls	42150-38-9	HMDB0000712	C19615	ko01100//Metabolic pathways;ko00073//Cutin, suberine and wax biosynthesis	Global and overview maps;Lipid metabolism	Metabolism
M159T154_2_NEG	107073.110400441	158003.661247138	163401.691817706	127272.449491087	124840.455416872	144765.347366863	23229.9840111759	46229.7445558419	31706.1472754166	56047.4997473415	39475.60210649	67974.7642669191	137559.452623351	44110.6236605308	-1.64085721690402	7.21110260975874e-06	0.000160380710217042	1.104848584034	3-hydroxyoctanoic acid	153.746	159.10165	Hydroxy acids and derivatives	14292-27-4	HMDB0001954	-	-	-	-
M127T363_NEG	64225.9572150366	106617.39367626	77647.8513081029	233910.484350535	370800.406411453	126580.835912265	33050.8580289781	57404.8885363404	15522.5250321466	33086.4037580187	26055.5863864651	18909.1732319267	163297.154812275	30671.5724956459	-2.41252561559952	0.0212410658483123	0.0536675865848316	1.08245262343821	Dihydrothymine	363.0675	127.05038	Diazines	696-04-8	HMDB0000079	-	-	-	-
M287T61_2_NEG	14308.8606192989	24160.8437254339	13041.1035470993	31973.5980503517	12504.9565111229	12289.3331919828	53694.7478353218	133216.987902225	131078.180948257	179491.290179989	72159.3932994314	173607.896291456	18046.4492742149	123874.749409447	2.77909522598563	0.000567354537479331	0.0034082273480014	1.07886363801937	Testosterone	60.794	287.22099	Steroids and steroid derivatives	651-45-6	HMDB0002833	C00535	ko01100//Metabolic pathways;ko01120//Microbial metabolism in diverse environments	Global and overview maps	Metabolism
M220T101_NEG	96307.2219559466	102965.161903775	151640.325953042	195946.78842807	140349.448191115	91197.4836751938	242694.950457383	270264.854288109	381528.835298698	103530.775638866	173710.790420557	403711.28773025	129734.405017857	262573.582305644	1.01716064609141	0.0247743970049519	0.0605068948511785	1.07077092822225	2,6-di-tert-butyl-4-methoxyphenol	100.967	220.14584	--	--	--	-	-	-	-
M743T186_NEG	14224.38188024	7987.9211912101	3088.98430871514	5083.83020159318	1838.03862702967	2574.48303664079	166810.389247515	74910.1170929103	57081.4411255148	43830.9512451455	146272.044592041	128041.874592205	5799.60654090481	102824.469649222	4.14808479276262	0.000912545793531063	0.00480910779312892	1.058696811094	1-stearoyl-2-linoleoyl-sn-glycero-3-phosphoethanolamine	186.349	742.54812	Glycerophospholipids	-	HMDB0008994	C00350	ko01100//Metabolic pathways;ko01110//Biosynthesis of secondary metabolites;ko00564//Glycerophospholipid metabolism;ko00563//Glycosylphosphatidylinositol(GPI)-anchor biosynthesis;ko04140//Autophagy - animal	Global and overview maps;Glycan biosynthesis and metabolism;Lipid metabolism;Transport and catabolism	Cellular Processes;Metabolism
M103T227_NEG	16275.8704057029	92868.2775402503	17690.0329233811	16768.7253116302	13075.6438173182	13107.5399268105	182628.150327369	220289.663620889	81372.3962760743	69289.6541447745	111040.471023162	118088.507703633	28297.6816541822	130451.473849317	2.20475747666038	0.00390645090688164	0.0145452959298785	1.05373698544668	Beta-hydroxybutyrate	226.695	103.03932	Hydroxy acids and derivatives	300-85-6	HMDB0000357	C01089	ko01100//Metabolic pathways;ko00650//Butanoate metabolism;ko00072//Synthesis and degradation of ketone bodies	Carbohydrate metabolism;Global and overview maps;Lipid metabolism	Metabolism
M856T202_NEG	121141.069350845	73295.5727091912	22451.9223516143	73908.9061079594	9603.27599726792	24151.6097123842	98635.38448619	147228.557208481	162403.812645119	143019.110087872	167930.522116358	146900.663868962	54092.0593715437	144353.008402164	1.41611244514	0.00116048095274028	0.00570376817126595	1.01120152714267	Pi 36:5	201.602	855.5021	--	--	--	-	-	-	-
M104T365_NEG	67669.1836144899	100014.685365919	112670.517560953	96299.3260361762	111371.044138402	100102.925523899	24408.8429409382	27689.6618678447	17531.2554683589	14292.8017879223	25995.0819209669	22760.3772009145	98021.2803733065	22113.0035311576	-2.14819999700347	7.2776062099769e-07	4.02561495236627e-05	1.00049605634293	DL-serine	365.332	104.03447	Carboxylic acids and derivatives	312-84-5	HMDB0003406	C00740	ko01100//Metabolic pathways;ko00260//Glycine, serine and threonine metabolism;ko01502//Vancomycin resistance	Amino acid metabolism;Drug resistance;Global and overview maps	Human Diseases;Metabolism
