# Supplementary material for: Growth Properties and Metabolomic Analysis Provide Insight into Drought Tolerance in Barley (Hordeum vulgare L.)
Source: Int J Mol Sci. 2024 Jun 29;25(13):7224. doi: 10.3390/ijms25137224 (PMC11241679; doi:10.3390/ijms25137224)
Supplement: Supplementary file 1 [file ijms-25-07224-s001.zip › supplementary table S9.xls]

index	CK49-1	CK49-2	CK49-3	CK49-4	CK49-5	CK49-6	CK56-1	CK56-2	CK56-3	CK56-4	CK56-5	CK56-6	control_mean	case_mean	log2_FC(case_mean/control_mean)	Pvalue	fdr	vip	MS2_name	RT	m/z	Class	CAS	HMDB	C_ID	Pathway	KEGG_B_class	KEGG_A_class
M195T359_NEG	21761207.2185804	24554891.7822693	26670071.9969198	21026917.9405883	27042714.526256	22236802.0980691	13791744.0076036	22138835.1652205	14221733.7623341	15146672.9607372	16957275.0260093	15951693.468662	23882100.9271138	16367992.3984278	-0.545052377013479	0.000983599888241489	0.0181276207199361	19.026250624799	D-gluconate	358.541	195.05117	Organooxygen compounds	526-95-4	HMDB0000625	C00257	ko01100//Metabolic pathways;ko01110//Biosynthesis of secondary metabolites;ko01120//Microbial metabolism in diverse environments;ko01130//Biosynthesis of antibiotics;ko01200//Carbon metabolism;ko00030//Pentose phosphate pathway	Carbohydrate metabolism;Global and overview maps	Metabolism
M241T113_NEG	10479992.1798387	12935576.952207	14379804.8028399	10346347.6645361	17021195.9513265	15560482.2781684	13029971.9650501	7259079.52153726	3147312.15437465	4346471.40369437	3449491.23188658	5192779.75236706	13453899.9714861	6070851.00481834	-1.14805376593744	0.00281311544282948	0.0379354786673154	17.5720130808818	His-ser	112.867	241.08264	Carboxylic acids and derivatives	-	HMDB0028894	C00214	ko01100//Metabolic pathways;ko00240//Pyrimidine metabolism	Global and overview maps;Nucleotide metabolism	Metabolism
M165T328_NEG	609125.325399251	1645802.25936794	865060.803212162	1023167.7987526	1829548.3392462	1829783.67475233	3927381.14424988	5116442.72849173	5299573.41442374	2106719.32753991	2013879.59592199	3232590.52587618	1300414.70012175	3616097.78941724	1.47546192307986	0.00394724633164079	0.047126010961241	9.3650638650992	D-arabinonic acid	328.0345	165.04036	--	--	--	-	-	-	-
M266T238_NEG	1720699.04448384	1478904.36132935	2676914.56917731	2532243.42370135	2679465.60454953	2240284.16411787	1258467.80199621	785371.87238575	510655.808449908	707566.554021866	690927.617303901	666719.154571558	2221418.52789321	769951.468121532	-1.52864181317523	0.000101209520316546	0.00484203820219448	8.41301068505627	Deoxyguanosine	237.8745	266.08949	Purine nucleosides	961-07-9	HMDB0000085	C00330	ko01100//Metabolic pathways;ko00230//Purine metabolism	Global and overview maps;Nucleotide metabolism	Metabolism
M511T26_NEG	798192.111338429	1092949.0849756	1306444.10888429	1264801.87411459	1555630.94549197	1429011.49910346	35271.9113131646	41801.2765125703	38024.8439715021	29428.3746490502	28511.0487729633	24782.7380533549	1241171.60398472	32970.0322121009	-5.23440348904467	6.2175320401015e-07	0.000217613621403553	7.81610869335625	Dihydroketoprofen	26.1975	511.20402	--	--	--	-	-	-	-
M239T138_NEG	263691.684240675	125653.876849054	210868.626199676	367751.818029139	426648.38520063	249136.286313548	1429252.97149056	1594681.06545775	1633400.56542056	2600601.61891579	861060.697889828	1312160.50642251	273958.446138787	1571859.57093283	2.52044334604463	0.000289196117189669	0.00873096928492639	7.77675154849087	Ribothymidine	137.942	239.06639	Pyrimidine nucleosides	1463-10-1	HMDB0000884	-	-	-	-
M187T332_NEG	2295832.95344897	1856540.26781903	2770927.68761683	2368915.44139323	2894985.64593383	2045165.1846825	1094113.31831074	1456727.10321908	1053529.73012321	1232299.71039927	1207374.01023783	1326793.55820432	2372061.19681573	1228472.90508241	-0.949275192159903	6.69141846463165e-05	0.00380324211878637	7.6277502707302	Azelaic acid	332.318	187.09776	Fatty Acyls	123-99-9	HMDB0000784	-	-	-	-
M291T273_NEG	89452.8231240721	270678.204893322	233430.484923941	43802.6756185	121303.592182957	155658.213008227	737985.505178578	831348.537980073	2265226.97765362	900751.022503451	2364208.58652036	2455840.44975089	152387.66562517	1592560.17993116	3.38552985049027	0.00199076431452755	0.0300194618857329	7.42624064241261	Phenyl-butyryl-glutamine	272.575	291.14578	--	--	--	-	-	-	-
M282T264_NEG	1382395.79769933	1337305.6741335	2696626.02972262	2039052.05642761	2122985.09366866	1735169.81270813	1161674.8843318	682632.370116973	430453.211864104	1088172.58136446	804202.133776785	639048.508750801	1885589.07739331	801030.615034154	-1.23508601869619	0.00105766875889215	0.0191127642571544	7.0803864620227	His-Lys	264.304	282.08424	Carboxylic acids and derivatives	-	HMDB0028890	C00387	ko01100//Metabolic pathways;ko00230//Purine metabolism	Global and overview maps;Nucleotide metabolism	Metabolism
M311T50_NEG	2987057.48983181	2482995.02894808	1964026.48098677	1221412.26726288	2686786.23431451	1549058.86509862	1576365.65005718	936481.669108758	956123.514346138	1476824.72884104	988277.50826239	588106.676885307	2148556.06107378	1087029.9579168	-0.982975720285369	0.00761071703167737	0.0713840172928837	6.08199061688593	Fa 18:2+2o	49.817	311.22166	--	--	--	-	-	-	-
M130T272_2_NEG	2251538.06052718	1981719.55925941	3546334.47585266	2787682.58137553	3185777.89046966	2560547.322509	1601120.89966972	2203985.96499312	1716271.36224346	2279972.731449	1670081.75496027	1671201.05479948	2718933.31499891	1857105.62801918	-0.549984893145303	0.00916659349107856	0.080779658167718	6.08070342514329	Isoleucine	272.419	130.08703	Carboxylic acids and derivatives	443-79-8	HMDB0033923	-	-	-	-
M231T245_2_NEG	1220913.0828956	734360.710847014	1455761.79069503	1144215.77824128	1367938.98482615	1176214.2107292	557939.039177176	500961.742886938	180187.750255734	781827.63428724	278826.466009242	309699.2571996	1183234.09303905	434906.981635988	-1.44395675321861	0.000265946389865235	0.00822578368652935	5.85118617783859	Thr-Leu	244.929	231.13456	Carboxylic acids and derivatives	-	HMDB0029065	-	-	-	-
M227T253_NEG	1270976.21987363	916381.997050356	1733090.15103993	1116274.77265472	1275804.08125745	991687.508490283	535032.202054714	681238.750993543	460260.429747346	778806.946534204	590842.725764458	558835.793780215	1217369.12172773	600836.14147908	-1.01872317625551	0.000688130476521454	0.0148092804817724	5.40593646207819	Ile-Pro	252.9855	227.13955	--	--	--	-	-	-	-
M253T43_NEG	1552911.92254534	1595208.15918203	990238.866258611	1402056.96856928	2026740.36463014	1168723.26320969	1020885.76433834	914397.807235074	805312.774266356	834587.973705683	946421.63288231	919236.834793354	1455979.92406585	906807.13120352	-0.683122821214949	0.00462396228869904	0.0528339333674374	4.57068043077261	Cis-9-palmitoleic acid	43.063	253.21661	Fatty Acyls	373-49-9	HMDB0003229	C08362	ko00061//Fatty acid biosynthesis	Lipid metabolism	Metabolism
M135T323_2_NEG	1223649.59830148	1158319.09297666	1101512.14177829	1113470.56374692	1276857.76139449	1347746.32909989	1064412.44299895	486687.936130071	472379.911200311	757629.843892274	681602.395721352	747932.933666059	1203592.58121629	701774.243934836	-0.778268214269495	0.00042217134235268	0.0107978439486359	4.55051225347074	L-threonate	323.17	135.02953	--	--	--	C01620	ko00053//Ascorbate and aldarate metabolism	Carbohydrate metabolism	Metabolism
M242T243_NEG	719358.234387556	556668.098139052	937276.2441051	689678.056880237	788709.309032069	685857.323127443	327869.057000744	259387.95113934	135658.233735779	538363.733095793	255902.685443783	263676.641534089	729591.210945243	296809.716991588	-1.29755002626124	0.000183649250035519	0.00646173287162011	4.47734253248993	Cytidine	242.753	242.07767	Pyrimidine nucleosides	65-46-3	HMDB0000089	C00475	ko01100//Metabolic pathways;ko00240//Pyrimidine metabolism	Global and overview maps;Nucleotide metabolism	Metabolism
M146T386_2_NEG	727763.84941791	973370.658221996	625155.482185224	498169.429530525	498415.017102395	628678.957510801	463396.299889223	1895420.68598919	1732459.22072913	699419.647144612	1443882.43243306	1704601.72016298	658592.232328142	1323196.6677247	1.00657010492611	0.0259026981055066	0.154486943857954	4.40471986032801	Glutamic acid	385.672	146.04555	Carboxylic acids and derivatives	-	HMDB0060475	C00025	ko01100//Metabolic pathways;ko01110//Biosynthesis of secondary metabolites;ko01120//Microbial metabolism in diverse environments;ko01130//Biosynthesis of antibiotics;ko01230//Biosynthesis of amino acids;ko02010//ABC transporters;ko01200//Carbon metabolism;ko00330//Arginine and proline metabolism;ko01210//2-Oxocarboxylic acid metabolism;ko00630//Glyoxylate and dicarboxylate metabolism;ko00970//Ami…	Amino acid metabolism;Biosynthesis of other secondary metabolites;Carbohydrate metabolism;Energy metabolism;Global and overview maps;Membrane transport;Metabolism of cofactors and vitamins;Metabolism of other amino acids;Translation	Environmental Information Processing;Genetic Information Processing;Metabolism
M245T360_NEG	989719.36877631	624259.811637979	1534833.86367131	929711.780041427	986188.076346754	834950.175172196	608731.002192942	541389.137131689	419744.607023852	804873.631184767	490267.451707062	475507.340025063	983277.179274329	556752.194877562	-0.820562819457196	0.0104484037996219	0.0863129009533985	4.16483513742026	Ile-Asp	359.9625	245.11339	Carboxylic acids and derivatives	-	HMDB0028903	-	-	-	-
M343T189_NEG	1348584.50918783	1091493.9393879	1867745.24272982	1745907.96279574	2150026.31981923	1265038.4449744	1084969.42652503	1357289.24293311	1184658.81513879	1499874.61198956	567249.007860136	707833.310974851	1578132.73648249	1066979.06923691	-0.564686679980366	0.0448080949849963	0.217340504485941	4.12304540835914	Fa 18:2+4o	188.831	343.21174	--	--	--	-	-	-	-
M297T35_NEG	888559.320326913	907311.969756885	1164918.22889801	1016749.80106826	1190891.83106655	1100294.67362766	412989.165930876	568185.696957767	791110.975018742	679659.795165427	982255.523773733	616398.337502138	1044787.63745738	675099.915724781	-0.630036787333295	0.00313049530154571	0.0402528428770935	3.99882047015432	Ostruthin	35.0115	297.15212	--	--	--	-	-	-	-
M251T192_NEG	550482.83091967	348073.982677636	497226.992477991	420737.493832963	431725.404093917	298924.974159868	199191.733860955	115704.335407754	24044.3178735935	105259.491935157	67837.7584144901	37177.2438448857	424528.613027007	91535.8135561392	-2.21345357795601	2.75556098465624e-05	0.00220776874071855	3.96989540732339	Deoxyinosine	192.164	251.07777	Purine nucleosides	890-38-0	HMDB0000071	C05512	ko01100//Metabolic pathways;ko00230//Purine metabolism	Global and overview maps;Nucleotide metabolism	Metabolism
M330T220_NEG	373475.691372574	526416.638969109	635264.745421321	610558.487274505	747667.180151389	461331.549116129	228193.949846956	266413.269361629	178642.661291744	320769.415153825	199162.772742973	201349.559828248	559119.048717504	232421.938037563	-1.26640924773205	0.000235849816717957	0.00765073795694835	3.95649538932159	Thr-Val-Leu	220.255	330.20278	--	--	--	-	-	-	-
M343T183_NEG	390449.82376206	426055.648308982	669618.737580552	605665.478446045	712543.874513956	516735.500528281	15459.8511377031	400778.766392308	579672.746617247	12601.3493445203	9245.71278906232	4809.69062159732	553511.510523313	170428.01948374	-1.69945077523087	0.00825145528669524	0.0749619913340483	3.91962325772983	11-nor-9-carboxy-.delta.9-tetrahydrocannabinol	183.076	343.17587	--	--	--	-	-	-	-
M231T377_NEG	791084.876432936	616409.327695795	1239096.27825093	963977.972134684	971032.876323789	834280.344368091	612158.474562257	644264.695874898	433860.626607128	751910.590088814	433888.729458516	457011.339974998	902646.945867704	555515.742761102	-0.700334017062526	0.00658217288254424	0.065526122258861	3.81159648838322	Val-Asp	377.391	231.09804	Carboxylic acids and derivatives	-	HMDB0029123	-	-	-	-
M179T275_NEG	115147.862074479	117530.551588134	178366.138975895	80927.7953206745	113977.208910426	141311.45427391	229506.927956233	605341.715029	467094.520312558	469724.10932067	487142.8199842	481772.124192015	124543.501857253	456763.702799113	1.87479826006175	7.84678198735844e-05	0.00414135715999473	3.77951507554726	D-fructose	274.967	179.05563	Carbohydrates and carbohydrate conjugates	57-48-7	HMDB0062538	-	-	-	-
M229T207_NEG	619943.878673788	659078.784844084	870052.924971334	708014.968731149	727541.502507319	628707.932141916	384241.416440762	519242.238611266	252260.920546126	589273.653086086	357086.260915989	388734.050927577	702223.331978265	415139.756754634	-0.758332830445546	0.000943362187318492	0.0178220413229204	3.60197844111581	Ile-Val	206.945	229.1552	Carboxylic acids and derivatives	-	HMDB0028920	-	-	-	-
M341T384_NEG	185342.315556141	167011.377291862	189494.882903387	132531.093133119	162803.879186733	138431.052427063	329176.674046418	612357.109734886	667022.312458214	317415.751347911	354491.043688497	462230.054763945	162602.433416384	457115.491006645	1.49120986255836	0.000830265005449017	0.0168110345697348	3.44058833963403	Trehalose	384.055	341.10791	Organooxygen compounds	99-20-7	HMDB0000975	C01083	ko01100//Metabolic pathways;ko01110//Biosynthesis of secondary metabolites;ko02010//ABC transporters;ko00500//Starch and sucrose metabolism	Carbohydrate metabolism;Global and overview maps;Membrane transport	Environmental Information Processing;Metabolism
M465T39_NEG	1986.85414248912	163952.459992111	472617.986971588	360735.608607436	353343.784447217	378801.91439189	85031.9360722652	37448.6446496051	64153.6526230366	42049.7634477377	29762.5101544415	31856.9389336598	288573.101425455	48383.907646791	-2.57633763308296	0.0069968278341112	0.0679254089004955	3.19110421162541	Agnuside	39.2015	465.15733	Prenol lipids	11027-63-7	HMDB0036561	-	-	-	-
M315T238_NEG	114729.299986692	51285.889336075	181180.932378324	44657.7043282294	60005.4524956616	50333.4563946521	162737.208785172	329754.589018425	233504.441833316	305873.295407678	713357.004176448	560672.094605254	83698.7891532724	384316.438971049	2.19901603140515	0.006814793386551	0.0665468076660266	3.1317587080687	Benzoic acid + 2o, o-hex	238.1135	315.07102	--	--	--	-	-	-	-
M111T86_NEG	463254.419411342	484104.121476495	332685.46818137	332063.973702037	310389.280559079	480995.342625955	953392.863709104	716540.778064023	697953.513511174	680451.83533316	539147.693932055	307792.262656034	400582.100992713	649213.157867592	0.696594280492021	0.0242751659595199	0.147986190702448	3.08954207936893	Uracil	86.303	111.01944	Diazines	66-22-8	HMDB0000300	C00106	ko01100//Metabolic pathways;ko00240//Pyrimidine metabolism;ko00410//beta-Alanine metabolism;ko00770//Pantothenate and CoA biosynthesis	Global and overview maps;Metabolism of cofactors and vitamins;Metabolism of other amino acids;Nucleotide metabolism	Metabolism
M214T379_NEG	642171.505562477	392994.624066734	711608.372315817	274959.271156795	329300.753614052	274073.078553864	117075.403148856	192064.009225883	169400.822398297	199777.715301853	330601.581227435	157015.500860201	437517.934211623	194322.505360421	-1.17088915980664	0.0157313791910783	0.11242935264862	3.04431185549264	sn-Glycerol 3-phosphoethanolamine	379.4965	214.04786	--	--	--	C01233	ko00564//Glycerophospholipid metabolism;ko00565//Ether lipid metabolism	Lipid metabolism	Metabolism
M187T282_NEG	365968.056121641	253343.310467614	448106.850835069	364133.467158948	583129.688183507	322113.237037303	165889.02159491	218779.642450324	146123.643195457	358210.795647075	176281.690155833	162039.10103099	389465.76830068	204553.982345765	-0.929014905126604	0.00857737354929877	0.0772893416027599	2.72364752253961	Gly-Leu	281.6095	187.10781	Carboxylic acids and derivatives	-	HMDB0028929	-	-	-	-
M259T354_2_NEG	542540.334675285	419844.020282343	744160.710665567	579550.335596695	586816.103835937	510998.285394543	472198.595348553	456131.159796512	336909.92106981	454076.553721988	292060.855351375	326516.623433209	563984.965075062	389648.951453574	-0.533481769175359	0.00946409751852245	0.0819482402319978	2.658775334296	Leu-Glu	354.049	259.12886	Carboxylic acids and derivatives	-	HMDB0028928	-	-	-	-
M615T27_NEG	35300.6840150096	26670.588184066	34545.5105230209	37270.7054148625	38045.1435488429	31257.9622358474	168972.204432707	187534.443483897	187343.649602077	167871.154025758	176918.178200935	158919.475364568	33848.4323202749	174593.18418499	2.36683631727178	7.34403105605913e-11	2.44189032613966e-07	2.65342009284209	Narirutin	26.886	615.15805	Flavonoids	14259-46-2	HMDB0033740	-	-	-	-
M251T247_NEG	321638.969356206	197263.887554251	467375.493902741	215339.519585324	246661.474168833	221810.765141233	109619.032019443	134891.428465737	65885.0330808204	184509.165593181	91449.0394569475	108201.370446484	278348.351618098	115759.178177102	-1.26576495485146	0.00471252414115908	0.0534066797215137	2.63115951636964	Ser-Phe	246.594	251.10269	Carboxylic acids and derivatives	-	HMDB0029046	-	-	-	-
M179T254_NEG	184714.086627497	145989.145995761	157328.381860045	113479.861925437	137921.807067059	111444.301692405	150078.412303838	327789.716067452	305165.883485393	386402.398736243	585947.283662208	269918.895906331	141812.930861367	337550.431693577	1.25111397684244	0.0087142528659766	0.0784164838413321	2.61727109278081	L-Sorbose	253.852	179.0556	Organooxygen compounds	87-79-6	HMDB0001266	C00247	ko00051//Fructose and mannose metabolism	Carbohydrate metabolism	Metabolism
M205T329_NEG	204421.380808645	158401.366929031	320245.462433237	287314.769745541	293463.963720842	247778.605917161	127587.774476184	109631.409100205	75778.2685458395	165169.560748838	98522.4260513361	107203.530027578	251937.59159241	113982.161491663	-1.14425834608675	0.000572456373171781	0.0135510274320604	2.52772173184697	Ser-Thr	328.8175	205.08206	Carboxylic acids and derivatives	-	HMDB0029049	-	-	-	-
M307T277_NEG	51554.9659118375	44267.6688447471	57628.7841579411	33680.5184118998	38676.1689007944	41850.5650064075	98776.237277443	165425.158049862	289116.919139047	115404.100904063	267012.485524045	283174.174095852	44609.7785389379	203151.512498385	2.18712421460711	0.00125653207916961	0.0215915719030436	2.48006987711646	Caffeoyl lysine	277.4535	307.1388	--	--	--	-	-	-	-
M239T373_NEG	291224.278567167	247862.9145612	272264.718539919	184882.805407504	196102.762583651	192623.770532689	185362.812496402	425584.153372045	545302.221718595	278856.468335449	613899.379025284	513404.054220525	230826.875032022	427068.18152805	0.887655208945865	0.018732879933211	0.12659923938603	2.43149974666757	D-Mannose	373.442	239.07606	Organooxygen compounds	3458-28-4	HMDB0000169	C00159	ko01100//Metabolic pathways;ko02010//ABC transporters;ko00520//Amino sugar and nucleotide sugar metabolism;ko00052//Galactose metabolism;ko00051//Fructose and mannose metabolism	Carbohydrate metabolism;Global and overview maps;Membrane transport	Environmental Information Processing;Metabolism
M281T219_NEG	309009.708501018	374018.768151402	398549.403613162	357855.788849224	608788.519393468	632044.307550937	353797.360202719	270871.7706046	264887.554713008	302754.164627322	191785.98781461	274263.687907618	446711.082676535	276393.420978313	-0.692618772108119	0.0180239419877163	0.123058741497241	2.42214982276457	12(s)-hydroxy-16-heptadecynoic acid	219.124	281.21165	--	--	--	-	-	-	-
M288T267_NEG	206097.03338312	217640.000813967	230501.317238981	256538.445634578	279252.075284128	207260.842808715	156982.790397953	72821.0550675884	117449.470306967	136551.480123296	73112.3402420448	41780.3785709982	232881.619193915	99782.9191181412	-1.22273199479939	0.000108593886024654	0.00494622837030101	2.42173637819971	Arg-asp	267.225	288.15556	Carboxylic acids and derivatives	-	HMDB0028705	-	-	-	-
M215T219_NEG	187383.628387927	206682.951645085	283287.857369898	256288.897245064	328372.905189838	215297.033984959	119992.006898373	143803.016632053	77979.9892476378	180413.390857253	105680.017576958	123727.780373553	246218.878970462	125266.033597638	-0.974946110545618	0.000898959684144227	0.0174941760950514	2.36634698316319	Val-Val	219.4215	215.13938	Carboxylic acids and derivatives	-	HMDB0029140	-	-	-	-
M218T263_1_NEG	182355.702246838	246459.515379367	254860.45533825	181015.10080287	116941.437498362	183448.709648564	66963.3669728285	77367.5345959849	65302.6393245934	87888.992156167	72060.3628989914	46080.5504846984	194180.153485708	69277.2410722106	-1.48694237339119	0.000166925603359067	0.00603290903444453	2.34932499439133	Pantothenate	262.632	218.1032	--	--	--	C00864	ko01100//Metabolic pathways;ko01110//Biosynthesis of secondary metabolites;ko00410//beta-Alanine metabolism;ko00770//Pantothenate and CoA biosynthesis	Global and overview maps;Metabolism of cofactors and vitamins;Metabolism of other amino acids	Metabolism
M132T392_2_NEG	536276.181860417	467414.740191045	683612.063777535	566117.951425312	619296.574559897	538834.421428107	471584.90740437	912048.54882469	821178.901696195	858384.258346936	758063.524169001	720171.90073961	568591.988873719	756905.3401968	0.412719113287358	0.0234920462193395	0.145187832117665	2.31428770448429	D-aspartic acid	391.87	132.02977	Carboxylic acids and derivatives	1783-96-6	HMDB0006483	C00402	ko00250//Alanine, aspartate and glutamate metabolism	Amino acid metabolism	Metabolism
M226T216_NEG	148045.812987983	132181.710354785	183095.128541669	146862.997022629	164382.001377423	145073.313716959	57134.3797252863	45112.6469464585	24262.446199196	75290.5237900818	39194.3145479684	45574.1298177962	153273.494000241	47761.4068377979	-1.68219099171653	1.08936919121443e-06	0.000329286596435272	2.2982556552377	Deoxycytidine	215.9645	226.08236	Pyrimidine nucleosides	951-77-9	HMDB0000014	C00881	ko00240//Pyrimidine metabolism	Nucleotide metabolism	Metabolism
M161T361_NEG	74027.9633376595	44144.5533541384	114420.981225352	113818.370992242	58531.7995745179	88772.0893732564	159508.340441593	332567.633025484	490117.150034016	115815.728918779	141122.603375866	238160.692146114	82285.959642861	246215.357990309	1.58120256314358	0.0205370037064643	0.13415626193319	2.28421557960826	3-hydroxy-3-methylglutaric acid	361.3435	161.04442	Fatty Acyls	-	HMDB0059737	-	-	-	-
M164T263_NEG	741992.868505088	669018.651391599	1033990.47456435	857282.52931315	858882.061444264	757446.508618845	619393.603042972	726381.165928959	642031.930038396	784015.814976885	601312.550659333	711793.948342723	819768.848972883	680821.502164878	-0.267940567022224	0.0421159052570762	0.208231055732013	2.27782156698985	Phenylalanine	263.322	164.07128	Carboxylic acids and derivatives	63-91-2	HMDB0000159	-	-	-	-
M203T288_NEG	391590.60771776	240005.830788191	493415.536946382	279267.219909258	296997.387788822	256840.467502146	138081.350938769	229449.15409705	117130.648858522	292707.460421929	190967.334255855	194753.985864148	326352.841775427	193848.322406046	-0.751504352047657	0.0190597074092804	0.127769207935196	2.2447152673355	Tryptophan	287.852	203.10293	Indoles and derivatives	153-94-6	HMDB0013609	-	-	-	-
M425T114_NEG	81516.7370011574	88685.1736063286	124284.777833867	80878.3096900159	120711.163629367	106588.990050042	4839.80322290557	9655.85694658971	5233.8761325609	4131.55002262783	3012.85133942752	4650.0452447896	100444.191968463	5253.99715148352	-4.25683491632929	3.18235048917636e-07	0.000141084205020152	2.21953215050494	L-cysteine-glutathione disulfide	113.591	425.07367	--	--	--	-	-	-	-
M177T358_NEG	334111.530313822	372628.783005537	373264.613332051	277214.919787089	317083.361940764	277291.747617605	162620.008325082	279835.369032373	185149.26944284	236208.665466364	217521.99630928	220150.248381101	325265.825999478	216914.25949284	-0.584494357921135	0.00119151980726433	0.0210175244517449	2.20065862023112	D-Glucono-1,5-lactone	358.4775	177.03929	Organooxygen compounds	90-80-2	HMDB0000150	C00198	ko01100//Metabolic pathways;ko01110//Biosynthesis of secondary metabolites;ko01120//Microbial metabolism in diverse environments;ko01130//Biosynthesis of antibiotics;ko01200//Carbon metabolism;ko00030//Pentose phosphate pathway	Carbohydrate metabolism;Global and overview maps	Metabolism
M187T248_NEG	299883.19413089	215516.66842622	379084.587044839	230620.398692955	258363.892323256	218654.150879033	99308.534263132	169337.019657967	45070.8486816072	133331.699984422	241672.501450204	226858.705705246	267020.481916199	152596.551623763	-0.807228048151116	0.0174025744248626	0.120298461460849	2.18180448714311	Val-Ala	248.331	187.10774	Carboxylic acids and derivatives	-	HMDB0029120	-	-	-	-
M197T213_NEG	26137.5325282202	27177.369553184	53846.9805732824	20145.6335317431	22106.494236231	37902.0616087932	101252.368286941	106208.251380876	201688.471065635	90936.0343599682	206835.307837704	135749.31809162	31219.3453385757	140444.958503791	2.16949264773818	0.000513899096895963	0.0125180549243888	2.11736437380334	Xanthydrol	212.936	197.04432	--	--	--	-	-	-	-
M303T150_NEG	30194.677708127	28210.1741024437	31556.3249843861	25956.2057618786	20294.3849897272	36729.7359264163	117196.70338072	217182.298333779	229308.26312279	59826.2742901916	124209.164938394	111620.574591707	28823.5839121632	143223.879776264	2.3129504179273	0.00176609911613657	0.0279127398012897	2.11067367469358	Aleuritic acid	150.249	303.21609	--	--	--	-	-	-	-
M247T393_NEG	123821.246610386	109719.912277508	212725.363535592	318224.547000351	300086.44300132	253714.293009398	118448.835964118	126704.516853949	111298.918868094	135036.058171887	63508.6029116857	72150.4131247076	219715.300905759	104524.557649074	-1.07179340422898	0.0124495972113796	0.0977314231522892	2.06493328628718	Thr-Glu	393.2475	247.09277	Carboxylic acids and derivatives	-	HMDB0029060	-	-	-	-
M151T238_NEG	75761.7077790072	135261.451258467	102838.243267512	135614.633735974	215771.894444699	158482.521425996	40038.6104536387	70842.9414625768	48062.2267985094	35781.7988806194	25428.1513303655	27338.5341883702	137288.408651943	41248.7105190133	-1.734788898053	0.00095615948465133	0.0179824921798451	2.04799199713183	Xanthine	237.628	151.02587	Imidazopyrimidines	69-89-6	HMDB0000292	C00385	ko01100//Metabolic pathways;ko01110//Biosynthesis of secondary metabolites;ko01120//Microbial metabolism in diverse environments;ko00230//Purine metabolism;ko00232//Caffeine metabolism	Biosynthesis of other secondary metabolites;Global and overview maps;Nucleotide metabolism	Metabolism
M267T294_NEG	167521.844722383	118150.5002897	215085.417543154	152518.265137704	162699.042987711	135042.770978484	61703.378144234	77248.8134243959	51614.9353618077	98409.2804533118	72728.6632188587	71837.7842472295	158502.973609856	72257.1424749729	-1.13329779912068	0.000186511352559651	0.00652789733958777	2.04057989480136	His-Leu	294.4135	267.14512	Carboxylic acids and derivatives	-	HMDB0028889	-	-	-	-
M351T186_NEG	183204.464618627	166718.207706459	235040.554418875	184541.802736921	235172.997217896	116830.865991885	91712.7450311682	146550.378592135	45174.4130439657	149922.711840468	62746.3660287592	58419.7658239476	186918.148781777	92421.0633934073	-1.01611305977256	0.0047221009799684	0.0534066797215137	1.9939982891684	(2-acetyloxy-3,6-diphenylcyclohexyl) acetate	186.014	351.18307	--	--	--	-	-	-	-
M117T370_2_NEG	219209.834414457	164060.142245439	178351.088810339	125257.71242153	165833.951107079	138359.481114892	183532.705838096	430825.93862227	209578.011468174	245256.932474754	405295.060465343	305740.199922407	165178.701685623	296704.808131841	0.845000629885314	0.013732558072299	0.103120513130824	1.99319187000305	Methylmalonic acid	370.21	117.01855	Carboxylic acids and derivatives	516-05-2	HMDB0000202	C02170	ko00240//Pyrimidine metabolism;ko00640//Propanoate metabolism;ko00280//Valine, leucine and isoleucine degradation	Amino acid metabolism;Carbohydrate metabolism;Nucleotide metabolism	Metabolism
M303T38_1_NEG	15229.1490471978	14193.9541577368	16821.9101415073	18675.9492479766	16692.7167443117	16348.5108416509	14177.5629879791	257004.265150606	304248.476242792	104856.799544211	8725.30077307676	176685.85381935	16327.0316967302	144283.043086336	3.14356732299527	0.029431182348726	0.166851971542223	1.98629868271356	2-Deoxy-D-glucose 6-phosphate	37.6815	303.05242	--	--	--	-	-	-	-
M232T350_NEG	185988.246087728	138399.505347303	268586.476136705	348720.824772799	203304.008435157	263552.798487246	135957.210384201	140386.770053567	115000.701625768	162439.144187811	111870.262922444	116834.541144568	234758.643211156	130414.771719727	-0.848070986295391	0.00767603455161766	0.0714441715765473	1.97345967708984	Ser-Gln	349.681	232.09281	Carboxylic acids and derivatives	-	HMDB0029037	-	-	-	-
M149T307_NEG	140252.484511183	154308.960594351	151719.797692118	94549.5208597402	102952.439944884	138063.506631498	112255.142627858	208709.606794909	329084.125507228	320450.859909508	199949.17311119	204020.102693483	130307.785038962	229078.168440696	0.813916695689595	0.0185287061796402	0.125858933702357	1.90400415264186	D-Lyxose	306.723	149.04484	Organooxygen compounds	9000-69-5	HMDB0003402	C00476	ko00040//Pentose and glucuronate interconversions	Carbohydrate metabolism	Metabolism
M363T35_NEG	99087.3283311317	112598.785821533	184102.826656808	168283.671660976	164166.6875675	176174.698376369	82362.7970395429	100386.914809004	94526.4746049276	53064.6423692174	47902.892092342	50581.6746896616	150735.666402386	71470.8992674492	-1.07659297550169	0.00109247234668081	0.0196881872775811	1.8941334630543	Dhas#18	35.381	363.2181	--	--	--	-	-	-	-
M274T407_NEG	151902.168530602	109734.835084199	215249.626554221	175694.305789172	187279.049069002	149240.051769558	91309.7748362188	95584.0928696531	72973.2617981349	114865.95288197	89538.4306054484	76748.9492309123	164850.006132792	90170.0770370563	-0.870433281381365	0.000903324535683879	0.0175134348755038	1.86617731796678	Gln-glu	406.7635	274.10328	Carboxylic acids and derivatives	88830-90-4	HMDB0028796	-	-	-	-
M240T210_NEG	89606.8799632018	78792.5998408971	119348.486887522	87754.7281592405	93509.7886304391	89330.1197252478	33771.1665678977	26071.4412861723	14750.1078589965	39464.1052441121	21016.8026843187	27139.0313824801	93057.1005344247	27035.4425039962	-1.78326426642214	1.75811687532109e-06	0.000403154386927078	1.82269920846783	Stavudine	210.3415	240.09794	Nucleoside and nucleotide analogues	3056-17-5	HMDB0014787	-	-	-	-
M114T306_NEG	136678.162445311	125839.228570028	222073.384833479	189282.668963314	222675.950770294	167708.347601397	109103.889686567	139519.947827626	121231.714702512	98397.7228801295	76723.4006882497	77251.5076162471	177376.290530637	103704.697233555	-0.774331939371867	0.00387899634300133	0.0466677199099552	1.81399176886648	Proline	306.3745	114.05551	Carboxylic acids and derivatives	344-25-2	HMDB0003411	-	-	-	-
M241T389_NEG	124034.711692538	86103.0629128743	139737.801670202	92239.7588046345	100254.690703573	98642.2732570791	35594.9985756067	33416.4010979068	20819.4723956209	61148.4967997167	40702.2065805819	36281.9207768275	106835.383173483	37993.9160377101	-1.49154921369962	4.27474991549881e-05	0.00270734161314925	1.81006872376648	.alpha.-d-galactose 1-phosphate	388.625	241.0108	--	--	--	C00446	ko01100//Metabolic pathways;ko00520//Amino sugar and nucleotide sugar metabolism;ko00052//Galactose metabolism	Carbohydrate metabolism;Global and overview maps	Metabolism
M125T250_NEG	34918.4499874183	4834.74436968765	27190.3191184821	18104.1387148194	21095.3639007804	19461.5489869799	83581.0275678383	9694.26378527296	217331.882743581	184330.2279383	62106.5201674789	81040.6034324065	20934.0941796946	106347.420939146	2.34485864753885	0.0246595328573877	0.14907808500148	1.79068340011322	Triacetic acid lactone	249.798	125.0233	--	--	--	-	-	-	-
M132T351_NEG	181518.233543712	210726.572601904	200619.915643588	119492.607627929	108090.162979598	127580.246557618	48202.4497768955	57658.2400157767	97613.5708621089	124518.490286857	72679.4541100803	57764.0865210012	158004.623159058	76406.0485954533	-1.04820801460387	0.00388078933988048	0.0466677199099552	1.72634715918231	Allantoic acid	351.053	132.04069	Carboxylic acids and derivatives	99-16-1	HMDB0001209	C00499	ko01100//Metabolic pathways;ko01120//Microbial metabolism in diverse environments;ko00230//Purine metabolism	Global and overview maps;Nucleotide metabolism	Metabolism
M244T305_NEG	163694.219990874	128085.831588115	238593.663260071	178954.900862386	231474.380225679	182181.187678692	120276.190133549	133161.783009033	91764.133931996	145920.856858808	115100.412924945	115838.996047842	187164.03060097	120343.728817696	-0.637142238678512	0.00497386476293587	0.0551270011225392	1.72548644623712	Ile-Asn	305.09	244.12941	Carboxylic acids and derivatives	-	HMDB0028902	-	-	-	-
M116T297_NEG	307683.202631883	268351.383249168	435401.670091112	354857.769325037	398077.807398401	326922.281137953	254102.405647443	326625.676345971	271356.041257243	298983.286337692	274871.073933034	230137.108334278	348549.018972259	276012.59864261	-0.336627446442036	0.0289366652406876	0.165300961594323	1.69980060908305	Valine	297.4605	116.07119	Carboxylic acids and derivatives	72-18-4	HMDB0000883	-	-	-	-
M213T274_NEG	177749.825502404	155846.03754602	223800.334847532	228106.306377406	229097.555530168	193749.234791822	151147.257808067	169715.64256559	106148.982190064	166779.388148209	89215.286484827	116101.159288153	201391.549099225	133184.619414152	-0.596575660476906	0.00438688744358025	0.0511803535084362	1.67091253318525	Val-Pro	274.016	213.1237	Carboxylic acids and derivatives	-	HMDB0029135	-	-	-	-
M277T222_2_NEG	63743.7491373347	77242.6419152031	103853.584767691	72810.7631585359	91597.5124842587	58005.1890879092	18916.0650444688	26810.2277696328	23412.7535889911	26761.2257381812	32064.9633429507	20303.9892495826	77875.5734251554	24711.5374556345	-1.65598610891857	2.67163715556092e-05	0.00216663257127806	1.6491091829873	Pantetheine	221.5995	277.12181	Carboxylic acids and derivatives	496-65-1	HMDB0003426	C00831	ko01130//Biosynthesis of antibiotics;ko00770//Pantothenate and CoA biosynthesis;ko00332//Carbapenem biosynthesis	Biosynthesis of other secondary metabolites;Global and overview maps;Metabolism of cofactors and vitamins	Metabolism
M150T210_NEG	92284.9038224945	55068.6405359424	101416.907316453	74298.0495101832	95528.3985109825	75296.0401076156	26827.5829959603	38981.8236319318	27870.8854886901	27193.210137033	19040.035105786	32857.9580261829	82315.4899672785	28795.2492309307	-1.51533313069695	3.40179753052582e-05	0.00245890799760834	1.63504098477998	2-hydroxyadenine	209.766	150.04122	Imidazopyrimidines	3373-53-3	HMDB0000403	-	-	-	-
M261T244_NEG	233018.997583293	149144.703522215	295019.981847969	160871.791896477	178682.318978506	173565.60011408	112131.531905722	160361.705225674	91073.9037933056	165866.676494684	121784.694710401	120621.936991412	198383.898990423	128640.074853533	-0.624954788983213	0.0211458325044034	0.135995924714007	1.63152703129737	Phe-pro	244.297	261.12348	--	--	--	-	-	-	-
M477T194_2_NEG	45933.8707195098	60982.8218620465	52830.7476932377	53095.1490980811	54812.5499786135	71489.3810654904	1718.34041056533	2699.3549619065	3042.24053407661	2805.43437309555	2585.09953519237	2463.96360330617	56524.0867361632	2552.40556969042	-4.46893628503293	3.36666516028304e-08	3.19833190226888e-05	1.62562686627009	(2r,3s,4s,5r,6s)-2-[[(2s,3r,4r)-3,4-dihydroxy-4-(hydroxymethyl)oxolan-2-yl]oxymethyl]-6-(3,4,5-trimethoxyphenoxy)oxane-3,4,5-triol	194.107	477.15889	--	--	--	-	-	-	-
M230T303_NEG	136138.006670838	152191.693168127	181595.794413842	148282.953324098	167085.240225171	134440.972320021	94801.4454082431	118664.740267766	87690.664248307	123325.270049485	84938.3281254838	82501.5902032831	153289.11002035	98653.673050428	-0.635810537412744	0.000378366185507166	0.0100645405344906	1.59783089308228	Asn-Val	303.4545	230.11363	Carboxylic acids and derivatives	-	HMDB0028744	-	-	-	-
M203T410_NEG	91238.5554856991	79332.3595093838	123610.463079443	92973.1146799893	105076.578666115	95948.1784341349	45649.098108721	57821.3908122478	40133.8569234122	62639.2779509495	34542.1225081533	43020.6406349981	98029.8749757942	47301.064489747	-1.05134883186575	5.24839284420353e-05	0.00314430742468049	1.57641437904358	Ala-asp	409.914	203.06625	Carboxylic acids and derivatives	-	HMDB0028683	-	-	-	-
M189T405_NEG	67841.2539433537	84783.8787196737	110611.02650885	76588.5339034644	129925.520110981	126331.254563945	38278.5855044425	52695.1654942108	11655.104958703	72418.4106760511	36431.9736220972	41841.2084027571	99346.9112917113	42220.0747763769	-1.23454598073897	0.00179339378633397	0.028194015789884	1.57184387523507	Phosphoenolpyruvate	405.389	188.96178	Organic phosphoric acids and derivatives	138-08-9	HMDB0000263	C00074	ko01100//Metabolic pathways;ko01110//Biosynthesis of secondary metabolites;ko01120//Microbial metabolism in diverse environments;ko01130//Biosynthesis of antibiotics;ko01230//Biosynthesis of amino acids;ko01200//Carbon metabolism;ko00400//Phenylalanine, tyrosine and tryptophan biosynthesis;ko00020//Citrate cycle (TCA cycle);ko00710//Carbon fixation in photosynthetic organisms;ko00010//Glycolysis …	Amino acid metabolism;Carbohydrate metabolism;Energy metabolism;Global and overview maps	Metabolism
M273T393_NEG	63045.202241115	49294.6332742132	141590.316676173	177764.261585531	186855.357854572	178760.202741033	52515.7353331465	104035.45566068	73030.2506425742	48316.7529658195	62384.0820388225	54642.6995378471	132884.995728773	65820.8293631483	-1.01356210655469	0.0299483004863906	0.16863352941109	1.57091884744865	1-Deoxy-D-xylulose 5-phosphate	392.8855	273.03698	Organooxygen compounds	190079-18-6	HMDB0001213	C11437	ko01100//Metabolic pathways;ko01110//Biosynthesis of secondary metabolites;ko01130//Biosynthesis of antibiotics;ko00730//Thiamine metabolism;ko00900//Terpenoid backbone biosynthesis	Global and overview maps;Metabolism of cofactors and vitamins;Metabolism of terpenoids and polyketides	Metabolism
M243T156_NEG	75527.7084022742	47823.9335260855	30549.3261076622	113293.442988445	108598.017184385	70649.9758307379	6752.1913798973	6579.89233793591	15661.6165667586	17826.5216634327	18101.8392711401	17715.777900712	74407.0673399316	13772.9731866461	-2.43359962881972	0.00116909530344382	0.0207319567144037	1.55669648037727	Nicotinamide	156.0095	243.08644	Pyridines and derivatives	98-92-0	HMDB0001406	C00153	ko01100//Metabolic pathways;ko00760//Nicotinate and nicotinamide metabolism	Global and overview maps;Metabolism of cofactors and vitamins	Metabolism
M149T276_NEG	115644.068776768	118268.398356268	165076.394371432	71958.5688793556	77531.8222126687	111245.304009967	28529.0300583927	48275.1432401942	50179.6921704665	64388.3848574525	67327.7548791241	59552.6220099709	109954.092767743	53042.1045359335	-1.05169138284425	0.00334927573213029	0.0418659466516287	1.54222684505076	3-methylphenylacetic acid	275.866	149.04461	Benzene and substituted derivatives	621-36-3	HMDB0002222	-	-	-	-
M219T310_NEG	87852.4989859546	83280.4059251495	127486.270043594	262959.898919875	240035.040527601	136588.845104957	102918.615239318	70412.3399020115	58011.2051349183	131355.637197662	65482.6384810082	52216.1719758569	156367.159917855	80066.1013217958	-0.965674087495847	0.0477651427062673	0.227534526501918	1.51943071472356	Thr-Thr	310.073	219.09788	Carboxylic acids and derivatives	-	HMDB0029071	-	-	-	-
M295T330_2_NEG	87453.1502966286	60509.8601777994	93288.0240921247	114474.009630351	112409.91318816	83290.6711469846	27848.9497849204	60350.4795416774	46470.7973748994	26549.4662407757	27542.7757379087	63171.8995542914	91904.2714220081	41989.0613724122	-1.13011837662156	0.000915049868954783	0.0175869411229749	1.51842594566247	D-Arabinono-1,4-lactone	330.368	295.06585	--	--	--	-	-	-	-
M216T333_NEG	80808.635082423	62113.4223631137	117040.468433482	114041.224207224	112129.03550255	89185.6548471071	48262.5444528175	49347.7524930565	30267.3681115368	68407.8528468727	41552.847435408	46725.4067646986	95886.4067393166	47427.2953507317	-1.01560870941569	0.000878422348051755	0.0174307951216045	1.48565330977232	Ala-Gln	333.124	216.09776	Carboxylic acids and derivatives	-	HMDB0028685	-	-	-	-
M260T411_2_NEG	113762.342941757	96006.72309764	173138.243375469	147517.108720106	157970.327580139	119721.78278572	85613.38700905	88491.7327293004	62562.9161795841	125124.945057621	59965.9055475279	64058.3721900985	134686.088083472	80969.5431188636	-0.734149598416751	0.0066393367791156	0.0658462966523361	1.47697500014116	Gln-asp	410.938	260.08785	Carboxylic acids and derivatives	286966-95-8	HMDB0028793	-	-	-	-
M110T224_NEG	23021.8055917154	17778.6314947594	23287.3433333175	14580.3351244743	15836.5107877846	22026.8698499152	47465.8312233697	62081.6626908172	54957.7385532764	101142.76960891	57345.3385925547	71830.4229819987	19421.9160303277	65803.9606084878	1.76048888552119	0.000165822788639753	0.00602580078936807	1.46280153429825	Cytosine	224.1505	110.0238	Diazines	71-30-7	HMDB0000630	C00380	ko01100//Metabolic pathways;ko00240//Pyrimidine metabolism	Global and overview maps;Nucleotide metabolism	Metabolism
M261T173_NEG	54841.9015517486	51030.7447162531	139629.151390611	128757.229949069	174247.563288688	104997.867458198	55897.894159321	70340.8085878879	21514.2408543479	57031.0203706149	87545.3056837003	39140.9181122456	108917.409725761	55245.0312946863	-0.979317957407545	0.035106197059012	0.18426767678038	1.45069109419505	9-(2,3-dihydroxypropoxy)-9-oxononanoic acid	172.57	261.13298	--	--	--	-	-	-	-
M138T224_NEG	50496.2557507016	46598.954921791	49702.0935426517	44567.5565322742	43821.7994701552	47689.3608537925	68207.0182852013	95343.655823028	84653.0325408587	114261.250755318	89360.1515631058	89955.9654987903	47146.0035118944	90296.8457443837	0.937540111033694	3.94947402641374e-05	0.00260039626491598	1.4225616263763	4-nitrophenol	223.939	138.01879	Benzene and substituted derivatives	98-95-3	HMDB0041950	C00870	ko01120//Microbial metabolism in diverse environments	Global and overview maps	Metabolism
M147T385_2_NEG	181906.550611186	112030.781209593	196027.249656639	127418.699578692	135648.828179522	137412.079873297	78818.9681007336	105634.85112083	117692.337309295	87406.9464994497	115886.219845587	92189.0001954971	148407.364851488	99604.7205118987	-0.575276666917655	0.00849899638545198	0.076718292004985	1.41188560881085	(S)-2-Hydroxyglutarate	385.4585	147.02931	--	--	--	C03196	ko01120//Microbial metabolism in diverse environments	Global and overview maps	Metabolism
M327T292_NEG	37289.5688518664	19988.5269729495	32222.1047548122	16838.730802079	4528.98264765258	13213.5779757713	43533.9343763294	135523.932270792	54759.2558688269	67220.2231087047	79665.6925063697	66989.4487773933	20680.2486675218	74615.414484736	1.85122016827727	0.0033190891882001	0.0415667478371576	1.39895363372881	Bergenin	292.5	327.09453	--	--	--	-	-	-	-
M265T226_NEG	85728.3325584177	65878.8609113073	132248.71712617	100227.708742233	95986.9557318934	91023.8751574292	52670.2994356528	54755.8234986893	27110.7234232959	82549.9448387328	39230.0788356656	40020.694311068	95182.4083712418	49389.5940571841	-0.946487848059738	0.00308926973215523	0.0400460891205307	1.39099158360472	Thr-Phe	226.229	265.1185	Carboxylic acids and derivatives	-	HMDB0029068	-	-	-	-
M493T28_NEG	12266.4805866856	11866.8038451304	18322.5059077522	12232.3669388051	15073.137182957	18091.4551283986	46053.5876286044	68525.7152896179	66948.5794940824	50309.4860095931	49637.6278590537	46562.7178477285	14642.1249316215	54672.95235478	1.90070234431074	3.49976473376715e-06	0.000585747939638752	1.36976845253713	Ganoderic acid f	27.502	493.23681	Prenol lipids	98665-15-7	HMDB0035988	-	-	-	-
M575T27_NEG	3612.21884093468	2463.93237074838	1906.04276102237	1162.63838590699	2829.49960615089	3693.47044948483	39981.718320427	56166.159633241	50577.2609495392	30733.7697537318	33926.3169687444	35412.1011960135	2611.30040237469	41132.8878036161	3.97745202317644	3.06371079514541e-06	0.000565935466325471	1.3492878488406	N(6)-((aminoethylamino)carbonyl)methylphenyladenosine	26.6735	575.22673	--	--	--	-	-	-	-
M190T183_NEG	94931.5367687002	61658.8569764826	84036.744820138	59388.7017385729	71432.5811584392	54130.2134963826	24194.0325238096	36711.6590070784	22878.2382781645	44258.8803585549	24242.4867862315	31548.9366787598	70929.7724931192	30639.0389387665	-1.21102027551199	0.000265230275552977	0.00822578368652935	1.34670697909283	6-formylpterin	183.248	190.03591	--	--	--	-	-	-	-
M347T37_3_NEG	18821.3620711671	12831.896078983	13495.5681044042	7759.65462339977	17139.511038925	8800.9847821987	65249.006767655	51515.6729601324	61436.2131285526	42490.5404794263	38687.722005429	39423.5351628312	13141.496116513	49800.4484173377	1.9220292016465	2.6207715060865e-05	0.00215162105129324	1.3140414965473	Bexarotene	36.911	347.18647	Prenol lipids	153559-49-0	HMDB0014452	-	-	-	-
M121T171_NEG	36919.7275059516	49315.6103180031	36045.780404817	33953.9855689456	40510.877674811	43875.9279653574	39614.6237534967	96146.3942344491	131598.313530033	55930.6492985423	113564.571590948	91542.6949395415	40103.6515729809	88066.2078911684	1.13485494022016	0.00742312371007448	0.0702151520787426	1.29302784367952	3-hydroxybenzaldehyde	171.137	121.02852	--	--	--	C03067	ko01120//Microbial metabolism in diverse environments;ko01220//Degradation of aromatic compounds	Global and overview maps	Metabolism
M145T334_NEG	74589.8603726786	64099.0335002139	94998.9349475793	93596.4271653403	85410.2414904456	94960.6090837789	44189.7410381707	49981.6845044209	40925.1663742283	69978.1788467242	45050.7278543092	47496.7872732426	84609.1844266728	49603.7143151826	-0.770366124749234	0.000404745444669091	0.0105966819175175	1.24226045288938	Gly-Ala	333.798	145.06097	--	--	--	-	-	-	-
M752T43_NEG	57537.7801598307	41092.3500344445	116436.09288456	96222.7694201109	77725.0679833251	139639.360866141	38017.1672682779	66728.1931070595	66267.2256411978	43975.1948524202	14415.9817791828	36987.0813277477	88108.9035580687	44398.473995981	-0.988777722283334	0.0283890097057247	0.163186333293118	1.21722602739468	Pe(16:0/8-hepe)	42.9805	752.48597	--	--	--	-	-	-	-
M121T143_NEG	156373.656637032	258118.539685081	234719.231392484	213425.343174456	229756.452803246	201045.212613074	236059.66065075	298791.443092654	267680.825020677	229353.74502735	273489.972227648	307364.40684675	215573.072717562	268790.008810972	0.318302530746832	0.0200559086698805	0.132047614399715	1.19756644163458	4-hydroxybenzaldehyde	142.738	121.02853	Organooxygen compounds	123-08-0	HMDB0011718	C00633	ko01100//Metabolic pathways;ko01120//Microbial metabolism in diverse environments	Global and overview maps	Metabolism
M487T174_NEG	86526.8344535513	26923.7369692215	101985.110416912	47473.2461804773	59132.5410927479	67908.5474115038	40662.5024299785	33201.9175221274	18074.2443507951	32051.4469628125	25911.8729730988	22312.4649378773	64991.6694207356	28702.4081961149	-1.17908301920274	0.0102336101156567	0.0854768079471922	1.19707272030488	Oxyresveratrol	173.629	487.12925	Stilbenes	-	HMDB0128505	-	-	-	-
M191T348_NEG	61634.1983788015	54354.1821112927	78838.2495735417	75104.7508004029	73617.6734681917	55365.7873436554	41502.5213907025	42157.2129442508	27486.0795501868	47393.7554025295	30481.1256166193	36090.8259177076	66485.806945981	37518.5868036661	-0.825440906728334	0.000296048014866561	0.00878892544135102	1.16738945208715	Ser-Ser	347.6375	191.06593	Carboxylic acids and derivatives	-	HMDB0029048	-	-	-	-
M300T308_NEG	56166.208081471	62290.8079662263	76968.3572348873	66379.5856414181	79391.9541525186	106143.916022467	37261.0079099929	42132.014574926	36216.0590095098	51368.1076145479	46228.5102028789	40994.6599140235	74556.8048498314	42366.7265376465	-0.81540837099693	0.00176710728666811	0.0279127398012897	1.1529164805058	Trp-Pro	307.6755	300.15492	Carboxylic acids and derivatives	-	HMDB0029091	-	-	-	-
M258T405_NEG	44353.9612548638	33152.366087683	49928.1161828108	32633.6259497806	37263.1106287792	33129.231998905	9104.42417859095	11128.6319659741	5623.89467155705	16182.3059827034	16550.3892810427	13015.2996864668	38410.0686838037	11934.1576277225	-1.68638780624512	1.4979003889523e-05	0.00163144885305138	1.14436363751251	Ile-Lys	404.6745	258.03713	Carboxylic acids and derivatives	-	HMDB0028912	C00352	ko01100//Metabolic pathways;ko01130//Biosynthesis of antibiotics;ko00520//Amino sugar and nucleotide sugar metabolism;ko00250//Alanine, aspartate and glutamate metabolism;ko04931//Insulin resistance	Amino acid metabolism;Carbohydrate metabolism;Endocrine and metabolic diseases;Global and overview maps	Human Diseases;Metabolism
M271T265_NEG	6036.72803667567	6547.43515986546	8032.24059760774	10561.103557453	9992.30942202761	8693.43982652256	13174.1957459986	61061.8363353259	78946.3964527488	15544.8533523757	62417.2853119009	38787.5834815618	8310.54276669201	44988.6917799853	2.43654780710376	0.00767456775156219	0.0714441715765473	1.11519350975297	Naringenin	264.826	271.11841	Flavonoids	480-41-1	HMDB0002670	C00509	ko01100//Metabolic pathways;ko01110//Biosynthesis of secondary metabolites;ko00941//Flavonoid biosynthesis;ko00943//Isoflavonoid biosynthesis	Biosynthesis of other secondary metabolites;Global and overview maps	Metabolism
M104T365_NEG	62357.8938432997	56908.0022149248	78632.8288160833	67739.4068272194	64620.6805837351	62731.0849024011	67669.1836144899	100014.685365919	112670.517560953	96299.3260361762	111371.044138402	100102.925523899	65498.3161979439	98021.2803733065	0.581637172684157	0.00121533611961189	0.0213244991963563	1.10996102984088	DL-serine	365.332	104.03447	Carboxylic acids and derivatives	312-84-5	HMDB0003406	C00740	ko01100//Metabolic pathways;ko00260//Glycine, serine and threonine metabolism;ko01502//Vancomycin resistance	Amino acid metabolism;Drug resistance;Global and overview maps	Human Diseases;Metabolism
M285T43_1_NEG	29915.8373673238	33868.3602634414	39906.2921800018	37511.9546805146	56400.6406170293	33118.0702436548	65583.5495170246	58350.3074733797	85282.2034669787	67614.4044427893	61161.7087322157	67806.3550332891	38453.5258919943	67633.0881109462	0.814613340112312	0.000321984839449023	0.00920960422989071	1.10651685841819	Hexadecanedioic acid	42.9405	285.20542	Fatty Acyls	42150-38-9	HMDB0000712	C19615	ko01100//Metabolic pathways;ko00073//Cutin, suberine and wax biosynthesis	Global and overview maps;Lipid metabolism	Metabolism
M150T307_NEG	42029.291207778	31149.0592476363	59016.7000590372	39227.3030969932	51820.691279778	44422.84975986	86597.7956276998	60041.6072365479	49316.6281512003	154582.801304753	62226.3070346842	77093.5212952624	44610.9824418471	81643.1101083579	0.87193222126748	0.0437349305591385	0.213380255479289	1.09151187151305	Acetaminophen	306.9745	150.04142	Phenols	103-90-2	HMDB0001859	-	-	-	-
M313T141_NEG	66056.0920436585	55121.2760271466	91997.9816931064	90267.8681830585	94328.6790475226	89040.8780587189	134311.291140449	124064.494514981	131014.236852525	170188.704568901	65753.4516030114	85355.4358737936	81135.4625088686	118447.935758943	0.545848528991863	0.0490947141952343	0.230239668122925	1.08960392915024	9,10-DiHOME	141.139	313.23629	Fatty Acyls	-	HMDB0031679	C14828	ko00591//Linoleic acid metabolism	Lipid metabolism	Metabolism
M73T370_NEG	71193.453628036	54978.1997175032	54773.3972407515	41476.3101637829	50383.3863519385	45966.1280125261	60109.0903652836	124785.796825	68017.2539390906	78582.2396462563	112953.578857362	90540.909870819	53128.4791857564	89164.8115839686	0.746989054636136	0.00924022794598692	0.0808519945273856	1.08261566837165	Propionic acid	370.21	73.0289	Carboxylic acids and derivatives	79-09-4	HMDB0000237	C00163	ko01100//Metabolic pathways;ko01120//Microbial metabolism in diverse environments;ko01220//Degradation of aromatic compounds;ko00760//Nicotinate and nicotinamide metabolism;ko00640//Propanoate metabolism	Carbohydrate metabolism;Global and overview maps;Metabolism of cofactors and vitamins	Metabolism
M282T237_NEG	31132.9632401455	27202.3134396173	48125.2240522823	44614.913431757	44396.5129252143	37749.6103609495	22516.3060354922	14436.4892659951	11073.6466939731	15009.1432190517	14680.7118883117	11966.8071220015	38870.256241661	14947.1840374709	-1.37879290361714	8.52700041069219e-05	0.00436146734595878	1.08084269480341	8-hydroxy-2'-deoxyguanosine	237.499	282.083	Purine nucleosides	88847-89-6	HMDB0003333	-	-	-	-
M296T210_NEG	42226.7941519515	38677.059053773	77999.8533668888	60428.7333336848	61857.6693803815	64647.4988210512	40495.9087850805	35370.8076515415	28889.5872082834	38103.1767645647	21864.4732569497	23332.2461567543	57639.6013512885	31342.699970529	-0.878930893543085	0.00315820738476851	0.0403215378342723	1.06354857489498	1-methylguanosine	209.8455	296.0987	Purine nucleosides	2140-65-0	HMDB0001563	-	-	-	-
M261T233_NEG	57841.7594820921	31325.8021896881	71720.1606989796	27371.1784980854	20294.8164111913	40581.7588024708	8999.17696745203	9933.30339904062	13128.4148490618	12458.9184292612	18386.9050523187	16653.0568019764	41522.5793470846	13259.9625831851	-1.64681936098496	0.00612232420133706	0.0625211580900547	1.06212976954212	Homovanillic acid sulfate	232.782	261.00638	Organic sulfuric acids and derivatives	38339-06-9	HMDB0011719	-	-	-	-
M136T186_NEG	45596.4659184099	66839.7694367293	64732.0740506281	65436.2296152514	113619.549502423	78452.4267895375	36732.1911827795	50586.3194632507	54124.8306469071	42402.6916612588	36894.0876195024	39004.1288985899	72446.0858854965	43290.7082453814	-0.742850342465067	0.0137390638547234	0.103120513130824	1.06105234046161	Tyramine	185.632	136.03353	Benzene and substituted derivatives	-	HMDB0062629	C00483	ko01110//Biosynthesis of secondary metabolites;ko00350//Tyrosine metabolism;ko00950//Isoquinoline alkaloid biosynthesis	Amino acid metabolism;Biosynthesis of other secondary metabolites;Global and overview maps	Metabolism
M202T350_NEG	63214.6772266124	52868.0509938201	87274.3637012858	77982.3741517425	75689.6754106937	73141.8156288094	48798.2157382778	54751.7393100494	42970.2562959564	56726.3401842471	38666.8158837153	42606.8698870264	71695.1595188273	47420.0395498787	-0.596378852936294	0.00174675018278376	0.0277953693181812	1.0365534028748	Ala-Asn	349.953	202.0822	Carboxylic acids and derivatives	-	HMDB0028682	-	-	-	-
M255T339_NEG	57991.5613479649	46645.1347406014	77561.825389566	70465.8294313769	64577.2785889993	55195.2711516379	32115.2120828394	40323.6604127293	33941.5390236318	50143.6377626603	37078.2781784176	37410.8227332796	62072.8167750244	38502.1916989263	-0.689021042703865	0.00113912354889003	0.0203087710458947	1.03320937426158	Thr-His	339.232	255.1085	Carboxylic acids and derivatives	-	HMDB0029063	-	-	-	-
